# Supplementary material for: The critical dynamics of hippocampal seizures
Source: Nat Commun. 2024 Aug 13;15:6945. doi: 10.1038/s41467-024-50504-9 (PMC11322644; doi:10.1038/s41467-024-50504-9)
Supplement: Supplementary file 6 — Source Data [file 41467_2024_50504_MOESM6_ESM.xlsx]

## Sheet: Data_1_E2
0.00454835	0.00252358	0.016972	0.0142347	0.0295816	0.0139565	0.0115263	0.0076582	-0.00429643	0.00035045	-0.000806075	-0.0108381	-0.0013401	0.00464868	0.00497237	0.00438697	-0.00201449	-2.45544e-05	-0.00306929	-0.00376288	0.013796	0.00970062	0.00899866	0.0261453	0.0196901	0.0261016	0.0134497	0.0101587	0.0153136	0.0126105	0.00477769	0.0103818	0.0214353	0.0110561	0.016285	0.0228508	0.0102651	0.00820213	0.00928798	0.00535386	-0.00423046	-0.00593686	-0.0151706	-0.0184502	-0.000896461	0.0170597	0.0134788	0.0112565	0.00710157	0.0087045
-0.00477601	-0.0259357	-0.0290061	-0.0322996	-0.0227706	-0.012929	-0.0225569	-0.00636181	-0.013267	-0.00122311	-0.00116369	0.00603839	0.00904626	-0.0113377	-0.000956753	-0.012791	-0.0076843	-0.000751362	-0.00259448	-0.00506033	-0.00680049	0.0110183	0.0165118	0.0175169	0.0298472	0.0218058	0.0349843	0.0207714	0.0158568	0.0081114	-0.00233616	-0.0128089	-0.00943623	-0.0113547	-0.00755986	-0.0110727	-0.020501	-0.00892076	-0.0165596	-0.0247655	-0.0189529	-0.0112171	-0.00590597	-0.00618806	-0.00404123	-0.0171494	-0.0196282	-0.0263977	-0.000640822	0.00319177
-0.00524413	-0.00560435	-0.014644	-0.0121496	-0.0068134	-0.00643603	-0.00899045	0.00852124	0.0177116	0.0136009	0.0070359	0.0116132	0.0182583	0.0143267	0.0183087	0.0161052	-0.00193698	0.0129691	0.0320745	0.0164739	0.0110508	-0.00537619	0.00712632	0.00882828	0.0159405	0.00795766	0.0114101	0.00730707	0.00689362	0.00742673	0.00305242	0.000254773	-0.00457749	-0.0129737	-0.0155449	-0.0171677	-0.0130975	-0.0118739	-0.0330904	-0.0390475	-0.0344107	-0.0313887	-0.017588	-0.0161433	-0.00397462	-0.0123525	-0.00209068	0.00516917	0.0065051	0.00155134
-0.00114559	0.0113706	-1.71074e-05	-0.0130829	-0.00490164	-0.00659427	0.00413686	0.0050769	0.00485933	0.00446279	0.00473227	-0.00518288	-0.00067374	-0.0220115	-0.0230184	-0.0233354	-0.0200532	-0.0196917	-0.0215095	-0.0170945	-0.0164881	-0.00550074	-0.00330412	0.000674779	-0.00512988	0.00923058	-0.00424599	-0.00125389	0.000184067	-0.00271461	0.00617015	-0.00373711	-0.00250292	-0.00315146	0.000841104	-0.00903175	-0.00672055	-0.0101911	-0.00850604	0.00389426	-0.00769509	-0.00874859	-0.00360855	-0.00455463	-0.0128598	-0.00404961	0.00116184	-0.00933202	-0.014346	-0.0156053
0.00880086	0.00811634	-0.000708232	8.53004e-05	-0.00833154	-0.015787	-0.00675101	-0.00348816	-0.00621686	-0.0149284	-0.00508507	-0.00398529	0.000457724	-0.00295416	0.00428482	0.000216	9.73987e-06	0.0023655	0.0128699	0.0216552	0.00624515	-0.0119993	-0.00776764	-0.0151282	-0.0203284	-0.0142502	-0.0168015	-0.0190115	-0.0144984	-0.0137765	0.00101169	-0.00462918	-0.00340849	0.0158314	0.00700229	0.00736765	-0.000584736	0.00125561	0.0121357	0.0163736	0.0118971	0.0140499	0.0228178	0.017448	0.0112123	0.0157994	0.00919646	0.010635	0.00090273	-0.0172798
0.00250855	0.00327488	-0.0076284	-0.0135007	-0.0162643	-0.0362659	-0.0423179	-0.0391237	-0.0262729	-0.0286574	-0.0224374	-0.0257663	-0.0184484	-0.00989808	-0.00732583	-0.00575775	0.000893911	0.00334851	-0.010122	0.000281399	0.00872756	0.0054231	0.00697582	0.0128237	0.0110301	0.0122941	0.007317	0.00764926	0.0038349	-0.00925336	-0.0260776	-0.0214758	-0.0161519	-0.0126519	-0.00967759	-0.0103186	-0.0252571	-0.0157356	-0.00615631	-0.0120913	-0.0162192	-0.00870005	-0.00168332	-0.0120129	0.0122718	0.00976355	-0.00395087	-0.00581014	0.000368143	0.000324652
-0.00451778	0.00911121	0.0124773	0.0158793	0.0134206	-0.00085525	-0.00473138	0.00633062	0.00738892	0.0283357	0.0117375	0.00256139	0.0167919	0.0271293	0.0148243	0.00862354	0.0176726	0.0224644	0.0268883	0.0289056	0.0191014	0.0252297	0.0274508	0.0288144	0.0250723	0.0097836	0.00985378	0.0117632	0.0027533	0.0026153	-0.00302035	-0.015532	-0.0187096	-0.0263363	-0.0256649	0.00669803	0.00296697	0.0170444	0.0297196	0.026384	0.00955385	-0.0165864	-0.0243837	-0.0376583	-0.0251917	-0.0113585	-0.0158721	-0.0230502	-0.021972	-0.016239
-0.00585402	-0.00536526	-0.0106344	-0.00660168	2.98129e-05	0.00959243	0.00995205	0.00903508	0.0106322	0.00506356	0.012658	0.0106908	0.0139049	0.0128201	0.00841542	0.0194643	0.0087115	-0.00367172	-0.00606329	0.00152316	-0.00901193	-0.0097744	-0.00737398	0.00149146	0.00791347	0.00782899	0.0115302	0.00755657	0.0119912	-0.00728907	-0.00640003	-0.00437069	-0.00469622	-0.00744712	0.015144	0.010382	0.0259796	0.00903846	0.0194015	0.0189095	0.00703232	0.00572926	0.00366868	0.00321722	0.000781007	6.10984e-05	0.000241887	0.00272049	-0.00257697	0.00277724
-0.0239677	-0.0170582	-0.00930783	-0.000507529	-0.00450693	0.00512761	0.0165074	0.012717	0.0135888	0.0132472	0.00610688	0.00385732	0.0150326	0.0137332	0.0100588	0.0014045	-4.31073e-05	0.00434447	0.00190719	-0.00305121	-0.00443839	0.00492246	0.00168693	0.00717683	0.00319842	-0.00398616	0.00781426	0.00804947	0.0130998	0.0103071	0.0113508	0.0138468	0.017057	0.00636808	-0.0101375	-0.00497033	0.00462215	-0.00804538	-0.00760195	-0.000313876	-0.00608968	-0.00819416	-0.00647505	-0.00467371	-0.0013195	0.0111421	0.0134962	0.0122383	0.00610994	0.0143545
[truncated: 4,450 more columns]

## Sheet: Data_1_F2
-84.5443	-90.8617	-81.5833	-76.5256	-71.2447	-69.2324	-69.044	-70.9981	-77.8936	-76.0764	-68.6066	-65.2596	-67.7062	-60.2048	-58.7841	-54.4345	-52.2842	-57.6308	-55.9832	-64.1911	-69.6254	-71.638	-74.896	-70.0296	-70.3682	-72.4462	-72.0654	-75.5585	-73.754	-73.1883	-75.2693	-66.5017	-64.2876	-65.3775	-60.0605	-58.7484	-52.0364	-51.3752	-52.7465	-50.6887	-51.4556	-49.3093	-45.2472	-39.5561	-34.2177	-27.5983	-24.7648	-22.4717	-15.0734	-9.74954
2.90046	2.47103	1.86929	1.3154	-0.387242	2.95581	5.08511	4.91266	8.07964	8.81975	10.1663	15.198	22.6267	33.8649	41.8527	48.5644	48.7265	46.9988	45.319	43.8809	46.0181	46.7485	44.8453	36.6401	31.7203	34.1245	32.4693	26.3944	23.7703	18.1056	15.8142	15.3422	12.4315	11.8492	11.895	11.8906	14.3865	16.7024	18.2814	20.4525	15.3928	20.8818	22.73	17.5776	16.8096	12.0777	14.4008	13.335	13.7321	13.197
-15.162	-12.928	-14.6491	-12.5965	-9.51785	-4.35799	2.67383	5.9932	9.82973	4.94305	5.96671	10.9436	10.4351	16.1964	18.2866	14.2175	14.9347	19.2546	16.1791	11.0006	9.89489	6.84264	-1.93192	-7.8682	-5.07055	-6.6384	-12.9679	-16.6068	-17.7236	-20.3817	-20.8789	-16.4601	-20.2047	-26.9037	-30.7748	-24.0374	-15.6942	-17.7573	-12.8124	-9.51679	-12.0742	-10.5536	-8.57081	-8.15162	-9.94375	-8.7526	-4.62188	1.43472	2.85851	-1.0734
5.70755	6.81349	5.21641	4.84516	4.46224	9.40383	11.4686	10.3204	11.0883	16.567	13.1224	11.0278	18.236	16.3565	21.4046	27.4364	27.9271	32.8306	33.6718	40.5827	50.8728	55.4728	59.7067	56.3121	55.0638	57.285	53.6687	48.9654	44.6643	41.6453	38.1663	32.4861	29.4056	29.5333	25.6031	20.7845	29.0871	30.6373	25.7682	28.8926	25.1858	21.8921	19.3063	20.2872	17.2768	12.2566	11.638	7.04643	3.42832	0.901029
-10.4033	-8.44925	-13.8116	-12.3568	-8.15901	-15.5876	-13.887	-18.0185	-24.4867	-21.5303	-21.8008	-18.9879	-14.7291	-15.5399	-13.0523	-16.9784	-22.5573	-16.2681	-14.9417	-16.3012	-16.591	-16.6011	-17.0997	-15.9361	-21.3936	-31.2236	-33.0765	-33.494	-36.9263	-41.134	-44.774	-43.7408	-47.5613	-53.4053	-47.416	-47.0737	-52.4856	-50.829	-51.7544	-51.6592	-46.5039	-49.8163	-50.7315	-45.1828	-46.0419	-40.946	-34.9716	-41.2337	-42.8331	-44.995
83.7887	76.9589	74.5179	76.3881	80.5456	79.0049	84.6422	84.7912	80.6968	82.9756	81.5123	80.1729	77.6485	78.2796	72.6759	65.4422	67.136	65.597	66.7565	66.9166	63.5659	59.7139	55.5315	56.0155	54.0237	51.8976	53.3104	49.3953	44.9495	42.9991	38.1023	33.659	31.3266	32.1581	32.409	30.4743	30.9381	31.0934	30.292	28.6083	32.4965	36.2683	37.2197	35.1033	31.9968	38.919	37.9774	34.2358	33.7954	31.7596
13.4646	18.3406	15.8694	15.2952	9.13564	3.83918	5.7915	4.71242	8.58368	9.78955	14.4265	16.638	20.0669	27.0099	23.0792	24.5891	24.9176	21.5228	19.1439	11.9852	10.8632	7.80604	-2.70412	-5.27194	-7.94904	-8.84085	-9.56861	-15.254	-12.3973	-12.8895	-14.0334	-17.2325	-20.3425	-23.7855	-34.0795	-35.0135	-38.6163	-44.3499	-47.0049	-49.1545	-51.2105	-56.9802	-59.9973	-62.5498	-63.3776	-61.8969	-58.116	-54.7311	-50.1925	-41.4264
-37.1983	-35.8367	-31.4264	-27.4623	-27.1603	-21.7809	-20.1535	-16.6848	-9.68241	-8.77781	-4.17113	-2.67301	2.19224	4.97755	5.15258	6.56618	2.74077	5.84127	2.97591	-1.6794	-0.709298	-3.59286	-3.69823	-5.496	-13.1797	-16.4661	-17.9564	-19.4697	-19.1777	-21.9186	-19.1456	-17.3689	-18.7891	-12.6271	-11.5493	-10.9838	-6.26874	-6.0544	-5.96176	1.27525	10.0071	13.2356	15.5914	17.9929	19.8694	22.2677	23.3676	24.4603	24.0218	21.4408
88.0525	94.1202	93.7154	89.0471	88.8333	87.4319	85.7858	86.3528	86.4705	87.3707	89.8659	90.5678	95.85	93.2995	92.037	93.3633	90.2029	90.0537	87.2684	85.8028	89.2716	88.7707	86.4414	87.0664	88.5017	87.5081	86.6008	90.2166	85.9115	85.336	80.9334	71.9822	72.9163	69.9666	67.8184	67.057	65.8883	70.7183	71.3837	63.2139	59.9337	50.7682	47.9064	42.6773	33.5415	33.393	25.3729	30.9038	28.7738	19.755
24.4265	22.4322	28.2405	33.6443	36.6668	35.1919	35.308	37.771	34.2111	32.3451	33.347	32.0084	25.9124	21.7087	19.2327	15.754	15.2811	18.9555	16.2554	10.1515	10.5141	10.5073	13.5212	10.9175	5.27406	7.11875	1.78887	-2.88611	-5.73502	-10.5478	-9.55739	-12.0533	-13.9103	-18.4241	-17.7849	-13.1572	-18.4855	-16.978	-14.713	-17.8311	-18.2903	-18.7904	-20.3575	-16.9596	-17.0673	-21.4498	-23.3573	-20.3582	-19.6703	-20.4736
-11.9071	-12.6924	-7.07011	-4.16778	-5.88176	-2.22681	2.59268	4.04329	5.43869	8.16168	9.8834	6.12229	3.95136	7.11727	5.94284	5.17293	5.75105	2.53913	-3.88871	-5.84432	-3.61745	-5.95279	-7.75435	-6.25556	-11.5235	-15.2351	-13.5523	-17.1214	-23.418	-26.3185	-24.3698	-24.051	-21.6184	-19.6096	-20.5157	-18.6328	-21.9312	-25.7847	-20.7484	-15.9076	-14.0694	-7.81238	1.2949	4.04601	3.69165	6.13127	8.05104	9.29926	11.3623	13.0075
26.9316	25.3021	24.6563	25.2882	20.9413	22.9808	25.53	22.5856	25.3353	22.6482	16.7812	19.5107	19.6753	21.0829	21.2064	23.4394	30.6736	32.2572	29.6818	26.6742	27.5743	27.7861	23.95	25.2575	24.1484	17.0696	16.8852	17.2575	14.2031	10.2979	11.0128	16.7607	16.6057	15.0291	13.3648	11.9649	6.4983	1.15952	4.76873	3.42462	0.566758	-0.0626767	0.890473	3.92711	3.82619	0.151577	-2.70319	-5.60553	-10.8853	-9.99807
61.8629	65.1853	70.3635	74.3021	81.4549	86.3819	89.5823	93.0371	83.9025	75.5007	72.924	66.1519	66.3657	68.2259	62.7087	59.6613	55.2891	45.586	36.9387	34.8153	33.6469	27.4218	23.974	20.1774	14.5541	13.3957	9.53344	4.41038	8.78229	11.0731	10.8497	15.2171	12.587	9.64923	10.9858	10.3179	7.42274	13.8195	21.8014	24.7006	26.87	30.7209	37.3454	40.3386	46.2592	49.9022	50.9217	50.9836	51.8526	51.2586
[truncated: 700 more columns]

## Sheet: Data_1_F3
-84.5443	-90.8617	-81.5833	-76.5256	-71.2447	-69.2324	-69.044	-70.9981	-77.8936	-76.0764	-68.6066	-65.2596	-67.7062	-60.2048	-58.7841	-54.4345	-52.2842	-57.6308	-55.9832	-64.1911	-69.6254	-71.638	-74.896	-70.0296	-70.3682	-72.4462	-72.0654	-75.5585	-73.754	-73.1883	-75.2693	-66.5017	-64.2876	-65.3775	-60.0605	-58.7484	-52.0364	-51.3752	-52.7465	-50.6887	-51.4556	-49.3093	-45.2472	-39.5561	-34.2177	-27.5983	-24.7648	-22.4717	-15.0734	-9.74954
2.90046	2.47103	1.86929	1.3154	-0.387242	2.95581	5.08511	4.91266	8.07964	8.81975	10.1663	15.198	22.6267	33.8649	41.8527	48.5644	48.7265	46.9988	45.319	43.8809	46.0181	46.7485	44.8453	36.6401	31.7203	34.1245	32.4693	26.3944	23.7703	18.1056	15.8142	15.3422	12.4315	11.8492	11.895	11.8906	14.3865	16.7024	18.2814	20.4525	15.3928	20.8818	22.73	17.5776	16.8096	12.0777	14.4008	13.335	13.7321	13.197
-15.162	-12.928	-14.6491	-12.5965	-9.51785	-4.35799	2.67383	5.9932	9.82973	4.94305	5.96671	10.9436	10.4351	16.1964	18.2866	14.2175	14.9347	19.2546	16.1791	11.0006	9.89489	6.84264	-1.93192	-7.8682	-5.07055	-6.6384	-12.9679	-16.6068	-17.7236	-20.3817	-20.8789	-16.4601	-20.2047	-26.9037	-30.7748	-24.0374	-15.6942	-17.7573	-12.8124	-9.51679	-12.0742	-10.5536	-8.57081	-8.15162	-9.94375	-8.7526	-4.62188	1.43472	2.85851	-1.0734
5.70755	6.81349	5.21641	4.84516	4.46224	9.40383	11.4686	10.3204	11.0883	16.567	13.1224	11.0278	18.236	16.3565	21.4046	27.4364	27.9271	32.8306	33.6718	40.5827	50.8728	55.4728	59.7067	56.3121	55.0638	57.285	53.6687	48.9654	44.6643	41.6453	38.1663	32.4861	29.4056	29.5333	25.6031	20.7845	29.0871	30.6373	25.7682	28.8926	25.1858	21.8921	19.3063	20.2872	17.2768	12.2566	11.638	7.04643	3.42832	0.901029
-10.4033	-8.44925	-13.8116	-12.3568	-8.15901	-15.5876	-13.887	-18.0185	-24.4867	-21.5303	-21.8008	-18.9879	-14.7291	-15.5399	-13.0523	-16.9784	-22.5573	-16.2681	-14.9417	-16.3012	-16.591	-16.6011	-17.0997	-15.9361	-21.3936	-31.2236	-33.0765	-33.494	-36.9263	-41.134	-44.774	-43.7408	-47.5613	-53.4053	-47.416	-47.0737	-52.4856	-50.829	-51.7544	-51.6592	-46.5039	-49.8163	-50.7315	-45.1828	-46.0419	-40.946	-34.9716	-41.2337	-42.8331	-44.995
83.7887	76.9589	74.5179	76.3881	80.5456	79.0049	84.6422	84.7912	80.6968	82.9756	81.5123	80.1729	77.6485	78.2796	72.6759	65.4422	67.136	65.597	66.7565	66.9166	63.5659	59.7139	55.5315	56.0155	54.0237	51.8976	53.3104	49.3953	44.9495	42.9991	38.1023	33.659	31.3266	32.1581	32.409	30.4743	30.9381	31.0934	30.292	28.6083	32.4965	36.2683	37.2197	35.1033	31.9968	38.919	37.9774	34.2358	33.7954	31.7596
13.4646	18.3406	15.8694	15.2952	9.13564	3.83918	5.7915	4.71242	8.58368	9.78955	14.4265	16.638	20.0669	27.0099	23.0792	24.5891	24.9176	21.5228	19.1439	11.9852	10.8632	7.80604	-2.70412	-5.27194	-7.94904	-8.84085	-9.56861	-15.254	-12.3973	-12.8895	-14.0334	-17.2325	-20.3425	-23.7855	-34.0795	-35.0135	-38.6163	-44.3499	-47.0049	-49.1545	-51.2105	-56.9802	-59.9973	-62.5498	-63.3776	-61.8969	-58.116	-54.7311	-50.1925	-41.4264
-37.1983	-35.8367	-31.4264	-27.4623	-27.1603	-21.7809	-20.1535	-16.6848	-9.68241	-8.77781	-4.17113	-2.67301	2.19224	4.97755	5.15258	6.56618	2.74077	5.84127	2.97591	-1.6794	-0.709298	-3.59286	-3.69823	-5.496	-13.1797	-16.4661	-17.9564	-19.4697	-19.1777	-21.9186	-19.1456	-17.3689	-18.7891	-12.6271	-11.5493	-10.9838	-6.26874	-6.0544	-5.96176	1.27525	10.0071	13.2356	15.5914	17.9929	19.8694	22.2677	23.3676	24.4603	24.0218	21.4408
88.0525	94.1202	93.7154	89.0471	88.8333	87.4319	85.7858	86.3528	86.4705	87.3707	89.8659	90.5678	95.85	93.2995	92.037	93.3633	90.2029	90.0537	87.2684	85.8028	89.2716	88.7707	86.4414	87.0664	88.5017	87.5081	86.6008	90.2166	85.9115	85.336	80.9334	71.9822	72.9163	69.9666	67.8184	67.057	65.8883	70.7183	71.3837	63.2139	59.9337	50.7682	47.9064	42.6773	33.5415	33.393	25.3729	30.9038	28.7738	19.755
24.4265	22.4322	28.2405	33.6443	36.6668	35.1919	35.308	37.771	34.2111	32.3451	33.347	32.0084	25.9124	21.7087	19.2327	15.754	15.2811	18.9555	16.2554	10.1515	10.5141	10.5073	13.5212	10.9175	5.27406	7.11875	1.78887	-2.88611	-5.73502	-10.5478	-9.55739	-12.0533	-13.9103	-18.4241	-17.7849	-13.1572	-18.4855	-16.978	-14.713	-17.8311	-18.2903	-18.7904	-20.3575	-16.9596	-17.0673	-21.4498	-23.3573	-20.3582	-19.6703	-20.4736
-11.9071	-12.6924	-7.07011	-4.16778	-5.88176	-2.22681	2.59268	4.04329	5.43869	8.16168	9.8834	6.12229	3.95136	7.11727	5.94284	5.17293	5.75105	2.53913	-3.88871	-5.84432	-3.61745	-5.95279	-7.75435	-6.25556	-11.5235	-15.2351	-13.5523	-17.1214	-23.418	-26.3185	-24.3698	-24.051	-21.6184	-19.6096	-20.5157	-18.6328	-21.9312	-25.7847	-20.7484	-15.9076	-14.0694	-7.81238	1.2949	4.04601	3.69165	6.13127	8.05104	9.29926	11.3623	13.0075
26.9316	25.3021	24.6563	25.2882	20.9413	22.9808	25.53	22.5856	25.3353	22.6482	16.7812	19.5107	19.6753	21.0829	21.2064	23.4394	30.6736	32.2572	29.6818	26.6742	27.5743	27.7861	23.95	25.2575	24.1484	17.0696	16.8852	17.2575	14.2031	10.2979	11.0128	16.7607	16.6057	15.0291	13.3648	11.9649	6.4983	1.15952	4.76873	3.42462	0.566758	-0.0626767	0.890473	3.92711	3.82619	0.151577	-2.70319	-5.60553	-10.8853	-9.99807
61.8629	65.1853	70.3635	74.3021	81.4549	86.3819	89.5823	93.0371	83.9025	75.5007	72.924	66.1519	66.3657	68.2259	62.7087	59.6613	55.2891	45.586	36.9387	34.8153	33.6469	27.4218	23.974	20.1774	14.5541	13.3957	9.53344	4.41038	8.78229	11.0731	10.8497	15.2171	12.587	9.64923	10.9858	10.3179	7.42274	13.8195	21.8014	24.7006	26.87	30.7209	37.3454	40.3386	46.2592	49.9022	50.9217	50.9836	51.8526	51.2586
[truncated: 700 more columns]

## Sheet: Data_2_C1
115.522	142.989	117.018	118.214	98.3073	151.154	186.948	142.107	75.0789	147.511	108.998	55.2237	32.1907	39.573	71.7554	109.957	103.567	68.4406	70.2178	82.694	55.7895	26.2085	-14.3867	80.2389	126.379	-11.7887	-5.31356	-53.9182	-81.7571	-73.1243	-90.6653	-66.21	-85.4159	-73.3493	-69.5054	-89.9986	60.1451	93.0033	8.23731	-18.4997	-123.862	-98.3944	-97.5096	-123.831	-93.205	-76.8949	-119.493	-120.317	-95.9751	-109.861
123.625	132.229	67.9289	73.7364	50.633	6.19797	-15.1984	-40.193	-9.47516	-46.2524	-44.1527	-37.3016	-11.6966	35.2825	64.208	82.1827	68.7476	84.1578	90.0914	33.1457	8.44338	48.5444	39.7336	65.0565	-2.59503	-4.28609	-36.1684	-78.3108	-91.4301	-66.6002	-49.652	-68.8555	-76.9934	-62.3482	-122.103	-122.314	-66.4355	-75.6454	-89.1749	-90.1101	-72.8205	-76.9991	-79.1961	-99.4372	-95.7623	-97.6045	-31.9285	14.2333	-6.85596	5.88815
12.8244	-10.4753	-5.5868	-38.1401	-39.7568	22.3932	84.6752	100.484	119.831	127.249	104.382	103.371	179.548	149.653	112.014	48.7439	101.521	51.0457	25.7438	42.3023	11.7521	66.1713	12.2372	39.8181	32.5316	4.28848	40.8732	25.7653	74.2015	31.9571	107.429	39.7318	46.1678	10.2701	51.4209	-9.52524	22.2113	44.7993	1.27543	3.58456	2.66323	6.22144	-46.0637	1.54746	-19.4375	-30.9277	24.3994	12.8699	74.7642	-2.5968
[truncated: 3,450 more columns]

## Sheet: Data_2_C3
Animal	Session	Time to Sz [s]	Condition	Filename	Block	Normalized TTSZ	Difference TTSZ [s]	Sz Duration [s]	Normalized Sz Duration	Difference Sz Duration [s]
Ent_CamK2_03	S02	8	Dz 5mg/kg	Ent_CamK2_03_S02	0	1.6	3	40.4141	2.14842	21.603
Ent_CamK2_03	S03	5	NaCl	Ent_CamK2_03_S03	0	1	0	18.811	1	0
Ent_CamK2_03	S04	5	NaCl	Ent_CamK2_03_S04	1	1	0	18.6313	1	0
Ent_CamK2_03	S05	10	Dz 5mg/kg	Ent_CamK2_03_S05	1	2	5	21.2422	1.14013	2.61084
Ent_CamK2_03	S08	5	NaCl	Ent_CamK2_03_S08	2	1	0	17.2534	1	0
Ent_CamK2_03	S09	6	Dz 5mg/kg	Ent_CamK2_03_S09	2	1.2	1	20.9985	1.21707	3.74512
Ent_CamK2_03	S10	5	NaCl	Ent_CamK2_03_S10	3	1	0	18.5425	1	0
Ent_CamK2_03	S12	7	Dz 5mg/kg	Ent_CamK2_03_S12	3	1.4	2	19.6187	1.05804	1.07617
Ent_CamK2_04	S01	6	NaCl	Ent_CamK2_04_S01	0	1	0	21.2729	1	0
Ent_CamK2_04	S02	20	Dz 5mg/kg	Ent_CamK2_04_S02	0	3.33333	14	23.1436	1.08793	1.87061
Ent_CamK2_04	S05	15	Dz 5mg/kg	Ent_CamK2_04_S05	1	2.14286	8	28.5566	1.31265	6.80176
Ent_CamK2_04	S06	7	NaCl	Ent_CamK2_04_S06	1	1	0	21.7549	1	0
Ent_CamK2_04	S08	10	Dz 5mg/kg	Ent_CamK2_04_S08	2	1.42857	3	23.2153	1.18066	3.55225
Ent_CamK2_04	S09	7	NaCl	Ent_CamK2_04_S09	2	1	0	19.6631	1	0
Ent_CamK2_04	S11	10	Dz 5mg/kg	Ent_CamK2_04_S11	3	1.66667	4	20.8789	1.00155	0.0322266
Ent_CamK2_04	S12	6	NaCl	Ent_CamK2_04_S12	3	1	0	20.8467	1	0
Ent_CamK2_06	S01	6	Dz 5mg/kg	Ent_CamK2_06_S01	0	1.2	1	23.5479	1.19789	3.89014
Ent_CamK2_06	S03	5	NaCl	Ent_CamK2_06_S03	0	1	0	19.6577	1	0
Ent_CamK2_06	S04	5	NaCl	Ent_CamK2_06_S04	1	1	0	19.7998	1	0
Ent_CamK2_06	S06	6	Dz 5mg/kg	Ent_CamK2_06_S06	1	1.2	1	24.0889	1.21662	4.28906
Ent_CamK2_06	S07	5	NaCl	Ent_CamK2_06_S07	2	1	0	21.5112	1	0
Ent_CamK2_06	S08	5	Dz 5mg/kg	Ent_CamK2_06_S08	2	1	0	27.2422	1.26642	5.73096
Ent_CamK2_06	S10	4	Dz 5mg/kg	Ent_CamK2_06_S10	3	1.33333	1	19.707	0.966776	-0.677246
Ent_CamK2_06	S12	3	NaCl	Ent_CamK2_06_S12	3	1	0	20.3843	1	0
Ent_CamK2_09	S01	5	PTZ 20mg/kg	Ent_CamK2_09_S01	0	0.833333	-1	27.2998	1.36163	7.25049
Ent_CamK2_09	S03	6	NaCl	Ent_CamK2_09_S03	0	1	0	20.0493	1	0
Ent_CamK2_09	S04	7	Dz 5mg/kg	Ent_CamK2_09_S04	0	1.16667	1	24.7759	1.23575	4.72656
Ent_CamK2_09	S05	5	PTZ 20mg/kg	Ent_CamK2_09_S05	1	1	0	21.1943	1.01055	0.221191
Ent_CamK2_09	S06	5	NaCl	Ent_CamK2_09_S06	1	1	0	20.9731	1	0
Ent_CamK2_09	S07	6	Dz 5mg/kg	Ent_CamK2_09_S07	1	1.2	1	21.5884	1.02933	0.615234
Ent_CamK2_09	S09	3	PTZ 20mg/kg	Ent_CamK2_09_S09	2	0.857143	-0.5	19.4048	0.933501	-1.38232
Ent_CamK2_09	S10	3.5	NaCl	Ent_CamK2_09_S10	2	1	0	20.7871	1	0
Ent_CamK2_09	S11	6	Dz 5mg/kg	Ent_CamK2_09_S11	2	1.71429	2.5	20.311	0.977098	-0.476074
Ent_CamK2_10	S02	4	NaCl	Ent_CamK2_10_S02	0	1	0	15.2642	1	0
Ent_CamK2_10	S03	7	Dz 5mg/kg	Ent_CamK2_10_S03	0	1.75	3	21.0381	1.37827	5.77393
Ent_CamK2_10	S04	4	PTZ 20mg/kg	Ent_CamK2_10_S04	0	1	0	20.3833	1.33537	5.11914
Ent_CamK2_10	S05	6	Dz 5mg/kg	Ent_CamK2_10_S05	1	1.71429	2.5	19.2563	1.08257	1.46875
Ent_CamK2_10	S06	3.5	PTZ 20mg/kg	Ent_CamK2_10_S06	1	1	0	22.9521	1.29035	5.16455
Ent_CamK2_10	S08	3.5	NaCl	Ent_CamK2_10_S08	1	1	0	17.7876	1	0
Ent_CamK2_10	S09	6	Dz 5mg/kg	Ent_CamK2_10_S09	2	1.5	2	17.8467	1.02903	0.503418
Ent_CamK2_10	S10	3.5	PTZ 20mg/kg	Ent_CamK2_10_S10	2	0.875	-0.5	21.3892	1.23328	4.0459
Ent_CamK2_10	S12	4	NaCl	Ent_CamK2_10_S12	2	1	0	17.3433	1	0
Ent_CamK2_10	S13	6	Dz 5mg/kg	Ent_CamK2_10_S13	3	2	3	15.3091	0.847676	-2.75098
Ent_CamK2_10	S14	3	PTZ 20mg/kg	Ent_CamK2_10_S14	3	1	0	21.665	1.19961	3.60498
Ent_CamK2_10	S16	3	NaCl	Ent_CamK2_10_S16	3	1	0	18.0601	1	0
Ent_CamK2_10	S17	3.5	Dz 3mg/kg	Ent_CamK2_10_S17	4	1	0	32.6689	1.57289	11.8989
Ent_CamK2_10	S18	3.5	NaCl	Ent_CamK2_10_S18	4	1	0	20.77	1	0
Ent_CamK2_10	S19	3.5	Dz 1mg/kg	Ent_CamK2_10_S19	4	1	0	19.7568	0.951219	-1.01318
Ent_CamK2_10	S20	5	Dz 7mg/kg	Ent_CamK2_10_S20	4	1.42857	1.5	14.5283	0.699485	-6.2417
Ent_CamK2_10	S21	3.5	NaCl	Ent_CamK2_10_S21	5	1	0	21.4521	1	0
Ent_CamK2_10	S22	3	PTZ 20mg/kg	Ent_CamK2_10_S22	5	0.857143	-0.5	27.8872	1.29997	6.43506
Ent_CamK2_10	S23	7	Dz 5mg/kg	Ent_CamK2_10_S23	5	2	3.5	32.4375	1.51209	10.9854
Ent_CamK2_11	S02	5	PTZ 20mg/kg	Ent_CamK2_11_S02	0	1.25	1	17.7466	0.716144	-7.03418
Ent_CamK2_11	S03	4	NaCl	Ent_CamK2_11_S03	0	1	0	24.7808	1	0
Ent_CamK2_11	S04	10	Dz 5mg/kg	Ent_CamK2_11_S04	0	2.5	6	21.4375	0.865086	-3.34326
Ent_CamK2_11	S05	0.5	PTZ 20mg/kg	Ent_CamK2_11_S05	1	0.166667	-2.5	23.5225	0.963153	-0.899902
Ent_CamK2_11	S06	3	NaCl	Ent_CamK2_11_S06	1	1	0	24.4224	1	0
Ent_CamK2_11	S07	10	Dz 5mg/kg	Ent_CamK2_11_S07	1	3.33333	7	30.7334	1.25841	6.31104
Ent_CamK2_11	S09	2.5	PTZ 20mg/kg	Ent_CamK2_11_S09	2	0.833333	-0.5	19.2876	0.897852	-2.19434
Ent_CamK2_11	S10	3	NaCl	Ent_CamK2_11_S10	2	1	0	21.4819	1	0
Ent_CamK2_11	S11	10	Dz 5mg/kg	Ent_CamK2_11_S11	2	3.33333	7	32.0322	1.49112	10.5503
Ent_CamK2_11	S14	15	Dz 5mg/kg	Ent_CamK2_11_S14	3	3	10	32.8716	1.33335	8.21826
Ent_CamK2_11	S15	2	PTZ 20mg/kg	Ent_CamK2_11_S15	3	0.4	-3	30.1182	1.22167	5.46484
Ent_CamK2_11	S16	5	NaCl	Ent_CamK2_11_S16	3	1	0	24.6533	1	0
Ent_CamK2_11	S17	10	Dz 1mg/kg	Ent_CamK2_11_S17	4	3.33333	7	27.5059	0.532484	-24.1499
Ent_CamK2_11	S18	20	Dz 7mg/kg	Ent_CamK2_11_S18	4	6.66667	17	25.8394	0.500222	-25.8164
Ent_CamK2_11	S19	10	Dz 3mg/kg	Ent_CamK2_11_S19	4	3.33333	7	26.8818	0.520403	-24.7739
Ent_CamK2_11	S20	3	NaCl	Ent_CamK2_11_S20	4	1	0	51.6558	1	0
Ent_CamK2_11	S21	20	Dz 5mg/kg	Ent_CamK2_11_S21	4	6.66667	17	24.3408	0.471212	-27.3149
Ent_CamK2_11	S22	2	PTZ 20mg/kg	Ent_CamK2_11_S22	4	0.666667	-1	59.1465	1.14501	7.49072
Ent_CamK2_15	S01	3	PTZ 20mg/kg	Ent_CamK2_15_S01	0	0.6	-2	15.8911	0.923682	-1.31299
Ent_CamK2_15	S02	5	Dz 5mg/kg	Ent_CamK2_15_S02	0	1	0	27.9429	1.6242	10.7388
Ent_CamK2_15	S03	5	NaCl	Ent_CamK2_15_S03	0	1	0	17.2041	1	0
Ent_CamK2_15	S05	3.5	NaCl	Ent_CamK2_15_S05	1	1	0	20.5454	1	0
Ent_CamK2_15	S06	5	Dz 5mg/kg	Ent_CamK2_15_S06	1	1.42857	1.5	25.2339	1.2282	4.68848
Ent_CamK2_15	S07	2.5	PTZ 20mg/kg	Ent_CamK2_15_S07	1	0.714286	-1	38.2798	1.86318	17.7344
Ent_CamK2_16	S02	3	PTZ 20mg/kg	Ent_CamK2_16_S02	0	1	0	22.8169	1.25329	4.61133
Ent_CamK2_16	S03	4	Dz 5mg/kg	Ent_CamK2_16_S03	0	1.33333	1	22.4165	1.2313	4.21094
Ent_CamK2_16	S04	3	NaCl	Ent_CamK2_16_S04	0	1	0	18.2056	1	0
Ent_CamK2_16	S05	3	Dz 5mg/kg	Ent_CamK2_16_S05	1	1.2	0.5	20.4199	0.999474	-0.0107422
Ent_CamK2_16	S06	2.5	NaCl	Ent_CamK2_16_S06	1	1	0	20.4307	1	0
Ent_CamK2_16	S07	2.5	PTZ 20mg/kg	Ent_CamK2_16_S07	1	1	0	26.0171	1.27343	5.58643
Ent_CamK2_16	S09	3	Dz 5mg/kg	Ent_CamK2_16_S09	2	1	0	22.1128	1.31974	5.35742
Ent_CamK2_16	S10	2.5	PTZ 20mg/kg	Ent_CamK2_16_S10	2	0.833333	-0.5	34.4932	2.05863	17.7378
Ent_CamK2_16	S11	3	NaCl	Ent_CamK2_16_S11	2	1	0	16.7554	1	0
Ent_CamK2_16	S13	3	Dz 5mg/kg	Ent_CamK2_16_S13	3	1	0	21.769	1.17404	3.22705
Ent_CamK2_16	S14	3	NaCl	Ent_CamK2_16_S14	3	1	0	18.542	1	0
Ent_CamK2_16	S15	2.5	PTZ 20mg/kg	Ent_CamK2_16_S15	3	0.833333	-0.5	24.1177	1.30071	5.57568
Ent_CamK2_16	S17	3.5	Dz 7mg/kg	Ent_CamK2_16_S17	4	1	0	20.6719	0.973018	-0.573242
Ent_CamK2_16	S18	3	Dz 1mg/kg	Ent_CamK2_16_S18	4	0.857143	-0.5	20.4473	0.962445	-0.797852
Ent_CamK2_16	S19	3	Dz 3mg/kg	Ent_CamK2_16_S19	4	0.857143	-0.5	24.7334	1.16419	3.48828
Ent_CamK2_16	S20	3.5	NaCl	Ent_CamK2_16_S20	4	1	0	21.2451	1	0
Ent_CamK2_16	S23	2.5	PTZ 20mg/kg	Ent_CamK2_16_S23	5	0.714286	-1	23.9951	1.28853	5.37305
Ent_CamK2_16	S24	3.5	NaCl	Ent_CamK2_16_S24	5	1	0	18.6221	1	0
Ent_CamK2_34	S20	7	Dz 5mg/kg	Ent_CamK2_34_S20	4	2	3.5	15.2397	1.14789	1.96338
Ent_CamK2_34	S21	3.5	NaCl	Ent_CamK2_34_S21	4	1	0	13.2764	1	0
Ent_CamK2_34	S22	2	PTZ 20mg/kg	Ent_CamK2_34_S22	4	0.571429	-1.5	33.0879	2.49224	19.8115
Ent_CamK2_39	S13	12	Dz 5mg/kg	Ent_CamK2_39_S13	2	3.42857	8.5	25.4946	1.21383	4.49121
Ent_CamK2_39	S14	3.5	NaCl	Ent_CamK2_39_S14	2	1	0	21.0034	1	0
Ent_CamK2_40	S12	8	Dz 5mg/kg	Ent_CamK2_40_S12	2	2.66667	5	24.2383	1.12649	2.72168
Ent_CamK2_40	S13	3	NaCl	Ent_CamK2_40_S13	2	1	0	21.5166	1	0
Ent_CamK2_40	S14	2.5	PTZ 20mg/kg	Ent_CamK2_40_S14	2	0.833333	-0.5	16.1934	0.752598	-5.32324
Ent_CamK2_42	S16	5	PTZ 20mg/kg	Ent_CamK2_42_S16	3	1.25	1	37.1455	1.7685	16.1416
Ent_CamK2_42	S17	4	NaCl	Ent_CamK2_42_S17	3	1	0	21.0039	1	0
Ent_CamK2_42	S18	7	Dz 5mg/kg	Ent_CamK2_42_S18	3	1.75	3	19.0811	0.908453	-1.92285
Ent_CamK2_54	S10	4	Dz 3mg/kg	Ent_CamK2_54_S10	4	1.33333	1	26.5923	1.22063	4.80664
Ent_CamK2_54	S11	6	Dz 7mg/kg	Ent_CamK2_54_S11	4	2	3	24.2085	1.11121	2.42285
Ent_CamK2_54	S12	5	Dz 5mg/kg	Ent_CamK2_54_S12	4	1.66667	2	20.8921	0.958984	-0.893555
Ent_CamK2_54	S13	3.5	Dz 1mg/kg	Ent_CamK2_54_S13	4	1.16667	0.5	21.9414	1.00715	0.155762
Ent_CamK2_54	S14	3	NaCl	Ent_CamK2_54_S14	4	1	0	21.7856	1	0
Ent_CamK2_55	S10	2.5	NaCl	Ent_CamK2_55_S10	4	1	0	23.1416	1	0
Ent_CamK2_55	S11	4	Dz 1mg/kg	Ent_CamK2_55_S11	4	1.6	1.5	17.7109	0.765329	-5.43066
Ent_CamK2_55	S12	7	Dz 7mg/kg	Ent_CamK2_55_S12	4	2.8	4.5	17.5688	0.759189	-5.57275
Ent_CamK2_55	S13	5	Dz 5mg/kg	Ent_CamK2_55_S13	4	2	2.5	18.5229	0.800418	-4.61865
Ent_CamK2_55	S14	4	Dz 3mg/kg	Ent_CamK2_55_S14	4	1.6	1.5	16.8628	0.728679	-6.27881
Ent_CamK2_56	S10	3	Dz 7mg/kg	Ent_CamK2_56_S10	4	1.2	0.5	64.2192	1.4619	20.2905
Ent_CamK2_56	S11	3	Dz 5mg/kg	Ent_CamK2_56_S11	4	1.2	0.5	21.9023	0.498588	-22.0264
Ent_CamK2_56	S12	3	Dz 3mg/kg	Ent_CamK2_56_S12	4	1.2	0.5	23.459	0.534024	-20.4697
Ent_CamK2_56	S13	2.5	NaCl	Ent_CamK2_56_S13	4	1	0	43.9287	1	0
Ent_CamK2_56	S14	3	Dz 1mg/kg	Ent_CamK2_56_S14	4	1.2	0.5	23.1426	0.526821	-20.7861
Ent_CamK2_57	S10	5	Dz 3mg/kg	Ent_CamK2_57_S10	4	3.33333	3.5	18.917	0.740199	-6.63965
Ent_CamK2_57	S11	5	Dz 5mg/kg	Ent_CamK2_57_S11	4	3.33333	3.5	24.3765	0.953821	-1.18018
Ent_CamK2_57	S12	3.5	Dz 1mg/kg	Ent_CamK2_57_S12	4	2.33333	2	18.4692	0.722679	-7.0874
Ent_CamK2_57	S13	1.5	NaCl	Ent_CamK2_57_S13	4	1	0	25.5566	1	0
Ent_CamK2_57	S14	5	Dz 7mg/kg	Ent_CamK2_57_S14	4	3.33333	3.5	22.0234	0.86175	-3.5332
Ent_CamK2_58	S10	7	Dz 7mg/kg	Ent_CamK2_58_S10	4	3.5	5	20.5801	0.698902	-8.86621
Ent_CamK2_58	S11	3.5	Dz 3mg/kg	Ent_CamK2_58_S11	4	1.75	1.5	21.3604	0.7254	-8.08594
Ent_CamK2_58	S12	2	NaCl	Ent_CamK2_58_S12	4	1	0	29.4463	1	0
Ent_CamK2_58	S13	3	Dz 1mg/kg	Ent_CamK2_58_S13	4	1.5	1	49.3066	1.67446	19.8604
Ent_CamK2_58	S14	5	Dz 5mg/kg	Ent_CamK2_58_S14	4	2.5	3	23.374	0.793785	-6.07227

## Sheet: Data_3_C1
Intensity[v]	Onset[datapoints]	Condition	Sum LL 250ms	Sum LL 100ms	Block	Filename	Animal	Normalized Sum LL 250ms	Sum LL[uV/ms]	Sum LL 8000ms
0.65	8285704	Dz 5mg/kg	3.01805	3.41927	0	Ent_CamK2_03_S02	Ent_CamK2_03	0.45319
0.75	8309711	Dz 5mg/kg	3.06543	5.03621	0	Ent_CamK2_03_S02	Ent_CamK2_03	0.472744
0.55	8329718	Dz 5mg/kg	2.43369	2.26649	0	Ent_CamK2_03_S02	Ent_CamK2_03	0.212004
0.85	8349724	Dz 5mg/kg	3.00348	4.41179	0	Ent_CamK2_03_S02	Ent_CamK2_03	0.447175
1	8373731	Dz 5mg/kg	4.26378	5.96753	0	Ent_CamK2_03_S02	Ent_CamK2_03	0.967347
0.75	8389738	Dz 5mg/kg	3.19769	4.48564	0	Ent_CamK2_03_S02	Ent_CamK2_03	0.527331
1	8413745	Dz 5mg/kg	4.16015	5.97126	0	Ent_CamK2_03_S02	Ent_CamK2_03	0.924576
0.8	8433752	Dz 5mg/kg	3.27808	5.48796	0	Ent_CamK2_03_S02	Ent_CamK2_03	0.560514
0.75	8457759	Dz 5mg/kg	4.56022	5.77982	0	Ent_CamK2_03_S02	Ent_CamK2_03	1.0897
0.6	8473765	Dz 5mg/kg			0	Ent_CamK2_03_S02	Ent_CamK2_03
0.95	8493772	Dz 5mg/kg	4.44223	5.66088	0	Ent_CamK2_03_S02	Ent_CamK2_03	1.041
0.5	8517779	Dz 5mg/kg	2.69815	3.40287	0	Ent_CamK2_03_S02	Ent_CamK2_03	0.321156
0.95	8541786	Dz 5mg/kg	3.78653	5.93845	0	Ent_CamK2_03_S02	Ent_CamK2_03	0.77037
0.9	8561793	Dz 5mg/kg	3.48656	5.13492	0	Ent_CamK2_03_S02	Ent_CamK2_03	0.646561
0.5	8585800	Dz 5mg/kg	2.79779	2.72813	0	Ent_CamK2_03_S02	Ent_CamK2_03	0.36228
0.65	8601806	Dz 5mg/kg	3.96431	4.28574	0	Ent_CamK2_03_S02	Ent_CamK2_03	0.843746
0.95	8621813	Dz 5mg/kg	4.38672	5.96276	0	Ent_CamK2_03_S02	Ent_CamK2_03	1.01809
0.6	8645820	Dz 5mg/kg	3.51419	4.12571	0	Ent_CamK2_03_S02	Ent_CamK2_03	0.657962
0.7	8661827	Dz 5mg/kg	3.35574	4.5944	0	Ent_CamK2_03_S02	Ent_CamK2_03	0.592564
0.7	8677833	Dz 5mg/kg	3.57893	4.66654	0	Ent_CamK2_03_S02	Ent_CamK2_03	0.684683
0.7	8697840	Dz 5mg/kg	4.3498	5.25665	0	Ent_CamK2_03_S02	Ent_CamK2_03	1.00285
0.8	8713847	Dz 5mg/kg	4.48552		0	Ent_CamK2_03_S02	Ent_CamK2_03	1.05887
0.75	8729853	Dz 5mg/kg	4.54995	4.51205	0	Ent_CamK2_03_S02	Ent_CamK2_03	1.08546
1	8749860	Dz 5mg/kg	4.1228	5.28247	0	Ent_CamK2_03_S02	Ent_CamK2_03	0.90916
0.7	8765867	Dz 5mg/kg	3.90205	5.19713	0	Ent_CamK2_03_S02	Ent_CamK2_03	0.818048
0.65	8781873	Dz 5mg/kg	2.89079	3.0609	0	Ent_CamK2_03_S02	Ent_CamK2_03	0.400664
0.75	8801880	Dz 5mg/kg			0	Ent_CamK2_03_S02	Ent_CamK2_03
1	8821887	Dz 5mg/kg	3.28164	5.33299	0	Ent_CamK2_03_S02	Ent_CamK2_03	0.561982
0.8	8845894	Dz 5mg/kg	4.60497	5.70985	0	Ent_CamK2_03_S02	Ent_CamK2_03	1.10817
0.6	8869901	Dz 5mg/kg	3.22754	3.92195	0	Ent_CamK2_03_S02	Ent_CamK2_03	0.539654
0.9	8889908	Dz 5mg/kg	3.62878	5.50996	0	Ent_CamK2_03_S02	Ent_CamK2_03	0.705261
0.85	8909914	Dz 5mg/kg	3.8128	5.89818	0	Ent_CamK2_03_S02	Ent_CamK2_03	0.781211
0.9	8925921	Dz 5mg/kg	4.10903	5.55861	0	Ent_CamK2_03_S02	Ent_CamK2_03	0.903477
0.75	8945928	Dz 5mg/kg	3.79383	5.40117	0	Ent_CamK2_03_S02	Ent_CamK2_03	0.773383
0.55	8961935	Dz 5mg/kg	2.23187	2.22327	0	Ent_CamK2_03_S02	Ent_CamK2_03	0.128703
0.8	8977941	Dz 5mg/kg	4.05403		0	Ent_CamK2_03_S02	Ent_CamK2_03	0.880775
0.6	8993948	Dz 5mg/kg	3.76092	3.66881	0	Ent_CamK2_03_S02	Ent_CamK2_03	0.759797
0.6	9013955	Dz 5mg/kg	2.36018	2.64784	0	Ent_CamK2_03_S02	Ent_CamK2_03	0.181662
0.55	9037962	Dz 5mg/kg	2.51342	2.3972	0	Ent_CamK2_03_S02	Ent_CamK2_03	0.244913
0.75	9061968	Dz 5mg/kg	4.21797	5.8118	0	Ent_CamK2_03_S02	Ent_CamK2_03	0.94844
0.65	9085975	Dz 5mg/kg	4.17895	4.82985	0	Ent_CamK2_03_S02	Ent_CamK2_03	0.932335
0.9	9109982	Dz 5mg/kg	4.08088	5.82555	0	Ent_CamK2_03_S02	Ent_CamK2_03	0.891856
1	9129989	Dz 5mg/kg	5.03556	6.75976	0	Ent_CamK2_03_S02	Ent_CamK2_03	1.28589
0.5	9145996	Dz 5mg/kg	2.84649	2.44793	0	Ent_CamK2_03_S02	Ent_CamK2_03	0.38238
0.5	9162002	Dz 5mg/kg	3.47438	3.82244	0	Ent_CamK2_03_S02	Ent_CamK2_03	0.641532
0.75	9178009	Dz 5mg/kg	3.74323	6.06995	0	Ent_CamK2_03_S02	Ent_CamK2_03	0.752496
0.85	9198016	Dz 5mg/kg	3.70274	5.27731	0	Ent_CamK2_03_S02	Ent_CamK2_03	0.735785
0.85	9222023	Dz 5mg/kg	4.57427	6.22778	0	Ent_CamK2_03_S02	Ent_CamK2_03	1.0955
0.5	9238029	Dz 5mg/kg	2.68048	3.14646	0	Ent_CamK2_03_S02	Ent_CamK2_03	0.313862
0.7	9258036	Dz 5mg/kg	3.82186	4.81731	0	Ent_CamK2_03_S02	Ent_CamK2_03	0.784951
0.75	9274043	Dz 5mg/kg	4.40478	5.35583	0	Ent_CamK2_03_S02	Ent_CamK2_03	1.02554
0.9	9294050	Dz 5mg/kg	4.13107	5.69777	0	Ent_CamK2_03_S02	Ent_CamK2_03	0.912574
0.65	9314056	Dz 5mg/kg	4.3649	5.38207	0	Ent_CamK2_03_S02	Ent_CamK2_03	1.00908
0.75	9330063	Dz 5mg/kg	3.29648	4.72624	0	Ent_CamK2_03_S02	Ent_CamK2_03	0.568105
0.95	9354070	Dz 5mg/kg	3.71385	5.59386	0	Ent_CamK2_03_S02	Ent_CamK2_03	0.740369
0.95	9370077	Dz 5mg/kg	3.97219	5.24121	0	Ent_CamK2_03_S02	Ent_CamK2_03	0.846999
0.85	9394084	Dz 5mg/kg	3.81673	5.93402	0	Ent_CamK2_03_S02	Ent_CamK2_03	0.782833
0.55	9418090	Dz 5mg/kg	2.68754	2.51635	0	Ent_CamK2_03_S02	Ent_CamK2_03	0.316777
0.55	9442097	Dz 5mg/kg	2.53306	2.24423	0	Ent_CamK2_03_S02	Ent_CamK2_03	0.253018
0.8	9466104	Dz 5mg/kg	3.38482	5.2188	0	Ent_CamK2_03_S02	Ent_CamK2_03	0.60457
0.5	8934089	NaCl	3.23054	2.90216	0	Ent_CamK2_03_S03	Ent_CamK2_03	0.540893
0.75	8958096	NaCl	4.77414	6.57692	0	Ent_CamK2_03_S03	Ent_CamK2_03	1.17799
0.9	8974103	NaCl			0	Ent_CamK2_03_S03	Ent_CamK2_03
0.95	8998110	NaCl	4.55892	7.32362	0	Ent_CamK2_03_S03	Ent_CamK2_03	1.08916
0.75	9014117	NaCl	3.56703	5.31301	0	Ent_CamK2_03_S03	Ent_CamK2_03	0.679773
0.6	9034123	NaCl	3.21405	4.02171	0	Ent_CamK2_03_S03	Ent_CamK2_03	0.534084
0.95	9050130	NaCl	3.49299	5.67297	0	Ent_CamK2_03_S03	Ent_CamK2_03	0.649215
0.75	9074137	NaCl	3.88075	6.22694	0	Ent_CamK2_03_S03	Ent_CamK2_03	0.809257
0.5	9090143	NaCl	2.6875	2.42328	0	Ent_CamK2_03_S03	Ent_CamK2_03	0.31676
1	9110150	NaCl	4.36968	7.09302	0	Ent_CamK2_03_S03	Ent_CamK2_03	1.01106
0.85	9130157	NaCl	4.86014	7.60723	0	Ent_CamK2_03_S03	Ent_CamK2_03	1.21348
0.65	9154164	NaCl	4.04056	5.06336	0	Ent_CamK2_03_S03	Ent_CamK2_03	0.875214
1	9178171	NaCl	4.64831	7.55253	0	Ent_CamK2_03_S03	Ent_CamK2_03	1.12606
0.8	9194178	NaCl	3.60333	4.98594	0	Ent_CamK2_03_S03	Ent_CamK2_03	0.694757
0.85	9218185	NaCl			0	Ent_CamK2_03_S03	Ent_CamK2_03
1	9238191	NaCl	5.20324	7.466	0	Ent_CamK2_03_S03	Ent_CamK2_03	1.3551
0.85	9262198	NaCl	3.78037	4.77587	0	Ent_CamK2_03_S03	Ent_CamK2_03	0.767826
1	9286205	NaCl	3.49562	5.78574	0	Ent_CamK2_03_S03	Ent_CamK2_03	0.650301
0.7	9306212	NaCl	3.62853	4.75875	0	Ent_CamK2_03_S03	Ent_CamK2_03	0.705158
0.65	9330219	NaCl	3.19409	4.69116	0	Ent_CamK2_03_S03	Ent_CamK2_03	0.525848
0.9	9354226	NaCl	4.12625	5.90263	0	Ent_CamK2_03_S03	Ent_CamK2_03	0.910583
0.65	9378233	NaCl		5.17344	0	Ent_CamK2_03_S03	Ent_CamK2_03
0.6	9394239	NaCl	2.69833	2.45832	0	Ent_CamK2_03_S03	Ent_CamK2_03	0.32123
0.6	9410246	NaCl	3.23503	3.61414	0	Ent_CamK2_03_S03	Ent_CamK2_03	0.542744
0.75	9430253	NaCl	4.10339	6.7002	0	Ent_CamK2_03_S03	Ent_CamK2_03	0.901149
0.8	9450260	NaCl	4.40948	6.16737	0	Ent_CamK2_03_S03	Ent_CamK2_03	1.02748
0.7	9474267	NaCl	4.35243	6.93102	0	Ent_CamK2_03_S03	Ent_CamK2_03	1.00394
0.95	9494273	NaCl	3.84406	6.25753	0	Ent_CamK2_03_S03	Ent_CamK2_03	0.794113
0.55	9510280	NaCl	3.02786	3.01066	0	Ent_CamK2_03_S03	Ent_CamK2_03	0.45724
0.65	9530287	NaCl	2.75046	3.8947	0	Ent_CamK2_03_S03	Ent_CamK2_03	0.342747
0.55	9546293	NaCl	3.80649	3.83067	0	Ent_CamK2_03_S03	Ent_CamK2_03	0.778607
0.55	9562300	NaCl	2.67728	3.44826	0	Ent_CamK2_03_S03	Ent_CamK2_03	0.312541
0.7	9582307	NaCl		7.87892	0	Ent_CamK2_03_S03	Ent_CamK2_03
0.55	9602314	NaCl	3.22945	3.09038	0	Ent_CamK2_03_S03	Ent_CamK2_03	0.540444
0.75	9622320	NaCl	4.20345	5.44502	0	Ent_CamK2_03_S03	Ent_CamK2_03	0.942444
0.75	9638327	NaCl	3.7054	5.19616	0	Ent_CamK2_03_S03	Ent_CamK2_03	0.736883
0.5	9658334	NaCl	3.26757	3.71514	0	Ent_CamK2_03_S03	Ent_CamK2_03	0.556175
0.5	9682341	NaCl	2.81804	2.57884	0	Ent_CamK2_03_S03	Ent_CamK2_03	0.370636
0.75	9698347	NaCl	3.74298	5.15015	0	Ent_CamK2_03_S03	Ent_CamK2_03	0.752394
1	9718354	NaCl	3.99762	6.52459	0	Ent_CamK2_03_S03	Ent_CamK2_03	0.857493
0.75	9738361	NaCl		5.33987	0	Ent_CamK2_03_S03	Ent_CamK2_03
0.8	9754367	NaCl	3.74007	5.66143	0	Ent_CamK2_03_S03	Ent_CamK2_03	0.751192
0.85	9774374	NaCl	3.82952	5.79417	0	Ent_CamK2_03_S03	Ent_CamK2_03	0.788111
0.55	9798381	NaCl	2.53094	2.25943	0	Ent_CamK2_03_S03	Ent_CamK2_03	0.252142
0.85	9814388	NaCl	4.49562	6.22506	0	Ent_CamK2_03_S03	Ent_CamK2_03	1.06303
0.7	9838395	NaCl	4.03519	5.53928	0	Ent_CamK2_03_S03	Ent_CamK2_03	0.872998
0.75	9854401	NaCl	4.14806	5.88417	0	Ent_CamK2_03_S03	Ent_CamK2_03	0.919584
0.8	9870408	NaCl	3.97446	5.58203	0	Ent_CamK2_03_S03	Ent_CamK2_03	0.847935
0.65	9886415	NaCl	3.25519	3.82052	0	Ent_CamK2_03_S03	Ent_CamK2_03	0.551067
0.7	9910422	NaCl	3.65057	5.02272	0	Ent_CamK2_03_S03	Ent_CamK2_03	0.714253
0.9	9926428	NaCl	3.90868	6.71419	0	Ent_CamK2_03_S03	Ent_CamK2_03	0.820785
0.5	9946435	NaCl	2.37725	2.15275	0	Ent_CamK2_03_S03	Ent_CamK2_03	0.18871
0.75	9966442	NaCl	3.59809	5.02733	0	Ent_CamK2_03_S03	Ent_CamK2_03	0.692591
0.6	9986449	NaCl	3.16744		0	Ent_CamK2_03_S03	Ent_CamK2_03	0.514846
0.95	10002455	NaCl	3.94965	5.88291	0	Ent_CamK2_03_S03	Ent_CamK2_03	0.837694
0.8	10026462	NaCl	3.92553	5.79267	0	Ent_CamK2_03_S03	Ent_CamK2_03	0.827737
0.6	10050469	NaCl	3.22436	2.94519	0	Ent_CamK2_03_S03	Ent_CamK2_03	0.538342
0.95	10070476	NaCl	4.05173	5.87028	0	Ent_CamK2_03_S03	Ent_CamK2_03	0.879828
0.9	10094483	NaCl	3.96842	5.45131	0	Ent_CamK2_03_S03	Ent_CamK2_03	0.845443
0.9	10118490	NaCl	4.63428	7.446	0	Ent_CamK2_03_S03	Ent_CamK2_03	1.12027
0.65	9727936	NaCl	3.58318	4.0887	1	Ent_CamK2_03_S04	Ent_CamK2_03	0.762681
0.5	9751943	NaCl	2.34162	2.52807	1	Ent_CamK2_03_S04	Ent_CamK2_03	0.218553
0.55	9771950	NaCl	1.98694	1.87285	1	Ent_CamK2_03_S04	Ent_CamK2_03	0.0631091
0.8	9791957	NaCl	3.44517	5.19577	1	Ent_CamK2_03_S04	Ent_CamK2_03	0.702196
0.85	9807963	NaCl	3.86151	5.68828	1	Ent_CamK2_03_S04	Ent_CamK2_03	0.884663
0.6	9827970	NaCl	3.10993	3.81652	1	Ent_CamK2_03_S04	Ent_CamK2_03	0.555275
0.8	9847977	NaCl	3.49535	5.52637	1	Ent_CamK2_03_S04	Ent_CamK2_03	0.724188
0.75	9871984	NaCl	3.94963	5.72313	1	Ent_CamK2_03_S04	Ent_CamK2_03	0.923283
1	9891991	NaCl	4.08952	6.46712	1	Ent_CamK2_03_S04	Ent_CamK2_03	0.984592
0.75	9907997	NaCl	3.24094	4.82196	1	Ent_CamK2_03_S04	Ent_CamK2_03	0.61269
0.5	9932004	NaCl	2.91896	2.88678	1	Ent_CamK2_03_S04	Ent_CamK2_03	0.471579
0.8	9952011	NaCl	2.88286	4.44311	1	Ent_CamK2_03_S04	Ent_CamK2_03	0.455758
0.75	9976018	NaCl		5.59929	1	Ent_CamK2_03_S04	Ent_CamK2_03
0.65	9996025	NaCl	3.68489	4.8743	1	Ent_CamK2_03_S04	Ent_CamK2_03	0.807259
0.55	10020032	NaCl	2.99674	3.19532	1	Ent_CamK2_03_S04	Ent_CamK2_03	0.505667
0.75	10040039	NaCl	3.83921	5.90559	1	Ent_CamK2_03_S04	Ent_CamK2_03	0.87489
0.65	10060045	NaCl	3.38449	4.71266	1	Ent_CamK2_03_S04	Ent_CamK2_03	0.675603
0.65	10080052	NaCl	3.32813	4.70666	1	Ent_CamK2_03_S04	Ent_CamK2_03	0.650903
1	10104059	NaCl	4.35883	6.79319	1	Ent_CamK2_03_S04	Ent_CamK2_03	1.10262
0.6	10120066	NaCl	3.00582	3.75879	1	Ent_CamK2_03_S04	Ent_CamK2_03	0.509646
0.95	10144073	NaCl	4.18846	7.12704	1	Ent_CamK2_03_S04	Ent_CamK2_03	1.02795
0.75	10168080	NaCl	2.90106	4.64869	1	Ent_CamK2_03_S04	Ent_CamK2_03	0.463732
0.7	10192087	NaCl	4.17237	6.19744	1	Ent_CamK2_03_S04	Ent_CamK2_03	1.0209
0.75	10212093	NaCl	3.64736	4.7683	1	Ent_CamK2_03_S04	Ent_CamK2_03	0.790809
0.75	10228100	NaCl	4.07988	5.14946	1	Ent_CamK2_03_S04	Ent_CamK2_03	0.980368
0.75	10252107	NaCl	4.78295	5.4768	1	Ent_CamK2_03_S04	Ent_CamK2_03	1.2885
0.5	10268114	NaCl	2.13491	1.63457	1	Ent_CamK2_03_S04	Ent_CamK2_03	0.127958
0.85	10292121	NaCl	3.70102	5.70727	1	Ent_CamK2_03_S04	Ent_CamK2_03	0.814325
0.7	10308127	NaCl	3.69865	4.55985	1	Ent_CamK2_03_S04	Ent_CamK2_03	0.813286
0.7	10328134	NaCl	4.2852	5.23807	1	Ent_CamK2_03_S04	Ent_CamK2_03	1.07035
1	10344141	NaCl	3.86531	6.42353	1	Ent_CamK2_03_S04	Ent_CamK2_03	0.88633
1	10364147	NaCl			1	Ent_CamK2_03_S04	Ent_CamK2_03
0.9	10384154	NaCl	3.84835	5.89264	1	Ent_CamK2_03_S04	Ent_CamK2_03	0.878895
0.9	10400161	NaCl	3.59115	5.78862	1	Ent_CamK2_03_S04	Ent_CamK2_03	0.766173
0.75	10424168	NaCl	4.01292	5.08474	1	Ent_CamK2_03_S04	Ent_CamK2_03	0.951022
0.95	10444175	NaCl	4.02514	5.70911	1	Ent_CamK2_03_S04	Ent_CamK2_03	0.956378
0.6	10460181	NaCl	2.43479	2.89191	1	Ent_CamK2_03_S04	Ent_CamK2_03	0.259385
0.8	10484188	NaCl	4.22081	5.50892	1	Ent_CamK2_03_S04	Ent_CamK2_03	1.04213
0.9	10508195	NaCl	3.46868	5.88537	1	Ent_CamK2_03_S04	Ent_CamK2_03	0.712501
1	10528202	NaCl	4.18505	7.09082	1	Ent_CamK2_03_S04	Ent_CamK2_03	1.02646
0.6	10552209	NaCl	2.53202	2.86523	1	Ent_CamK2_03_S04	Ent_CamK2_03	0.301999
0.9	10568215	NaCl	3.31591	5.73543	1	Ent_CamK2_03_S04	Ent_CamK2_03	0.645548
0.5	10592222	NaCl	1.84294	1.93591	1	Ent_CamK2_03_S04	Ent_CamK2_03	0
0.95	10616229	NaCl	4.02443	5.77764	1	Ent_CamK2_03_S04	Ent_CamK2_03	0.956064
0.55	10640236	NaCl	2.33408	2.26812	1	Ent_CamK2_03_S04	Ent_CamK2_03	0.215247
0.95	10660243	NaCl	3.51437	5.29965	1	Ent_CamK2_03_S04	Ent_CamK2_03	0.732524
0.8	10680250	NaCl	3.64977	5.40745	1	Ent_CamK2_03_S04	Ent_CamK2_03	0.791867
0.85	10700257	NaCl	3.51127	5.68351	1	Ent_CamK2_03_S04	Ent_CamK2_03	0.731168
0.55	10716263	NaCl	2.39423	2.19546	1	Ent_CamK2_03_S04	Ent_CamK2_03	0.24161
0.7	10732270	NaCl	3.2759	4.74127	1	Ent_CamK2_03_S04	Ent_CamK2_03	0.628011
0.95	10756277	NaCl	4.1204	6.20576	1	Ent_CamK2_03_S04	Ent_CamK2_03	0.998123
0.9	10780284	NaCl	4.0607	6.44412	1	Ent_CamK2_03_S04	Ent_CamK2_03	0.971963
0.85	10800291	NaCl	3.14389	4.91146	1	Ent_CamK2_03_S04	Ent_CamK2_03	0.570156
0.55	10816297	NaCl	2.55386	2.17778	1	Ent_CamK2_03_S04	Ent_CamK2_03	0.311571
0.5	10832304	NaCl	3.00545	3.38552	1	Ent_CamK2_03_S04	Ent_CamK2_03	0.509485
0.6	10848310	NaCl	2.80409	2.96724	1	Ent_CamK2_03_S04	Ent_CamK2_03	0.421233
0.65	10864317	NaCl	3.18887	4.57888	1	Ent_CamK2_03_S04	Ent_CamK2_03	0.589869
0.85	10880324	NaCl	3.33201	5.27578	1	Ent_CamK2_03_S04	Ent_CamK2_03	0.652602
0.75	10896330	NaCl	3.33996	5.26379	1	Ent_CamK2_03_S04	Ent_CamK2_03	0.656086
0.7	10912337	NaCl	3.16317	4.40766	1	Ent_CamK2_03_S04	Ent_CamK2_03	0.578607
1	8244914	Dz 5mg/kg	3.74126	5.19093	1	Ent_CamK2_03_S05	Ent_CamK2_03	0.831961
0.6	8260921	Dz 5mg/kg	3.33994	3.70185	1	Ent_CamK2_03_S05	Ent_CamK2_03	0.656077
0.5	8280928	Dz 5mg/kg	2.06172	2.33468	1	Ent_CamK2_03_S05	Ent_CamK2_03	0.0958823
0.55	8304935	Dz 5mg/kg	2.03137	1.99855	1	Ent_CamK2_03_S05	Ent_CamK2_03	0.0825824
0.65	8320941	Dz 5mg/kg	3.01861	4.69459	1	Ent_CamK2_03_S05	Ent_CamK2_03	0.515253
0.85	8340948	Dz 5mg/kg	4.24053	5.55003	1	Ent_CamK2_03_S05	Ent_CamK2_03	1.05077
0.75	8364955	Dz 5mg/kg	3.71698	6.33009	1	Ent_CamK2_03_S05	Ent_CamK2_03	0.821321
0.8	8388962	Dz 5mg/kg	3.01457	4.68076	1	Ent_CamK2_03_S05	Ent_CamK2_03	0.513483
1	8404969	Dz 5mg/kg	4.2606	5.92263	1	Ent_CamK2_03_S05	Ent_CamK2_03	1.05957
0.75	8428976	Dz 5mg/kg	3.70308	4.95291	1	Ent_CamK2_03_S05	Ent_CamK2_03	0.815228
0.9	8448982	Dz 5mg/kg	3.51779	4.50557	1	Ent_CamK2_03_S05	Ent_CamK2_03	0.734025
0.55	8468989	Dz 5mg/kg			1	Ent_CamK2_03_S05	Ent_CamK2_03
0.95	8492996	Dz 5mg/kg	4.08219	6.20543	1	Ent_CamK2_03_S05	Ent_CamK2_03	0.981379
1	8513003	Dz 5mg/kg	3.17999	5.04984	1	Ent_CamK2_03_S05	Ent_CamK2_03	0.585977
0.9	8537010	Dz 5mg/kg	3.5602	6.21153	1	Ent_CamK2_03_S05	Ent_CamK2_03	0.752612
0.75	8553017	Dz 5mg/kg	2.97707	3.55647	1	Ent_CamK2_03_S05	Ent_CamK2_03	0.497046
0.7	8569023	Dz 5mg/kg	2.66381	4.72206	1	Ent_CamK2_03_S05	Ent_CamK2_03	0.359756
0.7	8589030	Dz 5mg/kg	2.83691	4.16888	1	Ent_CamK2_03_S05	Ent_CamK2_03	0.43562
0.7	8609037	Dz 5mg/kg	3.63202	4.74796	1	Ent_CamK2_03_S05	Ent_CamK2_03	0.784087
0.9	8633044	Dz 5mg/kg	3.41679	5.19253	1	Ent_CamK2_03_S05	Ent_CamK2_03	0.689761
0.7	8653050	Dz 5mg/kg	3.17647	3.96325	1	Ent_CamK2_03_S05	Ent_CamK2_03	0.584435
0.95	8677057	Dz 5mg/kg	4.51003	5.93914	1	Ent_CamK2_03_S05	Ent_CamK2_03	1.16888
0.95	8693064	Dz 5mg/kg	3.58719	5.62493	1	Ent_CamK2_03_S05	Ent_CamK2_03	0.76444
0.6	8713071	Dz 5mg/kg	2.47237	3.51163	1	Ent_CamK2_03_S05	Ent_CamK2_03	0.275857
0.85	8729077	Dz 5mg/kg	4.74895	5.77977	1	Ent_CamK2_03_S05	Ent_CamK2_03	1.2736
0.65	8753084	Dz 5mg/kg	3.08607	4.28481	1	Ent_CamK2_03_S05	Ent_CamK2_03	0.544818
0.75	8773091	Dz 5mg/kg	3.70661	5.60945	1	Ent_CamK2_03_S05	Ent_CamK2_03	0.816777
0.55	8789098	Dz 5mg/kg	2.23981	2.08353	1	Ent_CamK2_03_S05	Ent_CamK2_03	0.173932
0.6	8813105	Dz 5mg/kg	2.263	2.9241	1	Ent_CamK2_03_S05	Ent_CamK2_03	0.184097
0.8	8829111	Dz 5mg/kg	3.42966	5.24722	1	Ent_CamK2_03_S05	Ent_CamK2_03	0.695399
1	8853118	Dz 5mg/kg	3.62391	5.81839	1	Ent_CamK2_03_S05	Ent_CamK2_03	0.780533
0.95	8869125	Dz 5mg/kg	5.16944	6.17419	1	Ent_CamK2_03_S05	Ent_CamK2_03	1.45788
0.65	8885132	Dz 5mg/kg	3.80421	4.84377	1	Ent_CamK2_03_S05	Ent_CamK2_03	0.859551
0.6	8909138	Dz 5mg/kg	2.12084	2.51217	1	Ent_CamK2_03_S05	Ent_CamK2_03	0.121792
0.75	8929145	Dz 5mg/kg	3.27584	4.43361	1	Ent_CamK2_03_S05	Ent_CamK2_03	0.627987
0.8	8945152	Dz 5mg/kg	3.035	4.24383	1	Ent_CamK2_03_S05	Ent_CamK2_03	0.522433
0.55	8965159	Dz 5mg/kg		4.25982	1	Ent_CamK2_03_S05	Ent_CamK2_03
0.75	8989166	Dz 5mg/kg	3.81574	5.67598	1	Ent_CamK2_03_S05	Ent_CamK2_03	0.864602
0.5	9005172	Dz 5mg/kg			1	Ent_CamK2_03_S05	Ent_CamK2_03
0.95	9025179	Dz 5mg/kg	4.38164	6.66937	1	Ent_CamK2_03_S05	Ent_CamK2_03	1.11262
0.8	9049186	Dz 5mg/kg	2.83655	4.66456	1	Ent_CamK2_03_S05	Ent_CamK2_03	0.435463
0.55	9069193	Dz 5mg/kg	2.44523	2.50833	1	Ent_CamK2_03_S05	Ent_CamK2_03	0.263958
0.6	9089200	Dz 5mg/kg	3.41699	3.27239	1	Ent_CamK2_03_S05	Ent_CamK2_03	0.689849
0.75	9105206	Dz 5mg/kg	3.50072	5.2227	1	Ent_CamK2_03_S05	Ent_CamK2_03	0.726543
0.85	9125213	Dz 5mg/kg	3.98064	5.81347	1	Ent_CamK2_03_S05	Ent_CamK2_03	0.936874
0.5	9149220	Dz 5mg/kg	2.27112	2.62673	1	Ent_CamK2_03_S05	Ent_CamK2_03	0.187655
0.5	9165227	Dz 5mg/kg	2.36541	3.3034	1	Ent_CamK2_03_S05	Ent_CamK2_03	0.22898
0.5	9185233	Dz 5mg/kg	2.81693	3.34938	1	Ent_CamK2_03_S05	Ent_CamK2_03	0.426865
0.85	9205240	Dz 5mg/kg	4.94167	6.67146	1	Ent_CamK2_03_S05	Ent_CamK2_03	1.35806
0.9	9221247	Dz 5mg/kg	4.37634	5.61541	1	Ent_CamK2_03_S05	Ent_CamK2_03	1.1103
0.8	9237253	Dz 5mg/kg	4.0882	5.70725	1	Ent_CamK2_03_S05	Ent_CamK2_03	0.984012
0.65	9253260	Dz 5mg/kg	2.88009	3.96221	1	Ent_CamK2_03_S05	Ent_CamK2_03	0.454545
0.75	9277267	Dz 5mg/kg	3.82739	4.47476	1	Ent_CamK2_03_S05	Ent_CamK2_03	0.86971
0.85	9297274	Dz 5mg/kg	4.29432	6.60193	1	Ent_CamK2_03_S05	Ent_CamK2_03	1.07435
0.75	9321281	Dz 5mg/kg	3.74369	5.38491	1	Ent_CamK2_03_S05	Ent_CamK2_03	0.833026
0.75	9345288	Dz 5mg/kg	3.5631		1	Ent_CamK2_03_S05	Ent_CamK2_03	0.75388
0.65	9369294	Dz 5mg/kg	2.8451		1	Ent_CamK2_03_S05	Ent_CamK2_03	0.43921
0.7	9385301	Dz 5mg/kg	4.39349	5.79169	1	Ent_CamK2_03_S05	Ent_CamK2_03	1.11781
1	9401308	Dz 5mg/kg	3.70198	5.6676	1	Ent_CamK2_03_S05	Ent_CamK2_03	0.814747
0.9	9425315	Dz 5mg/kg	3.3838	4.86491	1	Ent_CamK2_03_S05	Ent_CamK2_03	0.675302
0.95	8427587	NaCl	3.88951	5.80072	2	Ent_CamK2_03_S08	Ent_CamK2_03	0.897727
0.9	8443593	NaCl	3.53321	5.7787	2	Ent_CamK2_03_S08	Ent_CamK2_03	0.754225
0.55	8463600	NaCl	2.30386	2.06645	2	Ent_CamK2_03_S08	Ent_CamK2_03	0.259087
0.85	8479607	NaCl	3.60974	5.11813	2	Ent_CamK2_03_S08	Ent_CamK2_03	0.785048
1	8499613	NaCl	4.30489	6.98921	2	Ent_CamK2_03_S08	Ent_CamK2_03	1.06503
0.7	8519620	NaCl	3.49261	5.51117	2	Ent_CamK2_03_S08	Ent_CamK2_03	0.737871
1	8543627	NaCl	4.03812	6.11434	2	Ent_CamK2_03_S08	Ent_CamK2_03	0.957584
0.65	8567634	NaCl	2.59587	3.67904	2	Ent_CamK2_03_S08	Ent_CamK2_03	0.376696
0.7	8587641	NaCl	3.85475	5.33178	2	Ent_CamK2_03_S08	Ent_CamK2_03	0.883727
1	8611648	NaCl	4.35691	6.084	2	Ent_CamK2_03_S08	Ent_CamK2_03	1.08598
0.6	8631655	NaCl	2.72618	3.62952	2	Ent_CamK2_03_S08	Ent_CamK2_03	0.429179
0.9	8647661	NaCl	3.7269	5.54223	2	Ent_CamK2_03_S08	Ent_CamK2_03	0.832235
0.95	8671668	NaCl	4.56309	6.55389	2	Ent_CamK2_03_S08	Ent_CamK2_03	1.16902
0.75	8695675	NaCl	3.96263	5.38264	2	Ent_CamK2_03_S08	Ent_CamK2_03	0.92718
0.75	8711682	NaCl	3.3477	5.19647	2	Ent_CamK2_03_S08	Ent_CamK2_03	0.679506
0.85	8731689	NaCl	3.67512	5.71931	2	Ent_CamK2_03_S08	Ent_CamK2_03	0.811378
0.8	8747695	NaCl	3.56	6.09311	2	Ent_CamK2_03_S08	Ent_CamK2_03	0.765015
0.8	8763702	NaCl	3.66274	5.64418	2	Ent_CamK2_03_S08	Ent_CamK2_03	0.806392
1	8783709	NaCl	4.07495	6.43855	2	Ent_CamK2_03_S08	Ent_CamK2_03	0.972416
0.55	8803715	NaCl	2.40158	3.00321	2	Ent_CamK2_03_S08	Ent_CamK2_03	0.298444
0.5	8819722	NaCl	4.16256	4.37062	2	Ent_CamK2_03_S08	Ent_CamK2_03	1.0077
0.5	8839729	NaCl	1.93054	2.67987	2	Ent_CamK2_03_S08	Ent_CamK2_03	0.108727
1	8863736	NaCl	3.9423	6.62238	2	Ent_CamK2_03_S08	Ent_CamK2_03	0.918989
0.75	8887743	NaCl	3.82728	5.6752	2	Ent_CamK2_03_S08	Ent_CamK2_03	0.872664
0.6	8911750	NaCl	2.07602	2.67376	2	Ent_CamK2_03_S08	Ent_CamK2_03	0.167318
0.5	8927756	NaCl	1.66059	1.59057	2	Ent_CamK2_03_S08	Ent_CamK2_03	0
0.75	8951763	NaCl	3.31901	5.65625	2	Ent_CamK2_03_S08	Ent_CamK2_03	0.667953
0.75	8975770	NaCl	2.87751	4.45445	2	Ent_CamK2_03_S08	Ent_CamK2_03	0.490129
0.9	8991777	NaCl	4.02888	6.47667	2	Ent_CamK2_03_S08	Ent_CamK2_03	0.953863
0.55	9015784	NaCl	2.07976	1.37816	2	Ent_CamK2_03_S08	Ent_CamK2_03	0.168825
0.95	9031790	NaCl	3.63841	6.15739	2	Ent_CamK2_03_S08	Ent_CamK2_03	0.796592
0.75	9047797	NaCl	3.88093	5.43396	2	Ent_CamK2_03_S08	Ent_CamK2_03	0.894272
0.85	9071804	NaCl	4.25467	6.18285	2	Ent_CamK2_03_S08	Ent_CamK2_03	1.0448
0.75	9091811	NaCl	3.48039	6.20801	2	Ent_CamK2_03_S08	Ent_CamK2_03	0.73295
0.7	9111818	NaCl	3.78001	4.33221	2	Ent_CamK2_03_S08	Ent_CamK2_03	0.853624
0.8	9127824	NaCl	3.91057	5.71038	2	Ent_CamK2_03_S08	Ent_CamK2_03	0.906211
0.9	9143831	NaCl	3.68563	5.87338	2	Ent_CamK2_03_S08	Ent_CamK2_03	0.815612
0.65	9167838	NaCl	3.09113	4.23293	2	Ent_CamK2_03_S08	Ent_CamK2_03	0.576169
0.7	9183844	NaCl	3.2512	5.32311	2	Ent_CamK2_03_S08	Ent_CamK2_03	0.640641
0.65	9199851	NaCl	3.2721	4.59859	2	Ent_CamK2_03_S08	Ent_CamK2_03	0.649056
0.85	9215858	NaCl	4.30072	5.76881	2	Ent_CamK2_03_S08	Ent_CamK2_03	1.06335
0.55	9235864	NaCl	2.2235	2.62834	2	Ent_CamK2_03_S08	Ent_CamK2_03	0.226718
0.7	9259871	NaCl	3.05192	4.37905	2	Ent_CamK2_03_S08	Ent_CamK2_03	0.560379
0.8	9275878	NaCl	3.64033	5.52865	2	Ent_CamK2_03_S08	Ent_CamK2_03	0.797368
0.85	9295885	NaCl	3.65938	5.623	2	Ent_CamK2_03_S08	Ent_CamK2_03	0.805042
0.95	9319892	NaCl	3.5093	5.89509	2	Ent_CamK2_03_S08	Ent_CamK2_03	0.744594
0.6	9343899	NaCl	2.87062	3.73024	2	Ent_CamK2_03_S08	Ent_CamK2_03	0.487357
0.5	9367906	NaCl	2.61678	2.75063	2	Ent_CamK2_03_S08	Ent_CamK2_03	0.38512
0.6	9391913	NaCl	2.81112	3.89712	2	Ent_CamK2_03_S08	Ent_CamK2_03	0.463392
0.75	9411919	NaCl	3.47456	5.57628	2	Ent_CamK2_03_S08	Ent_CamK2_03	0.730603
0.65	9431926	NaCl	2.6542	3.95771	2	Ent_CamK2_03_S08	Ent_CamK2_03	0.400189
0.75	9455933	NaCl		5.98464	2	Ent_CamK2_03_S08	Ent_CamK2_03
0.95	9471940	NaCl	4.64062	7.52855	2	Ent_CamK2_03_S08	Ent_CamK2_03	1.20025
0.8	9491947	NaCl	3.85639	5.29244	2	Ent_CamK2_03_S08	Ent_CamK2_03	0.88439
0.5	9511953	NaCl	3.06731	3.36841	2	Ent_CamK2_03_S08	Ent_CamK2_03	0.566575
0.9	9527960	NaCl	4.63664	6.29084	2	Ent_CamK2_03_S08	Ent_CamK2_03	1.19864
0.6	9547967	NaCl	2.83213	2.98622	2	Ent_CamK2_03_S08	Ent_CamK2_03	0.471853
0.75	9567974	NaCl	3.43245	5.38961	2	Ent_CamK2_03_S08	Ent_CamK2_03	0.713642
0.55	9591981	NaCl	2.7633	2.84437	2	Ent_CamK2_03_S08	Ent_CamK2_03	0.444133
0.65	9607987	NaCl	3.34062	4.5122	2	Ent_CamK2_03_S08	Ent_CamK2_03	0.676657
0.9	8175410	Dz 5mg/kg	3.87929	5.65498	2	Ent_CamK2_03_S09	Ent_CamK2_03	0.89361
0.75	8191416	Dz 5mg/kg	3.77287	5.76051	2	Ent_CamK2_03_S09	Ent_CamK2_03	0.850749
0.95	8215423	Dz 5mg/kg	3.12612	5.43049	2	Ent_CamK2_03_S09	Ent_CamK2_03	0.590261
0.7	8239430	Dz 5mg/kg	3.04351	4.77815	2	Ent_CamK2_03_S09	Ent_CamK2_03	0.556991
0.9	8263437	Dz 5mg/kg	3.16379	5.0866	2	Ent_CamK2_03_S09	Ent_CamK2_03	0.605433
0.85	8283444	Dz 5mg/kg	3.29811	5.35192	2	Ent_CamK2_03_S09	Ent_CamK2_03	0.659536
0.95	8307451	Dz 5mg/kg	2.98591	4.80949	2	Ent_CamK2_03_S09	Ent_CamK2_03	0.533789
0.7	8327458	Dz 5mg/kg	3.02911	4.69056	2	Ent_CamK2_03_S09	Ent_CamK2_03	0.551191
0.95	8343464	Dz 5mg/kg	3.09515	4.85468	2	Ent_CamK2_03_S09	Ent_CamK2_03	0.577791
0.8	8367471	Dz 5mg/kg	3.10669	4.8885	2	Ent_CamK2_03_S09	Ent_CamK2_03	0.582436
0.95	8391478	Dz 5mg/kg	3.41365	5.81883	2	Ent_CamK2_03_S09	Ent_CamK2_03	0.70607
1	8411485	Dz 5mg/kg	3.84337	5.51084	2	Ent_CamK2_03_S09	Ent_CamK2_03	0.879144
0.55	8431492	Dz 5mg/kg	2.66865	2.30394	2	Ent_CamK2_03_S09	Ent_CamK2_03	0.406009
0.85	8451499	Dz 5mg/kg	3.36011	5.29213	2	Ent_CamK2_03_S09	Ent_CamK2_03	0.684504
0.95	8471505	Dz 5mg/kg	3.60982	5.85409	2	Ent_CamK2_03_S09	Ent_CamK2_03	0.785078
0.65	8491512	Dz 5mg/kg	3.26175	4.69147	2	Ent_CamK2_03_S09	Ent_CamK2_03	0.644888
0.5	8515519	Dz 5mg/kg	1.83777	1.91061	2	Ent_CamK2_03_S09	Ent_CamK2_03	0.0713606
0.9	8531526	Dz 5mg/kg	3.04784	4.50802	2	Ent_CamK2_03_S09	Ent_CamK2_03	0.558733
0.6	8555533	Dz 5mg/kg	2.4249	2.48939	2	Ent_CamK2_03_S09	Ent_CamK2_03	0.307838
0.55	8575539	Dz 5mg/kg	1.81299	1.77399	2	Ent_CamK2_03_S09	Ent_CamK2_03	0.0613803
0.8	8595546	Dz 5mg/kg	3.57332	5.57079	2	Ent_CamK2_03_S09	Ent_CamK2_03	0.770379
0.75	8611553	Dz 5mg/kg	2.99231	4.75736	2	Ent_CamK2_03_S09	Ent_CamK2_03	0.536368
0.85	8627559	Dz 5mg/kg	3.76622	5.33305	2	Ent_CamK2_03_S09	Ent_CamK2_03	0.848069
0.55	8651566	Dz 5mg/kg	2.08645	1.89669	2	Ent_CamK2_03_S09	Ent_CamK2_03	0.17152
0.7	8667573	Dz 5mg/kg	3.28705	4.85053	2	Ent_CamK2_03_S09	Ent_CamK2_03	0.65508
0.8	8683580	Dz 5mg/kg	2.7144	4.55726	2	Ent_CamK2_03_S09	Ent_CamK2_03	0.424436
1	8707587	Dz 5mg/kg	3.2843	4.95359	2	Ent_CamK2_03_S09	Ent_CamK2_03	0.653972
0.5	8731594	Dz 5mg/kg	1.99994	1.98771	2	Ent_CamK2_03_S09	Ent_CamK2_03	0.136677
1	8751600	Dz 5mg/kg	3.20483	5.11572	2	Ent_CamK2_03_S09	Ent_CamK2_03	0.621965
0.75	8771607	Dz 5mg/kg	3.33329	4.96084	2	Ent_CamK2_03_S09	Ent_CamK2_03	0.673703
0.6	8791614	Dz 5mg/kg	2.31999	3.19081	2	Ent_CamK2_03_S09	Ent_CamK2_03	0.265584
0.75	8811621	Dz 5mg/kg	3.81164	4.90713	2	Ent_CamK2_03_S09	Ent_CamK2_03	0.866366
0.8	8827627	Dz 5mg/kg	4.02901	5.80676	2	Ent_CamK2_03_S09	Ent_CamK2_03	0.953912
0.9	8843634	Dz 5mg/kg	3.48398	5.35614	2	Ent_CamK2_03_S09	Ent_CamK2_03	0.734397
0.65	8859641	Dz 5mg/kg	2.4751	4.19238	2	Ent_CamK2_03_S09	Ent_CamK2_03	0.328056
0.7	8883647	Dz 5mg/kg	2.71525	4.59495	2	Ent_CamK2_03_S09	Ent_CamK2_03	0.424777
0.5	8907654	Dz 5mg/kg	1.70774	1.51835	2	Ent_CamK2_03_S09	Ent_CamK2_03	0.0189898
0.65	8927661	Dz 5mg/kg	3.81932	4.69465	2	Ent_CamK2_03_S09	Ent_CamK2_03	0.869456
0.75	8943668	Dz 5mg/kg	3.82956	5.39254	2	Ent_CamK2_03_S09	Ent_CamK2_03	0.873581
0.9	8967675	Dz 5mg/kg			2	Ent_CamK2_03_S09	Ent_CamK2_03
0.5	8991682	Dz 5mg/kg	2.29183	2.03018	2	Ent_CamK2_03_S09	Ent_CamK2_03	0.254241
0.55	9007688	Dz 5mg/kg	1.87586	1.61617	2	Ent_CamK2_03_S09	Ent_CamK2_03	0.0867048
0.65	9027695	Dz 5mg/kg	2.97623	4.3793	2	Ent_CamK2_03_S09	Ent_CamK2_03	0.529893
0.75	9051702	Dz 5mg/kg	3.72683	5.8353	2	Ent_CamK2_03_S09	Ent_CamK2_03	0.832207
1	9067709	Dz 5mg/kg	3.43163	4.90418	2	Ent_CamK2_03_S09	Ent_CamK2_03	0.713312
0.85	9083715	Dz 5mg/kg	3.29848	4.69417	2	Ent_CamK2_03_S09	Ent_CamK2_03	0.659684
0.75	9103722	Dz 5mg/kg	4.39785	6.26583	2	Ent_CamK2_03_S09	Ent_CamK2_03	1.10247
0.55	9119729	Dz 5mg/kg	2.04697	1.95266	2	Ent_CamK2_03_S09	Ent_CamK2_03	0.155619
1	9139735	Dz 5mg/kg	3.36337	5.40613	2	Ent_CamK2_03_S09	Ent_CamK2_03	0.685817
0.8	9163742	Dz 5mg/kg	3.07144	4.87849	2	Ent_CamK2_03_S09	Ent_CamK2_03	0.568239
0.75	9179749	Dz 5mg/kg	4.20906	5.68334	2	Ent_CamK2_03_S09	Ent_CamK2_03	1.02643
0.6	9199756	Dz 5mg/kg	2.4734	2.88293	2	Ent_CamK2_03_S09	Ent_CamK2_03	0.327371
0.75	9223763	Dz 5mg/kg	2.93896	4.68011	2	Ent_CamK2_03_S09	Ent_CamK2_03	0.514881
0.5	9243770	Dz 5mg/kg	1.92657	2.13669	2	Ent_CamK2_03_S09	Ent_CamK2_03	0.107126
0.85	9259776	Dz 5mg/kg	3.67737	4.60999	2	Ent_CamK2_03_S09	Ent_CamK2_03	0.812286
0.7	9275783	Dz 5mg/kg	3.47071	4.6882	2	Ent_CamK2_03_S09	Ent_CamK2_03	0.729051
0.75	9291789	Dz 5mg/kg	3.48885	5.38514	2	Ent_CamK2_03_S09	Ent_CamK2_03	0.736356
0.65	9311796	Dz 5mg/kg	4.63043	4.96668	2	Ent_CamK2_03_S09	Ent_CamK2_03	1.19614
0.6	9335803	Dz 5mg/kg	2.13614	2.7774	2	Ent_CamK2_03_S09	Ent_CamK2_03	0.191533
0.6	9359810	Dz 5mg/kg	2.72295	3.44257	2	Ent_CamK2_03_S09	Ent_CamK2_03	0.42788
0.85	9093400	NaCl	4.24362	5.69313	3	Ent_CamK2_03_S10	Ent_CamK2_03	1.00853
0.6	9113406	NaCl	2.90262	3.21223	3	Ent_CamK2_03_S10	Ent_CamK2_03	0.486143
0.95	9133413	NaCl	4.30916	6.4245	3	Ent_CamK2_03_S10	Ent_CamK2_03	1.03406
0.9	9157420	NaCl	4.68821	5.6331	3	Ent_CamK2_03_S10	Ent_CamK2_03	1.18171
0.8	9173427	NaCl	3.59914	4.84317	3	Ent_CamK2_03_S10	Ent_CamK2_03	0.757469
0.5	9197434	NaCl	2.69707	2.46862	3	Ent_CamK2_03_S10	Ent_CamK2_03	0.406072
0.7	9213440	NaCl	2.87241	4.50936	3	Ent_CamK2_03_S10	Ent_CamK2_03	0.474378
0.75	9233447	NaCl	3.2076	4.0322	3	Ent_CamK2_03_S10	Ent_CamK2_03	0.60495
0.75	9257454	NaCl	3.70099	5.47973	3	Ent_CamK2_03_S10	Ent_CamK2_03	0.797145
0.6	9277461	NaCl	2.7915	3.56982	3	Ent_CamK2_03_S10	Ent_CamK2_03	0.442858
0.95	9301468	NaCl	3.70289	5.92019	3	Ent_CamK2_03_S10	Ent_CamK2_03	0.797884
0.85	9321474	NaCl	4.059	6.08985	3	Ent_CamK2_03_S10	Ent_CamK2_03	0.936607
0.65	9341481	NaCl	3.07344	4.94657	3	Ent_CamK2_03_S10	Ent_CamK2_03	0.552687
1	9365488	NaCl	4.30892	6.52461	3	Ent_CamK2_03_S10	Ent_CamK2_03	1.03396
0.7	9389495	NaCl	3.78249	4.85246	3	Ent_CamK2_03_S10	Ent_CamK2_03	0.828892
0.55	9405502	NaCl	2.12496	2.19014	3	Ent_CamK2_03_S10	Ent_CamK2_03	0.183213
0.9	9421508	NaCl	3.39135	5.40204	3	Ent_CamK2_03_S10	Ent_CamK2_03	0.676529
0.75	9445515	NaCl	3.52771	5.18461	3	Ent_CamK2_03_S10	Ent_CamK2_03	0.729643
0.55	9461522	NaCl	2.4032	2.33975	3	Ent_CamK2_03_S10	Ent_CamK2_03	0.291598
0.9	9477529	NaCl	3.22231	4.82807	3	Ent_CamK2_03_S10	Ent_CamK2_03	0.61068
0.5	9497535	NaCl	2.23658	2.70896	3	Ent_CamK2_03_S10	Ent_CamK2_03	0.226693
0.7	9517542	NaCl	3.3679	5.17208	3	Ent_CamK2_03_S10	Ent_CamK2_03	0.667391
0.6	9537549	NaCl	2.99255	3.22963	3	Ent_CamK2_03_S10	Ent_CamK2_03	0.521175
0.75	9553556	NaCl	2.81604	4.29706	3	Ent_CamK2_03_S10	Ent_CamK2_03	0.452416
0.7	9577563	NaCl	3.69852	4.8614	3	Ent_CamK2_03_S10	Ent_CamK2_03	0.796182
0.8	9601570	NaCl	3.37524	5.13022	3	Ent_CamK2_03_S10	Ent_CamK2_03	0.670252
0.6	9621576	NaCl	2.72861	3.31466	3	Ent_CamK2_03_S10	Ent_CamK2_03	0.418361
0.75	9641583	NaCl	3.48428	5.03656	3	Ent_CamK2_03_S10	Ent_CamK2_03	0.712729
0.85	9657590	NaCl	3.29615	5.02316	3	Ent_CamK2_03_S10	Ent_CamK2_03	0.639443
0.95	9673596	NaCl	3.94406	6.20007	3	Ent_CamK2_03_S10	Ent_CamK2_03	0.891834
0.8	9693603	NaCl	3.5683	5.40554	3	Ent_CamK2_03_S10	Ent_CamK2_03	0.745457
1	9713610	NaCl	3.53857	5.62201	3	Ent_CamK2_03_S10	Ent_CamK2_03	0.733876
0.65	9729617	NaCl	2.60007	3.77802	3	Ent_CamK2_03_S10	Ent_CamK2_03	0.368287
0.75	9753623	NaCl	2.92304	4.33056	3	Ent_CamK2_03_S10	Ent_CamK2_03	0.494099
0.5	9769630	NaCl	2.34859	2.17121	3	Ent_CamK2_03_S10	Ent_CamK2_03	0.270326
0.5	9793637	NaCl	2.26488	2.30701	3	Ent_CamK2_03_S10	Ent_CamK2_03	0.237717
0.5	9809644	NaCl	2.19046	1.94724	3	Ent_CamK2_03_S10	Ent_CamK2_03	0.208724
1	9833651	NaCl	4.16473	7.01336	3	Ent_CamK2_03_S10	Ent_CamK2_03	0.977795
0.65	9857658	NaCl		4.86007	3	Ent_CamK2_03_S10	Ent_CamK2_03
0.75	9881665	NaCl	3.88091	5.37001	3	Ent_CamK2_03_S10	Ent_CamK2_03	0.867232
0.95	9901671	NaCl	3.94782	6.55219	3	Ent_CamK2_03_S10	Ent_CamK2_03	0.893296
0.75	9921678	NaCl	2.93121	4.14674	3	Ent_CamK2_03_S10	Ent_CamK2_03	0.497283
0.65	9937685	NaCl	3.52718	5.71254	3	Ent_CamK2_03_S10	Ent_CamK2_03	0.729438
0.65	9953691	NaCl	3.75874	4.79775	3	Ent_CamK2_03_S10	Ent_CamK2_03	0.81964
0.9	9969698	NaCl	3.46072	5.8821	3	Ent_CamK2_03_S10	Ent_CamK2_03	0.703549
0.8	9993705	NaCl			3	Ent_CamK2_03_S10	Ent_CamK2_03
0.85	10017712	NaCl	4.62331	6.48889	3	Ent_CamK2_03_S10	Ent_CamK2_03	1.15643
0.55	10033719	NaCl	3.05311	3.24033	3	Ent_CamK2_03_S10	Ent_CamK2_03	0.544769
0.55	10049725	NaCl	2.27162	2.7559	3	Ent_CamK2_03_S10	Ent_CamK2_03	0.24034
0.75	10073732	NaCl	3.61344	5.7704	3	Ent_CamK2_03_S10	Ent_CamK2_03	0.76304
1	10089739	NaCl	4.64708	6.70775	3	Ent_CamK2_03_S10	Ent_CamK2_03	1.16569
0.85	10113746	NaCl	3.81574	5.70816	3	Ent_CamK2_03_S10	Ent_CamK2_03	0.841846
0.8	10129752	NaCl	3.91819	6.62156	3	Ent_CamK2_03_S10	Ent_CamK2_03	0.881754
0.7	10149759	NaCl	3.4455	4.30217	3	Ent_CamK2_03_S10	Ent_CamK2_03	0.697621
0.55	10169766	NaCl	3.191	4.04034	3	Ent_CamK2_03_S10	Ent_CamK2_03	0.598483
0.75	10185773	NaCl	4.85353	6.58118	3	Ent_CamK2_03_S10	Ent_CamK2_03	1.24611
1	10209779	NaCl	4.44937	7.22304	3	Ent_CamK2_03_S10	Ent_CamK2_03	1.08867
0.9	10233786	NaCl	3.77383	5.5814	3	Ent_CamK2_03_S10	Ent_CamK2_03	0.825522
0.95	10253793	NaCl	4.56877	5.9572	3	Ent_CamK2_03_S10	Ent_CamK2_03	1.13519
0.6	10273800	NaCl	2.33602	2.80615	3	Ent_CamK2_03_S10	Ent_CamK2_03	0.265427
0.95	9046538	Dz 5mg/kg	3.97855	5.68616	3	Ent_CamK2_03_S12	Ent_CamK2_03	0.905267
0.7	9062544	Dz 5mg/kg	4.4141	5.20562	3	Ent_CamK2_03_S12	Ent_CamK2_03	1.07494
1	9078551	Dz 5mg/kg	3.55014	5.4016	3	Ent_CamK2_03_S12	Ent_CamK2_03	0.738384
0.5	9102558	Dz 5mg/kg	1.98395	2.40535	3	Ent_CamK2_03_S12	Ent_CamK2_03	0.12828
0.9	9126565	Dz 5mg/kg	3.35391	4.46013	3	Ent_CamK2_03_S12	Ent_CamK2_03	0.661944
0.65	9142571	Dz 5mg/kg	2.93525	3.77298	3	Ent_CamK2_03_S12	Ent_CamK2_03	0.498856
0.7	9166578	Dz 5mg/kg	3.57867	4.48629	3	Ent_CamK2_03_S12	Ent_CamK2_03	0.749498
0.9	9182585	Dz 5mg/kg	3.18515	5.0552	3	Ent_CamK2_03_S12	Ent_CamK2_03	0.596204
0.95	9198592	Dz 5mg/kg	3.0263	4.84382	3	Ent_CamK2_03_S12	Ent_CamK2_03	0.534324
0.7	9214598	Dz 5mg/kg	3.02484	4.54652	3	Ent_CamK2_03_S12	Ent_CamK2_03	0.533755
0.7	9230605	Dz 5mg/kg	3.25559	4.23952	3	Ent_CamK2_03_S12	Ent_CamK2_03	0.623641
0.75	9246611	Dz 5mg/kg	3.0914	5.05305	3	Ent_CamK2_03_S12	Ent_CamK2_03	0.559681
0.75	9270618	Dz 5mg/kg	3.98325	5.81526	3	Ent_CamK2_03_S12	Ent_CamK2_03	0.907099
0.55	9290625	Dz 5mg/kg	1.65464	1.95	3	Ent_CamK2_03_S12	Ent_CamK2_03	0
0.65	9314632	Dz 5mg/kg	3.18857	4.06341	3	Ent_CamK2_03_S12	Ent_CamK2_03	0.597536
0.9	9334639	Dz 5mg/kg	3.21624	5.53727	3	Ent_CamK2_03_S12	Ent_CamK2_03	0.608314
1	9350645	Dz 5mg/kg	3.42757	5.65064	3	Ent_CamK2_03_S12	Ent_CamK2_03	0.690638
0.85	9370652	Dz 5mg/kg	2.69166	4.51807	3	Ent_CamK2_03_S12	Ent_CamK2_03	0.403967
0.75	9386659	Dz 5mg/kg	3.60604	4.95588	3	Ent_CamK2_03_S12	Ent_CamK2_03	0.76016
0.75	9406666	Dz 5mg/kg	3.77463	5.31534	3	Ent_CamK2_03_S12	Ent_CamK2_03	0.825833
1	9426672	Dz 5mg/kg	3.68584	5.23959	3	Ent_CamK2_03_S12	Ent_CamK2_03	0.791243
0.5	9450679	Dz 5mg/kg	2.36958	2.02588	3	Ent_CamK2_03_S12	Ent_CamK2_03	0.2785
0.65	9470686	Dz 5mg/kg	3.24384	4.212	3	Ent_CamK2_03_S12	Ent_CamK2_03	0.619065
0.8	9490693	Dz 5mg/kg	3.014	4.86231	3	Ent_CamK2_03_S12	Ent_CamK2_03	0.529533
0.6	9506700	Dz 5mg/kg	2.63177	3.13319	3	Ent_CamK2_03_S12	Ent_CamK2_03	0.380637
0.75	9526706	Dz 5mg/kg	3.30287	4.66961	3	Ent_CamK2_03_S12	Ent_CamK2_03	0.642059
0.9	9550713	Dz 5mg/kg	3.5438	5.26041	3	Ent_CamK2_03_S12	Ent_CamK2_03	0.735914
0.5	9566720	Dz 5mg/kg	1.86493	2.0008	3	Ent_CamK2_03_S12	Ent_CamK2_03	0.0819166
0.6	9590727	Dz 5mg/kg	3.08577	2.88444	3	Ent_CamK2_03_S12	Ent_CamK2_03	0.557488
0.6	9614734	Dz 5mg/kg	2.2514	2.73185	3	Ent_CamK2_03_S12	Ent_CamK2_03	0.232466
0.75	9634741	Dz 5mg/kg	3.87059	5.51101	3	Ent_CamK2_03_S12	Ent_CamK2_03	0.863214
0.8	9658748	Dz 5mg/kg	3.30134	5.26753	3	Ent_CamK2_03_S12	Ent_CamK2_03	0.641463
0.75	9674754	Dz 5mg/kg	3.11863	4.12204	3	Ent_CamK2_03_S12	Ent_CamK2_03	0.570291
0.75	9698761	Dz 5mg/kg	3.18084	4.24771	3	Ent_CamK2_03_S12	Ent_CamK2_03	0.594525
0.6	9714768	Dz 5mg/kg	2.59219	3.07537	3	Ent_CamK2_03_S12	Ent_CamK2_03	0.365219
0.85	9734774	Dz 5mg/kg	3.4431	5.51731	3	Ent_CamK2_03_S12	Ent_CamK2_03	0.696685
0.95	9754781	Dz 5mg/kg	4.26788	5.79123	3	Ent_CamK2_03_S12	Ent_CamK2_03	1.01798
0.75	9770788	Dz 5mg/kg	3.37619	5.08108	3	Ent_CamK2_03_S12	Ent_CamK2_03	0.670621
0.55	9786795	Dz 5mg/kg	2.72615	2.88983	3	Ent_CamK2_03_S12	Ent_CamK2_03	0.417401
1	9806801	Dz 5mg/kg	3.32114	5.20738	3	Ent_CamK2_03_S12	Ent_CamK2_03	0.649175
0.95	9826808	Dz 5mg/kg	3.36929	5.25074	3	Ent_CamK2_03_S12	Ent_CamK2_03	0.667934
0.8	9850815	Dz 5mg/kg	3.26273	3.75305	3	Ent_CamK2_03_S12	Ent_CamK2_03	0.626424
0.55	9870822	Dz 5mg/kg	2.35768	2.52885	3	Ent_CamK2_03_S12	Ent_CamK2_03	0.273867
0.5	9894829	Dz 5mg/kg	2.39076	1.98633	3	Ent_CamK2_03_S12	Ent_CamK2_03	0.286753
0.55	9910835	Dz 5mg/kg	1.79202	1.77678	3	Ent_CamK2_03_S12	Ent_CamK2_03	0.0535151
1	9930842	Dz 5mg/kg	3.58335	4.82191	3	Ent_CamK2_03_S12	Ent_CamK2_03	0.751318
0.8	9954849	Dz 5mg/kg	4.74912	7.34901	3	Ent_CamK2_03_S12	Ent_CamK2_03	1.20544
0.85	9978856	Dz 5mg/kg	3.02542	4.12429	3	Ent_CamK2_03_S12	Ent_CamK2_03	0.53398
0.85	9998863	Dz 5mg/kg	2.90311	4.24863	3	Ent_CamK2_03_S12	Ent_CamK2_03	0.486336
0.95	10014869	Dz 5mg/kg	4.5355	5.9905	3	Ent_CamK2_03_S12	Ent_CamK2_03	1.12222
0.55	10030876	Dz 5mg/kg	2.79197	2.65619	3	Ent_CamK2_03_S12	Ent_CamK2_03	0.443042
0.5	10046883	Dz 5mg/kg	2.92341	2.50993	3	Ent_CamK2_03_S12	Ent_CamK2_03	0.494243
0.8	10070890	Dz 5mg/kg	3.495	5.43556	3	Ent_CamK2_03_S12	Ent_CamK2_03	0.716903
0.7	10090896	Dz 5mg/kg	2.54563	3.40189	3	Ent_CamK2_03_S12	Ent_CamK2_03	0.347081
0.85	10114903	Dz 5mg/kg	3.93439	5.11517	3	Ent_CamK2_03_S12	Ent_CamK2_03	0.888067
0.65	10134910	Dz 5mg/kg	3.227	4.74074	3	Ent_CamK2_03_S12	Ent_CamK2_03	0.612503
0.65	10158917	Dz 5mg/kg	2.4407	3.76865	3	Ent_CamK2_03_S12	Ent_CamK2_03	0.306207
0.75	10182924	Dz 5mg/kg	3.23734	3.94516	3	Ent_CamK2_03_S12	Ent_CamK2_03	0.616534
0.9	10202931	Dz 5mg/kg	3.62581	5.4568	3	Ent_CamK2_03_S12	Ent_CamK2_03	0.767859
0.6	10222938	Dz 5mg/kg	2.44536	3.11964	3	Ent_CamK2_03_S12	Ent_CamK2_03	0.30802
0.75	8358698	NaCl	7.98982	12.8336	0	Ent_CamK2_04_S01	Ent_CamK2_04	1.06998
0.65	8374705	NaCl	7.38889	11.2151	0	Ent_CamK2_04_S01	Ent_CamK2_04	0.905074
0.55	8398712	NaCl			0	Ent_CamK2_04_S01	Ent_CamK2_04
0.9	8418719	NaCl	8.1043	12.8297	0	Ent_CamK2_04_S01	Ent_CamK2_04	1.1014
0.95	8438726	NaCl	7.98774	12.7995	0	Ent_CamK2_04_S01	Ent_CamK2_04	1.06941
0.55	8454732	NaCl	7.14027	12.1921	0	Ent_CamK2_04_S01	Ent_CamK2_04	0.836846
1	8470739	NaCl	8.1209	12.6804	0	Ent_CamK2_04_S01	Ent_CamK2_04	1.10595
0.5	8490746	NaCl	6.1247	7.7843	0	Ent_CamK2_04_S01	Ent_CamK2_04	0.558152
0.9	8506752	NaCl	8.52608	14.4277	0	Ent_CamK2_04_S01	Ent_CamK2_04	1.21715
0.75	8522759	NaCl	7.89553	12.073	0	Ent_CamK2_04_S01	Ent_CamK2_04	1.04411
0.7	8542766	NaCl	6.72077	10.9748	0	Ent_CamK2_04_S01	Ent_CamK2_04	0.721726
0.85	8566773	NaCl		13.1354	0	Ent_CamK2_04_S01	Ent_CamK2_04
0.95	8582780	NaCl	7.99074	11.4067	0	Ent_CamK2_04_S01	Ent_CamK2_04	1.07024
0.95	8606787	NaCl	8.27072	12.2897	0	Ent_CamK2_04_S01	Ent_CamK2_04	1.14707
0.85	8622793	NaCl	7.48137	11.742	0	Ent_CamK2_04_S01	Ent_CamK2_04	0.930453
0.9	8646800	NaCl	7.16961	11.7073	0	Ent_CamK2_04_S01	Ent_CamK2_04	0.844898
0.5	8662807	NaCl	6.14352	8.75274	0	Ent_CamK2_04_S01	Ent_CamK2_04	0.563316
0.75	8682814	NaCl	7.15587	11.0879	0	Ent_CamK2_04_S01	Ent_CamK2_04	0.841129
0.5	8706821	NaCl	7.63597		0	Ent_CamK2_04_S01	Ent_CamK2_04	0.972878
0.5	8726828	NaCl	7.07914	9.66844	0	Ent_CamK2_04_S01	Ent_CamK2_04	0.82007
0.9	8742834	NaCl	7.40103	12.3594	0	Ent_CamK2_04_S01	Ent_CamK2_04	0.908405
0.85	8762841	NaCl	7.30193	10.7592	0	Ent_CamK2_04_S01	Ent_CamK2_04	0.881211
0.8	8778848	NaCl	6.38948	11.4257	0	Ent_CamK2_04_S01	Ent_CamK2_04	0.630812
0.75	8794855	NaCl	6.45377	9.9882	0	Ent_CamK2_04_S01	Ent_CamK2_04	0.648456
0.6	8810861	NaCl	6.22012	8.35161	0	Ent_CamK2_04_S01	Ent_CamK2_04	0.584337
0.6	8830868	NaCl	6.7195	10.491	0	Ent_CamK2_04_S01	Ent_CamK2_04	0.721379
0.55	8850875	NaCl	7.02184	11.5381	0	Ent_CamK2_04_S01	Ent_CamK2_04	0.804346
0.5	8874882	NaCl	5.45969	8.02391	0	Ent_CamK2_04_S01	Ent_CamK2_04	0.375656
0.75	8898889	NaCl	7.58045	12.1482	0	Ent_CamK2_04_S01	Ent_CamK2_04	0.957643
0.65	8922896	NaCl	6.95659	10.4522	0	Ent_CamK2_04_S01	Ent_CamK2_04	0.786441
1	8942903	NaCl	7.01298	11.1302	0	Ent_CamK2_04_S01	Ent_CamK2_04	0.801915
0.6	8958910	NaCl	6.54211	10.5411	0	Ent_CamK2_04_S01	Ent_CamK2_04	0.672699
0.75	8978916	NaCl	6.88516	10.5654	0	Ent_CamK2_04_S01	Ent_CamK2_04	0.76684
0.95	8998923	NaCl			0	Ent_CamK2_04_S01	Ent_CamK2_04
0.8	9018930	NaCl	9.57945	12.4733	0	Ent_CamK2_04_S01	Ent_CamK2_04	1.50621
0.8	9042937	NaCl	7.75809	13.8168	0	Ent_CamK2_04_S01	Ent_CamK2_04	1.00639
0.75	9062944	NaCl	8.51448	11.5904	0	Ent_CamK2_04_S01	Ent_CamK2_04	1.21396
1	9086951	NaCl	8.01332	11.6485	0	Ent_CamK2_04_S01	Ent_CamK2_04	1.07643
0.7	9106958	NaCl	6.7024	9.60212	0	Ent_CamK2_04_S01	Ent_CamK2_04	0.716685
0.85	9130965	NaCl	8.01882	13.8552	0	Ent_CamK2_04_S01	Ent_CamK2_04	1.07794
0.65	9154972	NaCl	7.61894	11.1717	0	Ent_CamK2_04_S01	Ent_CamK2_04	0.968205
0.6	9174979	NaCl	6.75516	9.17926	0	Ent_CamK2_04_S01	Ent_CamK2_04	0.731164
0.95	9190985	NaCl	7.11401	11.4195	0	Ent_CamK2_04_S01	Ent_CamK2_04	0.82964
0.75	9210992	NaCl	9.10903	13.5025	0	Ent_CamK2_04_S01	Ent_CamK2_04	1.37712
0.9	9234999	NaCl		14.0436	0	Ent_CamK2_04_S01	Ent_CamK2_04
0.6	9259006	NaCl	6.89763	10.4866	0	Ent_CamK2_04_S01	Ent_CamK2_04	0.77026
0.75	9283013	NaCl	7.09165	11.3502	0	Ent_CamK2_04_S01	Ent_CamK2_04	0.823504
0.55	9307020	NaCl	5.17561	7.5973	0	Ent_CamK2_04_S01	Ent_CamK2_04	0.2977
0.65	9331027	NaCl	6.56853	9.62822	0	Ent_CamK2_04_S01	Ent_CamK2_04	0.679949
0.7	9351034	NaCl	7.7722	10.8894	0	Ent_CamK2_04_S01	Ent_CamK2_04	1.01026
0.75	9375041	NaCl	7.37375	11.5932	0	Ent_CamK2_04_S01	Ent_CamK2_04	0.90092
0.8	9391048	NaCl	7.98898	13.6278	0	Ent_CamK2_04_S01	Ent_CamK2_04	1.06975
0.7	9411055	NaCl	6.47527	10.7241	0	Ent_CamK2_04_S01	Ent_CamK2_04	0.654355
0.55	9427061	NaCl			0	Ent_CamK2_04_S01	Ent_CamK2_04
1	9443068	NaCl	7.00692	10.6863	0	Ent_CamK2_04_S01	Ent_CamK2_04	0.800251
0.8	9459075	NaCl	7.27641	11.4606	0	Ent_CamK2_04_S01	Ent_CamK2_04	0.874206
0.7	9483082	NaCl	7.6753	11.661	0	Ent_CamK2_04_S01	Ent_CamK2_04	0.983671
0.65	9499089	NaCl	7.40788	10.115	0	Ent_CamK2_04_S01	Ent_CamK2_04	0.910285
0.85	9519095	NaCl	8.37454	12.9525	0	Ent_CamK2_04_S01	Ent_CamK2_04	1.17556
1	9535102	NaCl	8.51989	15.2011	0	Ent_CamK2_04_S01	Ent_CamK2_04	1.21545
0.5	8304551	Dz 5mg/kg	6.33712	8.87771	0	Ent_CamK2_04_S02	Ent_CamK2_04	0.616445
0.75	8328558	Dz 5mg/kg	6.91388	10.7424	0	Ent_CamK2_04_S02	Ent_CamK2_04	0.774719
0.55	8352565	Dz 5mg/kg	5.24347	9.8147	0	Ent_CamK2_04_S02	Ent_CamK2_04	0.316322
0.75	8372572	Dz 5mg/kg	6.67532	9.4097	0	Ent_CamK2_04_S02	Ent_CamK2_04	0.709255
0.75	8392579	Dz 5mg/kg	7.13767	10.1324	0	Ent_CamK2_04_S02	Ent_CamK2_04	0.836135
0.75	8416586	Dz 5mg/kg	5.8739	10.4552	0	Ent_CamK2_04_S02	Ent_CamK2_04	0.489325
1	8432593	Dz 5mg/kg	7.19657	12.2941	0	Ent_CamK2_04_S02	Ent_CamK2_04	0.852298
0.6	8452600	Dz 5mg/kg	5.3736	8.95445	0	Ent_CamK2_04_S02	Ent_CamK2_04	0.352031
0.65	8476607	Dz 5mg/kg	6.64664	10.8441	0	Ent_CamK2_04_S02	Ent_CamK2_04	0.701383
0.65	8500614	Dz 5mg/kg	6.87444	11.1044	0	Ent_CamK2_04_S02	Ent_CamK2_04	0.763898
0.95	8516620	Dz 5mg/kg	7.69264	10.6716	0	Ent_CamK2_04_S02	Ent_CamK2_04	0.988431
0.5	8532627	Dz 5mg/kg	5.01476	7.83916	0	Ent_CamK2_04_S02	Ent_CamK2_04	0.253559
0.85	8548634	Dz 5mg/kg	7.62795	11.0472	0	Ent_CamK2_04_S02	Ent_CamK2_04	0.970677
0.6	8568640	Dz 5mg/kg	5.02506	8.28826	0	Ent_CamK2_04_S02	Ent_CamK2_04	0.256385
0.6	8592648	Dz 5mg/kg	5.28624	8.52142	0	Ent_CamK2_04_S02	Ent_CamK2_04	0.328059
0.8	8608654	Dz 5mg/kg	6.70481	10.8705	0	Ent_CamK2_04_S02	Ent_CamK2_04	0.717347
0.7	8632661	Dz 5mg/kg	7.20086	11.4176	0	Ent_CamK2_04_S02	Ent_CamK2_04	0.853473
0.7	8652668	Dz 5mg/kg	4.75056	8.47771	0	Ent_CamK2_04_S02	Ent_CamK2_04	0.181056
0.9	8668675	Dz 5mg/kg	6.53713	11.375	0	Ent_CamK2_04_S02	Ent_CamK2_04	0.671331
0.6	8684681	Dz 5mg/kg	5.30498	8.89829	0	Ent_CamK2_04_S02	Ent_CamK2_04	0.333202
0.65	8700688	Dz 5mg/kg	7.48765	9.49453	0	Ent_CamK2_04_S02	Ent_CamK2_04	0.932177
0.95	8724695	Dz 5mg/kg	8.41245	12.9445	0	Ent_CamK2_04_S02	Ent_CamK2_04	1.18596
0.7	8744702	Dz 5mg/kg	7.81948	12.8745	0	Ent_CamK2_04_S02	Ent_CamK2_04	1.02324
0.9	8764709	Dz 5mg/kg	7.85233	12.4126	0	Ent_CamK2_04_S02	Ent_CamK2_04	1.03225
0.95	8788716	Dz 5mg/kg	7.77635	12.6621	0	Ent_CamK2_04_S02	Ent_CamK2_04	1.0114
0.8	8804723	Dz 5mg/kg	5.85048	9.13616	0	Ent_CamK2_04_S02	Ent_CamK2_04	0.482898
0.55	8820729	Dz 5mg/kg	4.51617	7.71623	0	Ent_CamK2_04_S02	Ent_CamK2_04	0.116733
0.85	8844736	Dz 5mg/kg	5.62471	9.5349	0	Ent_CamK2_04_S02	Ent_CamK2_04	0.420941
0.55	8860743	Dz 5mg/kg	4.63812	7.98299	0	Ent_CamK2_04_S02	Ent_CamK2_04	0.1502
0.95	8880750	Dz 5mg/kg	6.9527	10.751	0	Ent_CamK2_04_S02	Ent_CamK2_04	0.785374
0.85	8900757	Dz 5mg/kg	6.7424	10.0914	0	Ent_CamK2_04_S02	Ent_CamK2_04	0.727663
0.75	8924764	Dz 5mg/kg	5.32392	10.4576	0	Ent_CamK2_04_S02	Ent_CamK2_04	0.338398
0.55	8944770	Dz 5mg/kg	5.10356	7.6757	0	Ent_CamK2_04_S02	Ent_CamK2_04	0.277926
0.9	8964777	Dz 5mg/kg	6.2149	11.4358	0	Ent_CamK2_04_S02	Ent_CamK2_04	0.582904
0.75	8980784	Dz 5mg/kg	6.49033	9.72052	0	Ent_CamK2_04_S02	Ent_CamK2_04	0.658488
0.6	8996791	Dz 5mg/kg	7.52288	8.75773	0	Ent_CamK2_04_S02	Ent_CamK2_04	0.941844
0.75	9016798	Dz 5mg/kg	6.67381	11.0994	0	Ent_CamK2_04_S02	Ent_CamK2_04	0.708841
0.7	9036804	Dz 5mg/kg	5.61431	11.2516	0	Ent_CamK2_04_S02	Ent_CamK2_04	0.418087
0.8	9060811	Dz 5mg/kg	6.203	11.6833	0	Ent_CamK2_04_S02	Ent_CamK2_04	0.579638
0.75	9076818	Dz 5mg/kg	6.03425	9.12615	0	Ent_CamK2_04_S02	Ent_CamK2_04	0.533329
0.8	9100825	Dz 5mg/kg	5.81526	9.27823	0	Ent_CamK2_04_S02	Ent_CamK2_04	0.473232
0.8	9120832	Dz 5mg/kg	6.15066	10.2512	0	Ent_CamK2_04_S02	Ent_CamK2_04	0.565274
0.75	9144839	Dz 5mg/kg	7.43229	11.0081	0	Ent_CamK2_04_S02	Ent_CamK2_04	0.916983
0.75	9168846	Dz 5mg/kg	8.49467	11.3698	0	Ent_CamK2_04_S02	Ent_CamK2_04	1.20852
0.5	9184853	Dz 5mg/kg	7.32247	9.1809	0	Ent_CamK2_04_S02	Ent_CamK2_04	0.886846
1	9200859	Dz 5mg/kg	8.09202	11.5799	0	Ent_CamK2_04_S02	Ent_CamK2_04	1.09803
0.55	9216866	Dz 5mg/kg	6.15878	11.036	0	Ent_CamK2_04_S02	Ent_CamK2_04	0.567504
1	9236873	Dz 5mg/kg	7.21869	10.4192	0	Ent_CamK2_04_S02	Ent_CamK2_04	0.858366
0.9	9260880	Dz 5mg/kg	6.67204	11.4177	0	Ent_CamK2_04_S02	Ent_CamK2_04	0.708355
0.65	9284887	Dz 5mg/kg	5.37218	10.4108	0	Ent_CamK2_04_S02	Ent_CamK2_04	0.351644
0.95	9304894	Dz 5mg/kg	7.69726	12.6956	0	Ent_CamK2_04_S02	Ent_CamK2_04	0.989698
0.5	9324901	Dz 5mg/kg	4.96852	7.64509	0	Ent_CamK2_04_S02	Ent_CamK2_04	0.240868
1	9348908	Dz 5mg/kg	6.40137	11.0418	0	Ent_CamK2_04_S02	Ent_CamK2_04	0.634077
0.5	9368915	Dz 5mg/kg	5.26943	7.33924	0	Ent_CamK2_04_S02	Ent_CamK2_04	0.323446
1	9384921	Dz 5mg/kg	7.12001	11.1243	0	Ent_CamK2_04_S02	Ent_CamK2_04	0.831287
0.65	9400928	Dz 5mg/kg	5.38507	9.6202	0	Ent_CamK2_04_S02	Ent_CamK2_04	0.35518
0.85	9420935	Dz 5mg/kg	6.14558	9.4141	0	Ent_CamK2_04_S02	Ent_CamK2_04	0.563881
0.7	9444942	Dz 5mg/kg	5.35591	9.73488	0	Ent_CamK2_04_S02	Ent_CamK2_04	0.347176
0.9	9460948	Dz 5mg/kg	6.55228	10.2959	0	Ent_CamK2_04_S02	Ent_CamK2_04	0.675488
0.85	9480955	Dz 5mg/kg	7.55015	11.5528	0	Ent_CamK2_04_S02	Ent_CamK2_04	0.949327
0.85	8226312	Dz 5mg/kg	6.26374	11.3514	1	Ent_CamK2_04_S05	Ent_CamK2_04	0.404738
0.7	8246319	Dz 5mg/kg	9.03093	12.8435	1	Ent_CamK2_04_S05	Ent_CamK2_04	0.87184
0.75	8262326	Dz 5mg/kg	9.26764	13.1187	1	Ent_CamK2_04_S05	Ent_CamK2_04	0.911798
0.9	8286333	Dz 5mg/kg	8.20672	15.3188	1	Ent_CamK2_04_S05	Ent_CamK2_04	0.732714
0.9	8310340	Dz 5mg/kg			1	Ent_CamK2_04_S05	Ent_CamK2_04
0.5	8326346	Dz 5mg/kg	10.0154	9.41058	1	Ent_CamK2_04_S05	Ent_CamK2_04	1.03802
0.75	8350353	Dz 5mg/kg		11.8815	1	Ent_CamK2_04_S05	Ent_CamK2_04
0.95	8374360	Dz 5mg/kg	7.90499	15.3571	1	Ent_CamK2_04_S05	Ent_CamK2_04	0.681782
0.6	8390367	Dz 5mg/kg	8.00427	12.0822	1	Ent_CamK2_04_S05	Ent_CamK2_04	0.69854
0.95	8410374	Dz 5mg/kg	9.1975	13.1972	1	Ent_CamK2_04_S05	Ent_CamK2_04	0.899958
0.95	8434381	Dz 5mg/kg	7.1202	11.8004	1	Ent_CamK2_04_S05	Ent_CamK2_04	0.549309
0.7	8454388	Dz 5mg/kg	6.99124		1	Ent_CamK2_04_S05	Ent_CamK2_04	0.52754
0.85	8474395	Dz 5mg/kg	8.00828	11.0077	1	Ent_CamK2_04_S05	Ent_CamK2_04	0.699217
0.9	8490401	Dz 5mg/kg	7.90056	12.6164	1	Ent_CamK2_04_S05	Ent_CamK2_04	0.681034
0.8	8514408	Dz 5mg/kg	6.69365	10.931	1	Ent_CamK2_04_S05	Ent_CamK2_04	0.477306
0.6	8534415	Dz 5mg/kg	7.06212	10.2669	1	Ent_CamK2_04_S05	Ent_CamK2_04	0.539505
0.55	8554422	Dz 5mg/kg	7.07596	11.0575	1	Ent_CamK2_04_S05	Ent_CamK2_04	0.541842
0.75	8570429	Dz 5mg/kg	9.91161	12.2411	1	Ent_CamK2_04_S05	Ent_CamK2_04	1.0205
0.8	8586435	Dz 5mg/kg	8.2377	13.3748	1	Ent_CamK2_04_S05	Ent_CamK2_04	0.737943
1	8606442	Dz 5mg/kg	8.14624	12.0921	1	Ent_CamK2_04_S05	Ent_CamK2_04	0.722505
0.75	8630449	Dz 5mg/kg	8.82763	13.0092	1	Ent_CamK2_04_S05	Ent_CamK2_04	0.837523
0.8	8650456	Dz 5mg/kg	7.6755	12.2143	1	Ent_CamK2_04_S05	Ent_CamK2_04	0.643044
0.65	8674463	Dz 5mg/kg	7.68302	10.8372	1	Ent_CamK2_04_S05	Ent_CamK2_04	0.644313
0.85	8690470	Dz 5mg/kg	9.00795	12.6545	1	Ent_CamK2_04_S05	Ent_CamK2_04	0.867961
0.65	8710477	Dz 5mg/kg	9.42535		1	Ent_CamK2_04_S05	Ent_CamK2_04	0.938418
0.5	8734484	Dz 5mg/kg	3.86601	5.78691	1	Ent_CamK2_04_S05	Ent_CamK2_04	0
0.5	8754491	Dz 5mg/kg	5.52033	8.03809	1	Ent_CamK2_04_S05	Ent_CamK2_04	0.27925
0.9	8770497	Dz 5mg/kg	6.03059	10.5308	1	Ent_CamK2_04_S05	Ent_CamK2_04	0.365382
0.6	8794504	Dz 5mg/kg	6.79118	10.6905	1	Ent_CamK2_04_S05	Ent_CamK2_04	0.493769
0.85	8810511	Dz 5mg/kg	8.25678	12.9782	1	Ent_CamK2_04_S05	Ent_CamK2_04	0.741164
0.55	8834518	Dz 5mg/kg	9.26254	11.6976	1	Ent_CamK2_04_S05	Ent_CamK2_04	0.910936
0.75	8850525	Dz 5mg/kg	7.21109	10.3629	1	Ent_CamK2_04_S05	Ent_CamK2_04	0.564651
0.65	8874532	Dz 5mg/kg	9.32013	11.4117	1	Ent_CamK2_04_S05	Ent_CamK2_04	0.920658
0.55	8898539	Dz 5mg/kg	6.95924	9.19209	1	Ent_CamK2_04_S05	Ent_CamK2_04	0.522139
0.95	8918545	Dz 5mg/kg	7.93025	13.2806	1	Ent_CamK2_04_S05	Ent_CamK2_04	0.686045
0.6	8934552	Dz 5mg/kg	5.78874	8.50496	1	Ent_CamK2_04_S05	Ent_CamK2_04	0.324557
0.8	8950559	Dz 5mg/kg	7.86209	11.5439	1	Ent_CamK2_04_S05	Ent_CamK2_04	0.67454
1	8970566	Dz 5mg/kg	7.08426	10.9325	1	Ent_CamK2_04_S05	Ent_CamK2_04	0.543242
1	8986572	Dz 5mg/kg	8.93714	12.7736	1	Ent_CamK2_04_S05	Ent_CamK2_04	0.856009
0.7	9006579	Dz 5mg/kg	7.72748	10.0555	1	Ent_CamK2_04_S05	Ent_CamK2_04	0.651817
0.75	9030586	Dz 5mg/kg	9.13726	12.9437	1	Ent_CamK2_04_S05	Ent_CamK2_04	0.889789
0.75	9054593	Dz 5mg/kg	7.47865	10.2449	1	Ent_CamK2_04_S05	Ent_CamK2_04	0.609816
0.6	9074600	Dz 5mg/kg		13.6	1	Ent_CamK2_04_S05	Ent_CamK2_04
1	9094607	Dz 5mg/kg	11.0358	14.4926	1	Ent_CamK2_04_S05	Ent_CamK2_04	1.21026
0.75	9118614	Dz 5mg/kg	8.36976	11.6339	1	Ent_CamK2_04_S05	Ent_CamK2_04	0.760235
0.8	9138621	Dz 5mg/kg	7.52321	11.1596	1	Ent_CamK2_04_S05	Ent_CamK2_04	0.617337
0.55	9154627	Dz 5mg/kg	6.02732		1	Ent_CamK2_04_S05	Ent_CamK2_04	0.36483
0.7	9170634	Dz 5mg/kg	6.63808	10.6512	1	Ent_CamK2_04_S05	Ent_CamK2_04	0.467927
0.95	9186641	Dz 5mg/kg	8.37641	11.7646	1	Ent_CamK2_04_S05	Ent_CamK2_04	0.761356
1	9206648	Dz 5mg/kg	8.39495	11.5126	1	Ent_CamK2_04_S05	Ent_CamK2_04	0.764487
0.5	9230655	Dz 5mg/kg	5.40839	5.82456	1	Ent_CamK2_04_S05	Ent_CamK2_04	0.260355
0.85	9246661	Dz 5mg/kg	9.90461	16.0242	1	Ent_CamK2_04_S05	Ent_CamK2_04	1.01932
0.75	9270668	Dz 5mg/kg	6.16664	10.6129	1	Ent_CamK2_04_S05	Ent_CamK2_04	0.388347
0.65	9290675	Dz 5mg/kg	6.23142	10.9232	1	Ent_CamK2_04_S05	Ent_CamK2_04	0.399283
0.55	9310682	Dz 5mg/kg	7.71278	8.98019	1	Ent_CamK2_04_S05	Ent_CamK2_04	0.649336
0.7	9326689	Dz 5mg/kg	6.41187	10.3707	1	Ent_CamK2_04_S05	Ent_CamK2_04	0.429743
0.5	9350696	Dz 5mg/kg	5.85631	7.43465	1	Ent_CamK2_04_S05	Ent_CamK2_04	0.335964
0.9	9366702	Dz 5mg/kg	6.82272	11.1041	1	Ent_CamK2_04_S05	Ent_CamK2_04	0.499095
0.75	9390710	Dz 5mg/kg	9.08894	10.9304	1	Ent_CamK2_04_S05	Ent_CamK2_04	0.881633
0.65	9410716	Dz 5mg/kg	7.08232	10.9151	1	Ent_CamK2_04_S05	Ent_CamK2_04	0.542914
0.65	8561355	NaCl	6.68505	12.2866	1	Ent_CamK2_04_S06	Ent_CamK2_04	0.475856
0.95	8581361	NaCl	9.75192	14.7057	1	Ent_CamK2_04_S06	Ent_CamK2_04	0.993544
0.8	8597368	NaCl	9.67502	14.0293	1	Ent_CamK2_04_S06	Ent_CamK2_04	0.980563
0.75	8621375	NaCl	9.1009	14.9497	1	Ent_CamK2_04_S06	Ent_CamK2_04	0.883651
0.75	8637382	NaCl	8.5501	11.9961	1	Ent_CamK2_04_S06	Ent_CamK2_04	0.790675
0.7	8661389	NaCl	6.70948	10.5774	1	Ent_CamK2_04_S06	Ent_CamK2_04	0.479979
0.75	8685396	NaCl		13.7528	1	Ent_CamK2_04_S06	Ent_CamK2_04
0.95	8705403	NaCl	9.49939	15.2814	1	Ent_CamK2_04_S06	Ent_CamK2_04	0.950916
0.65	8725410	NaCl	8.48783	12.5641	1	Ent_CamK2_04_S06	Ent_CamK2_04	0.780165
0.5	8749417	NaCl	7.50529		1	Ent_CamK2_04_S06	Ent_CamK2_04	0.614311
0.55	8769423	NaCl	7.20256	12.3187	1	Ent_CamK2_04_S06	Ent_CamK2_04	0.563212
0.9	8785430	NaCl	9.87854	17.6494	1	Ent_CamK2_04_S06	Ent_CamK2_04	1.01492
0.5	8801437	NaCl	6.52083	8.41723	1	Ent_CamK2_04_S06	Ent_CamK2_04	0.448134
0.85	8821444	NaCl			1	Ent_CamK2_04_S06	Ent_CamK2_04
1	8845451	NaCl	9.69245	16.829	1	Ent_CamK2_04_S06	Ent_CamK2_04	0.983505
0.75	8865457	NaCl	7.62866	11.2819	1	Ent_CamK2_04_S06	Ent_CamK2_04	0.635137
1	8889464	NaCl	9.92873	14.0915	1	Ent_CamK2_04_S06	Ent_CamK2_04	1.02339
0.8	8905471	NaCl	7.7484	14.137	1	Ent_CamK2_04_S06	Ent_CamK2_04	0.655349
0.55	8925478	NaCl	8.04368	10.6312	1	Ent_CamK2_04_S06	Ent_CamK2_04	0.705192
0.5	8949485	NaCl			1	Ent_CamK2_04_S06	Ent_CamK2_04
0.6	8965492	NaCl	9.018	13.9358	1	Ent_CamK2_04_S06	Ent_CamK2_04	0.869658
0.75	8981498	NaCl	8.74839	11.9906	1	Ent_CamK2_04_S06	Ent_CamK2_04	0.824148
0.6	9005505	NaCl	6.98597	11.4373	1	Ent_CamK2_04_S06	Ent_CamK2_04	0.526651
0.7	9029512	NaCl	9.16359	14.3298	1	Ent_CamK2_04_S06	Ent_CamK2_04	0.894233
0.7	9045519	NaCl	9.5856	13.3289	1	Ent_CamK2_04_S06	Ent_CamK2_04	0.965468
0.7	9065526	NaCl	7.7002	10.9544	1	Ent_CamK2_04_S06	Ent_CamK2_04	0.647212
0.9	9089533	NaCl	9.50417	12.8781	1	Ent_CamK2_04_S06	Ent_CamK2_04	0.951724
0.7	9109540	NaCl	8.31684	12.3147	1	Ent_CamK2_04_S06	Ent_CamK2_04	0.751302
0.85	9129547	NaCl	10.548	15.9051	1	Ent_CamK2_04_S06	Ent_CamK2_04	1.12792
0.95	9149554	NaCl	8.9141	17.207	1	Ent_CamK2_04_S06	Ent_CamK2_04	0.852119
0.55	9173561	NaCl	7.42905	10.4093	1	Ent_CamK2_04_S06	Ent_CamK2_04	0.601442
1	9197568	NaCl	9.36414	14.7099	1	Ent_CamK2_04_S06	Ent_CamK2_04	0.928087
0.5	9217574	NaCl		7.39864	1	Ent_CamK2_04_S06	Ent_CamK2_04
0.85	9233581	NaCl	9.90592	15.2351	1	Ent_CamK2_04_S06	Ent_CamK2_04	1.01954
0.85	9257588	NaCl	9.07695	15.1774	1	Ent_CamK2_04_S06	Ent_CamK2_04	0.879608
0.8	9273595	NaCl	9.46649	14.124	1	Ent_CamK2_04_S06	Ent_CamK2_04	0.945364
0.9	9293602	NaCl	9.40646	15.5374	1	Ent_CamK2_04_S06	Ent_CamK2_04	0.935231
0.75	9313609	NaCl	9.73961	14.4448	1	Ent_CamK2_04_S06	Ent_CamK2_04	0.991465
0.85	9337616	NaCl	7.88788	11.9565	1	Ent_CamK2_04_S06	Ent_CamK2_04	0.678894
0.8	9357622	NaCl	9.86602	14.1417	1	Ent_CamK2_04_S06	Ent_CamK2_04	1.0128
0.55	9381629	NaCl	8.515	10.3841	1	Ent_CamK2_04_S06	Ent_CamK2_04	0.784752
0.5	9397636	NaCl	8.40965	8.2777	1	Ent_CamK2_04_S06	Ent_CamK2_04	0.766969
0.55	9413643	NaCl	9.16744	12.8056	1	Ent_CamK2_04_S06	Ent_CamK2_04	0.894882
0.6	9429649	NaCl	9.52488		1	Ent_CamK2_04_S06	Ent_CamK2_04	0.955219
0.6	9449656	NaCl	8.77835	12.7832	1	Ent_CamK2_04_S06	Ent_CamK2_04	0.829205
0.6	9469663	NaCl	7.34137	10.0482	1	Ent_CamK2_04_S06	Ent_CamK2_04	0.586643
0.75	9489670	NaCl	8.61745	13.5287	1	Ent_CamK2_04_S06	Ent_CamK2_04	0.802045
0.9	9513677	NaCl	8.41778	13.9377	1	Ent_CamK2_04_S06	Ent_CamK2_04	0.768341
0.65	9533684	NaCl			1	Ent_CamK2_04_S06	Ent_CamK2_04
0.75	9549691	NaCl		16.5986	1	Ent_CamK2_04_S06	Ent_CamK2_04
0.8	9565697	NaCl	8.37377	12.9781	1	Ent_CamK2_04_S06	Ent_CamK2_04	0.760912
0.95	9585704	NaCl	10.5783	16.8301	1	Ent_CamK2_04_S06	Ent_CamK2_04	1.13303
0.65	9609711	NaCl	7.7563	11.4891	1	Ent_CamK2_04_S06	Ent_CamK2_04	0.656682
0.75	9625718	NaCl	8.59661	13.393	1	Ent_CamK2_04_S06	Ent_CamK2_04	0.798528
0.75	9649725	NaCl	8.63164	12.9197	1	Ent_CamK2_04_S06	Ent_CamK2_04	0.804439
1	9673732	NaCl	8.94951	15.5281	1	Ent_CamK2_04_S06	Ent_CamK2_04	0.858097
1	9689739	NaCl	11.016	15.3192	1	Ent_CamK2_04_S06	Ent_CamK2_04	1.20692
0.9	9713746	NaCl	9.47309	13.7391	1	Ent_CamK2_04_S06	Ent_CamK2_04	0.946477
0.65	9729752	NaCl	6.33146	10.5573	1	Ent_CamK2_04_S06	Ent_CamK2_04	0.41617
0.95	9745759	NaCl	8.75942	14.7329	1	Ent_CamK2_04_S06	Ent_CamK2_04	0.82601
0.5	8437900	Dz 5mg/kg	8.25658	7.88653	2	Ent_CamK2_04_S08	Ent_CamK2_04	0.696279
0.5	8457907	Dz 5mg/kg	5.77104	9.65329	2	Ent_CamK2_04_S08	Ent_CamK2_04	0.202757
0.75	8473914	Dz 5mg/kg	10.7823	14.3833	2	Ent_CamK2_04_S08	Ent_CamK2_04	1.19778
1	8493921	Dz 5mg/kg	7.29006	13.0807	2	Ent_CamK2_04_S08	Ent_CamK2_04	0.50437
0.65	8513928	Dz 5mg/kg	8.15724	12.4136	2	Ent_CamK2_04_S08	Ent_CamK2_04	0.676556
1	8533934	Dz 5mg/kg	9.05414	11.9396	2	Ent_CamK2_04_S08	Ent_CamK2_04	0.854641
0.6	8557941	Dz 5mg/kg	5.70093	8.3447	2	Ent_CamK2_04_S08	Ent_CamK2_04	0.188837
0.9	8577948	Dz 5mg/kg	7.94409	12.796	2	Ent_CamK2_04_S08	Ent_CamK2_04	0.634233
0.85	8601955	Dz 5mg/kg	9.20863	16.1636	2	Ent_CamK2_04_S08	Ent_CamK2_04	0.885316
0.8	8625962	Dz 5mg/kg	7.9674	13.2576	2	Ent_CamK2_04_S08	Ent_CamK2_04	0.638861
0.9	8645969	Dz 5mg/kg	7.66908	12.2977	2	Ent_CamK2_04_S08	Ent_CamK2_04	0.579628
1	8665976	Dz 5mg/kg	8.75394	15.3802	2	Ent_CamK2_04_S08	Ent_CamK2_04	0.795035
0.6	8681983	Dz 5mg/kg		12.357	2	Ent_CamK2_04_S08	Ent_CamK2_04
0.9	8697989	Dz 5mg/kg	7.63178	11.7157	2	Ent_CamK2_04_S08	Ent_CamK2_04	0.572221
0.65	8713996	Dz 5mg/kg	7.71098	11.1075	2	Ent_CamK2_04_S08	Ent_CamK2_04	0.587947
0.75	8738003	Dz 5mg/kg	8.43396	12.2324	2	Ent_CamK2_04_S08	Ent_CamK2_04	0.7315
0.55	8762010	Dz 5mg/kg	6.34301	9.27383	2	Ent_CamK2_04_S08	Ent_CamK2_04	0.316327
0.75	8778017	Dz 5mg/kg	8.51134	12.2049	2	Ent_CamK2_04_S08	Ent_CamK2_04	0.746865
0.9	8802024	Dz 5mg/kg	7.39638	12.1921	2	Ent_CamK2_04_S08	Ent_CamK2_04	0.52548
0.95	8818031	Dz 5mg/kg	9.36019	13.9015	2	Ent_CamK2_04_S08	Ent_CamK2_04	0.915409
0.8	8842038	Dz 5mg/kg	8.00842	12.4087	2	Ent_CamK2_04_S08	Ent_CamK2_04	0.647006
0.5	8862044	Dz 5mg/kg	5.47509	6.74902	2	Ent_CamK2_04_S08	Ent_CamK2_04	0.143994
0.95	8878051	Dz 5mg/kg	8.57158	10.974	2	Ent_CamK2_04_S08	Ent_CamK2_04	0.758826
0.85	8902058	Dz 5mg/kg	7.41732	13.7144	2	Ent_CamK2_04_S08	Ent_CamK2_04	0.529638
0.65	8922065	Dz 5mg/kg	6.38612	11.2146	2	Ent_CamK2_04_S08	Ent_CamK2_04	0.324886
0.65	8938072	Dz 5mg/kg	7.66193	10.5154	2	Ent_CamK2_04_S08	Ent_CamK2_04	0.578209
0.8	8958078	Dz 5mg/kg	6.25496	11.2201	2	Ent_CamK2_04_S08	Ent_CamK2_04	0.298844
0.8	8982086	Dz 5mg/kg		13.9158	2	Ent_CamK2_04_S08	Ent_CamK2_04
0.95	9006093	Dz 5mg/kg		13.5558	2	Ent_CamK2_04_S08	Ent_CamK2_04
0.8	9022099	Dz 5mg/kg	8.27584	11.1916	2	Ent_CamK2_04_S08	Ent_CamK2_04	0.700104
0.75	9046106	Dz 5mg/kg	7.80341	12.6172	2	Ent_CamK2_04_S08	Ent_CamK2_04	0.6063
0.75	9066113	Dz 5mg/kg	8.77762	11.3456	2	Ent_CamK2_04_S08	Ent_CamK2_04	0.799737
0.7	9086120	Dz 5mg/kg	9.03778	11.1268	2	Ent_CamK2_04_S08	Ent_CamK2_04	0.851393
0.75	9110127	Dz 5mg/kg	6.02413	10.1899	2	Ent_CamK2_04_S08	Ent_CamK2_04	0.253011
0.95	9126134	Dz 5mg/kg			2	Ent_CamK2_04_S08	Ent_CamK2_04
0.6	9150141	Dz 5mg/kg	7.38891	8.95552	2	Ent_CamK2_04_S08	Ent_CamK2_04	0.523999
0.7	9166147	Dz 5mg/kg	5.7419	8.95499	2	Ent_CamK2_04_S08	Ent_CamK2_04	0.196971
0.75	9182154	Dz 5mg/kg	9.84584	11.2145	2	Ent_CamK2_04_S08	Ent_CamK2_04	1.01184
0.6	9202161	Dz 5mg/kg	8.7012	10.1214	2	Ent_CamK2_04_S08	Ent_CamK2_04	0.784563
1	9218168	Dz 5mg/kg	7.46082	12.505	2	Ent_CamK2_04_S08	Ent_CamK2_04	0.538276
0.55	9242175	Dz 5mg/kg	7.47116	10.8029	2	Ent_CamK2_04_S08	Ent_CamK2_04	0.540328
0.7	9266182	Dz 5mg/kg	7.55001	13.3581	2	Ent_CamK2_04_S08	Ent_CamK2_04	0.555986
0.5	9290189	Dz 5mg/kg	5.79426	7.33721	2	Ent_CamK2_04_S08	Ent_CamK2_04	0.207368
0.55	9310195	Dz 5mg/kg	8.00449	12.6636	2	Ent_CamK2_04_S08	Ent_CamK2_04	0.646226
0.85	9330202	Dz 5mg/kg		16.6519	2	Ent_CamK2_04_S08	Ent_CamK2_04
0.75	9346209	Dz 5mg/kg	9.55251	13.334	2	Ent_CamK2_04_S08	Ent_CamK2_04	0.953596
0.9	9366216	Dz 5mg/kg	9.61466	12.0772	2	Ent_CamK2_04_S08	Ent_CamK2_04	0.965936
0.65	9390223	Dz 5mg/kg	8.16483	12.5009	2	Ent_CamK2_04_S08	Ent_CamK2_04	0.678063
0.7	9414230	Dz 5mg/kg	8.01424	10.7023	2	Ent_CamK2_04_S08	Ent_CamK2_04	0.648162
0.75	9434237	Dz 5mg/kg	6.17991	9.15707	2	Ent_CamK2_04_S08	Ent_CamK2_04	0.283943
0.85	9458244	Dz 5mg/kg	8.23205	12.3317	2	Ent_CamK2_04_S08	Ent_CamK2_04	0.691409
0.6	9474250	Dz 5mg/kg	6.98953	9.92663	2	Ent_CamK2_04_S08	Ent_CamK2_04	0.444698
0.55	9494257	Dz 5mg/kg	6.44336	8.96894	2	Ent_CamK2_04_S08	Ent_CamK2_04	0.336252
0.85	9510264	Dz 5mg/kg	9.8558	12.6213	2	Ent_CamK2_04_S08	Ent_CamK2_04	1.01382
0.7	9526271	Dz 5mg/kg	6.88951	11.1269	2	Ent_CamK2_04_S08	Ent_CamK2_04	0.424838
0.5	9542277	Dz 5mg/kg	5.39543	5.93624	2	Ent_CamK2_04_S08	Ent_CamK2_04	0.128178
1	9558284	Dz 5mg/kg	9.71688	14.7838	2	Ent_CamK2_04_S08	Ent_CamK2_04	0.986233
0.55	9578291	Dz 5mg/kg	5.99045	8.92096	2	Ent_CamK2_04_S08	Ent_CamK2_04	0.246324
0.75	9598298	Dz 5mg/kg	7.26528	10.6022	2	Ent_CamK2_04_S08	Ent_CamK2_04	0.499449
0.95	9622305	Dz 5mg/kg	10.3999	13.705	2	Ent_CamK2_04_S08	Ent_CamK2_04	1.12186
0.5	8568416	NaCl	6.06163	8.22687	2	Ent_CamK2_04_S09	Ent_CamK2_04	0.260457
0.5	8584422	NaCl	6.80718	10.536	2	Ent_CamK2_04_S09	Ent_CamK2_04	0.408492
0.55	8608429	NaCl	9.27123	11.1795	2	Ent_CamK2_04_S09	Ent_CamK2_04	0.897746
0.65	8624436	NaCl	9.55725	12.7773	2	Ent_CamK2_04_S09	Ent_CamK2_04	0.954539
0.45	8648443	NaCl	5.97649		2	Ent_CamK2_04_S09	Ent_CamK2_04	0.243551
0.9	8664450	NaCl	7.82809	12.3166	2	Ent_CamK2_04_S09	Ent_CamK2_04	0.6112
0.65	8680456	NaCl	8.25196	11.6173	2	Ent_CamK2_04_S09	Ent_CamK2_04	0.695363
0.8	8704463	NaCl	9.025	14.655	2	Ent_CamK2_04_S09	Ent_CamK2_04	0.848856
0.7	8720470	NaCl	6.28485	11.7396	2	Ent_CamK2_04_S09	Ent_CamK2_04	0.304779
0.75	8736477	NaCl	8.511	12.4003	2	Ent_CamK2_04_S09	Ent_CamK2_04	0.746796
0.95	8752483	NaCl	9.76816	14.2583	2	Ent_CamK2_04_S09	Ent_CamK2_04	0.996415
0.55	8772490	NaCl	6.64389	8.95027	2	Ent_CamK2_04_S09	Ent_CamK2_04	0.376069
1	8796497	NaCl	9.67707	13.5353	2	Ent_CamK2_04_S09	Ent_CamK2_04	0.978328
0.95	8816504	NaCl	11.8016	17.7225	2	Ent_CamK2_04_S09	Ent_CamK2_04	1.40017
0.8	8832511	NaCl	9.88788	13.1744	2	Ent_CamK2_04_S09	Ent_CamK2_04	1.02019
0.95	8848518	NaCl	8.95393	13.2634	2	Ent_CamK2_04_S09	Ent_CamK2_04	0.834744
0.65	8868524	NaCl	9.84003	14.8336	2	Ent_CamK2_04_S09	Ent_CamK2_04	1.01069
0.45	8884531	NaCl	5.89456	5.47899	2	Ent_CamK2_04_S09	Ent_CamK2_04	0.227285
0.6	8900538	NaCl	8.09838	11.2126	2	Ent_CamK2_04_S09	Ent_CamK2_04	0.664869
0.7	8920545	NaCl	9.42569	12.2293	2	Ent_CamK2_04_S09	Ent_CamK2_04	0.928416
0.6	8940551	NaCl	8.97966	9.33832	2	Ent_CamK2_04_S09	Ent_CamK2_04	0.839854
0.7	8964558	NaCl	7.46891	11.4243	2	Ent_CamK2_04_S09	Ent_CamK2_04	0.539883
0.7	8980565	NaCl	8.0958	11.1397	2	Ent_CamK2_04_S09	Ent_CamK2_04	0.664356
0.6	9004572	NaCl	6.67117	9.79683	2	Ent_CamK2_04_S09	Ent_CamK2_04	0.381485
0.85	9024579	NaCl	10.7367	15.128	2	Ent_CamK2_04_S09	Ent_CamK2_04	1.18872
0.75	9044586	NaCl	7.91629	11.3178	2	Ent_CamK2_04_S09	Ent_CamK2_04	0.628713
0.6	9064593	NaCl	7.85685	11.2881	2	Ent_CamK2_04_S09	Ent_CamK2_04	0.616912
1	9088600	NaCl	10.5342	17.9233	2	Ent_CamK2_04_S09	Ent_CamK2_04	1.14853
1	9104606	NaCl	9.89834	14.7909	2	Ent_CamK2_04_S09	Ent_CamK2_04	1.02226
0.8	9128613	NaCl	9.2004	14.2393	2	Ent_CamK2_04_S09	Ent_CamK2_04	0.883683
0.55	9148620	NaCl		10.1924	2	Ent_CamK2_04_S09	Ent_CamK2_04
0.95	9168627	NaCl	8.5865	12.7718	2	Ent_CamK2_04_S09	Ent_CamK2_04	0.761789
0.55	9192634	NaCl	8.10823	11.5199	2	Ent_CamK2_04_S09	Ent_CamK2_04	0.666823
0.5	9212641	NaCl	4.74989	7.60468	2	Ent_CamK2_04_S09	Ent_CamK2_04	0
0.85	9232648	NaCl	7.67593	13.6492	2	Ent_CamK2_04_S09	Ent_CamK2_04	0.580987
0.75	9252655	NaCl	10.1114	15.0831	2	Ent_CamK2_04_S09	Ent_CamK2_04	1.06457
0.45	9276662	NaCl			2	Ent_CamK2_04_S09	Ent_CamK2_04
1	9300669	NaCl	9.03521	14.5642	2	Ent_CamK2_04_S09	Ent_CamK2_04	0.850882
0.65	9324676	NaCl	8.18892	12.5948	2	Ent_CamK2_04_S09	Ent_CamK2_04	0.682846
0.75	9348683	NaCl	8.76693	13.6405	2	Ent_CamK2_04_S09	Ent_CamK2_04	0.797615
0.45	9368690	NaCl	5.62962	5.55247	2	Ent_CamK2_04_S09	Ent_CamK2_04	0.174678
1	9388696	NaCl		15.3265	2	Ent_CamK2_04_S09	Ent_CamK2_04
0.85	9408703	NaCl	9.22867	14.6059	2	Ent_CamK2_04_S09	Ent_CamK2_04	0.889295
0.8	9432710	NaCl	10.3772	15.31	2	Ent_CamK2_04_S09	Ent_CamK2_04	1.11735
0.9	9448717	NaCl	8.4448	12.806	2	Ent_CamK2_04_S09	Ent_CamK2_04	0.733653
0.55	9472724	NaCl	5.88864	8.68732	2	Ent_CamK2_04_S09	Ent_CamK2_04	0.226108
0.9	9492731	NaCl	8.20482	12.97	2	Ent_CamK2_04_S09	Ent_CamK2_04	0.686003
0.95	9508738	NaCl	10.5964	17.2513	2	Ent_CamK2_04_S09	Ent_CamK2_04	1.16087
0.65	9532745	NaCl	8.95689	14.1075	2	Ent_CamK2_04_S09	Ent_CamK2_04	0.835332
0.7	9556752	NaCl	9.34364	13.5721	2	Ent_CamK2_04_S09	Ent_CamK2_04	0.912124
0.5	9572758	NaCl	10.3592	11.2844	2	Ent_CamK2_04_S09	Ent_CamK2_04	1.11377
0.9	9592765	NaCl	8.09829	12.7108	2	Ent_CamK2_04_S09	Ent_CamK2_04	0.66485
0.6	9616772	NaCl	9.6043	12.3492	2	Ent_CamK2_04_S09	Ent_CamK2_04	0.96388
0.9	9632779	NaCl	9.40392	13.4243	2	Ent_CamK2_04_S09	Ent_CamK2_04	0.924093
0.5	9656786	NaCl	7.11594	7.40804	2	Ent_CamK2_04_S09	Ent_CamK2_04	0.469798
0.85	9672792	NaCl	7.93598	12.0089	2	Ent_CamK2_04_S09	Ent_CamK2_04	0.632623
0.8	9688799	NaCl	9.28606	13.4454	2	Ent_CamK2_04_S09	Ent_CamK2_04	0.900691
0.75	9704806	NaCl	8.04659	13.7883	2	Ent_CamK2_04_S09	Ent_CamK2_04	0.654584
0.45	9728813	NaCl	7.04663	5.47352	2	Ent_CamK2_04_S09	Ent_CamK2_04	0.456037
0.85	9748820	NaCl	9.03711	13.5208	2	Ent_CamK2_04_S09	Ent_CamK2_04	0.85126
0.8	8833474	Dz 5mg/kg	8.08933	12.4792	3	Ent_CamK2_04_S11	Ent_CamK2_04	0.803965
0.85	8857481	Dz 5mg/kg			3	Ent_CamK2_04_S11	Ent_CamK2_04
0.65	8877488	Dz 5mg/kg	7.6555	13.0699	3	Ent_CamK2_04_S11	Ent_CamK2_04	0.747835
0.95	8901495	Dz 5mg/kg	9.32764	13.7228	3	Ent_CamK2_04_S11	Ent_CamK2_04	0.964184
0.45	8925502	Dz 5mg/kg	5.95378	6.12978	3	Ent_CamK2_04_S11	Ent_CamK2_04	0.527658
0.85	8949509	Dz 5mg/kg		12.7932	3	Ent_CamK2_04_S11	Ent_CamK2_04
0.7	8973516	Dz 5mg/kg	7.90351	11.8938	3	Ent_CamK2_04_S11	Ent_CamK2_04	0.779924
0.5	8989523	Dz 5mg/kg	8.3628	9.33262	3	Ent_CamK2_04_S11	Ent_CamK2_04	0.839348
0.55	9005530	Dz 5mg/kg	8.10382	11.9809	3	Ent_CamK2_04_S11	Ent_CamK2_04	0.80584
0.8	9029537	Dz 5mg/kg	8.17008	11.2437	3	Ent_CamK2_04_S11	Ent_CamK2_04	0.814413
0.7	9053544	Dz 5mg/kg	8.81729	11.6904	3	Ent_CamK2_04_S11	Ent_CamK2_04	0.898152
0.6	9069550	Dz 5mg/kg		13.3246	3	Ent_CamK2_04_S11	Ent_CamK2_04
0.85	9085557	Dz 5mg/kg	8.85775	13.1698	3	Ent_CamK2_04_S11	Ent_CamK2_04	0.903387
0.65	9109564	Dz 5mg/kg	8.89137	11.6395	3	Ent_CamK2_04_S11	Ent_CamK2_04	0.907737
0.7	9129571	Dz 5mg/kg	8.81508	11.0114	3	Ent_CamK2_04_S11	Ent_CamK2_04	0.897867
0.95	9149578	Dz 5mg/kg	7.17815	12.432	3	Ent_CamK2_04_S11	Ent_CamK2_04	0.686073
0.6	9173585	Dz 5mg/kg	8.06014	11.9129	3	Ent_CamK2_04_S11	Ent_CamK2_04	0.800189
0.9	9189591	Dz 5mg/kg		14.369	3	Ent_CamK2_04_S11	Ent_CamK2_04
0.45	9209598	Dz 5mg/kg	2.9337	3.04846	3	Ent_CamK2_04_S11	Ent_CamK2_04	0.136907
0.7	9225605	Dz 5mg/kg	7.75954	11.9741	3	Ent_CamK2_04_S11	Ent_CamK2_04	0.761295
0.8	9245612	Dz 5mg/kg	7.90567	11.9872	3	Ent_CamK2_04_S11	Ent_CamK2_04	0.780202
0.9	9261618	Dz 5mg/kg	8.95484	11.7413	3	Ent_CamK2_04_S11	Ent_CamK2_04	0.915949
0.95	9277625	Dz 5mg/kg		16.0519	3	Ent_CamK2_04_S11	Ent_CamK2_04
0.9	9301632	Dz 5mg/kg	8.7394	11.5015	3	Ent_CamK2_04_S11	Ent_CamK2_04	0.888074
1	9325639	Dz 5mg/kg	8.22477	14.668	3	Ent_CamK2_04_S11	Ent_CamK2_04	0.82149
0.45	9349646	Dz 5mg/kg	5.17006	4.67387	3	Ent_CamK2_04_S11	Ent_CamK2_04	0.426258
0.45	9369653	Dz 5mg/kg	5.58351	4.15924	3	Ent_CamK2_04_S11	Ent_CamK2_04	0.479752
0.55	9393660	Dz 5mg/kg	8.61992	9.83617	3	Ent_CamK2_04_S11	Ent_CamK2_04	0.872615
0.95	9413667	Dz 5mg/kg	9.27989	15.4151	3	Ent_CamK2_04_S11	Ent_CamK2_04	0.958005
0.85	9437674	Dz 5mg/kg	8.39808	13.3536	3	Ent_CamK2_04_S11	Ent_CamK2_04	0.843913
0.75	9453681	Dz 5mg/kg	7.99435	13.4269	3	Ent_CamK2_04_S11	Ent_CamK2_04	0.791677
0.55	9469687	Dz 5mg/kg	7.57292	7.42714	3	Ent_CamK2_04_S11	Ent_CamK2_04	0.73715
0.9	9485694	Dz 5mg/kg	8.94985	13.9423	3	Ent_CamK2_04_S11	Ent_CamK2_04	0.915303
0.95	9501701	Dz 5mg/kg	9.70316	13.0919	3	Ent_CamK2_04_S11	Ent_CamK2_04	1.01277
0.65	9521707	Dz 5mg/kg	6.81631	10.9416	3	Ent_CamK2_04_S11	Ent_CamK2_04	0.639256
0.5	9541714	Dz 5mg/kg	6.00777	6.79668	3	Ent_CamK2_04_S11	Ent_CamK2_04	0.534645
0.6	9561721	Dz 5mg/kg	6.80531	7.9988	3	Ent_CamK2_04_S11	Ent_CamK2_04	0.637834
0.8	9577728	Dz 5mg/kg	8.98721	10.7826	3	Ent_CamK2_04_S11	Ent_CamK2_04	0.920137
0.5	9597735	Dz 5mg/kg	4.18335	7.04055	3	Ent_CamK2_04_S11	Ent_CamK2_04	0.298592
0.45	9617742	Dz 5mg/kg	1.87556	2.25646	3	Ent_CamK2_04_S11	Ent_CamK2_04	0
0.65	9641749	Dz 5mg/kg	9.34723	11.0234	3	Ent_CamK2_04_S11	Ent_CamK2_04	0.966718
0.75	9661755	Dz 5mg/kg	9.55431	11.6539	3	Ent_CamK2_04_S11	Ent_CamK2_04	0.993512
0.85	9685762	Dz 5mg/kg	9.30657	13.6488	3	Ent_CamK2_04_S11	Ent_CamK2_04	0.961458
0.75	9705769	Dz 5mg/kg	10.5284	15.1663	3	Ent_CamK2_04_S11	Ent_CamK2_04	1.11954
1	9721776	Dz 5mg/kg	10.6881	15.4518	3	Ent_CamK2_04_S11	Ent_CamK2_04	1.14021
1	9737783	Dz 5mg/kg	9.83485	12.9518	3	Ent_CamK2_04_S11	Ent_CamK2_04	1.02981
0.5	9761790	Dz 5mg/kg	7.17539	9.13219	3	Ent_CamK2_04_S11	Ent_CamK2_04	0.685716
0.6	9781796	Dz 5mg/kg	6.25311	9.27541	3	Ent_CamK2_04_S11	Ent_CamK2_04	0.566387
0.5	9797803	Dz 5mg/kg	5.38841	5.92419	3	Ent_CamK2_04_S11	Ent_CamK2_04	0.454508
0.55	9813810	Dz 5mg/kg	6.1506	7.20876	3	Ent_CamK2_04_S11	Ent_CamK2_04	0.553124
0.6	9829817	Dz 5mg/kg	7.22277	11.2153	3	Ent_CamK2_04_S11	Ent_CamK2_04	0.691847
0.65	9853824	Dz 5mg/kg	6.95105	10.8046	3	Ent_CamK2_04_S11	Ent_CamK2_04	0.656689
0.75	9873830	Dz 5mg/kg	7.22732	14.058	3	Ent_CamK2_04_S11	Ent_CamK2_04	0.692435
0.9	9889837	Dz 5mg/kg	8.5839	12.6788	3	Ent_CamK2_04_S11	Ent_CamK2_04	0.867955
0.7	9909844	Dz 5mg/kg	9.31507	10.2015	3	Ent_CamK2_04_S11	Ent_CamK2_04	0.962557
0.8	9925851	Dz 5mg/kg	8.52328	11.7307	3	Ent_CamK2_04_S11	Ent_CamK2_04	0.860111
1	9949858	Dz 5mg/kg	8.62861	13.4338	3	Ent_CamK2_04_S11	Ent_CamK2_04	0.87374
0.55	9973865	Dz 5mg/kg	7.53903	9.04393	3	Ent_CamK2_04_S11	Ent_CamK2_04	0.732765
0.75	9993871	Dz 5mg/kg	7.06574	11.4237	3	Ent_CamK2_04_S11	Ent_CamK2_04	0.671529
1	10013878	Dz 5mg/kg	9.3783	13.9036	3	Ent_CamK2_04_S11	Ent_CamK2_04	0.970738
0.85	9053157	NaCl	10.799	17.2771	3	Ent_CamK2_04_S12	Ent_CamK2_04	1.15456
0.7	9077164	NaCl	7.9336	14.0912	3	Ent_CamK2_04_S12	Ent_CamK2_04	0.783817
0.65	9093170	NaCl	8.44672	12.3792	3	Ent_CamK2_04_S12	Ent_CamK2_04	0.850206
0.55	9109177	NaCl	7.26629	12.5132	3	Ent_CamK2_04_S12	Ent_CamK2_04	0.697477
1	9125184	NaCl	11.2347	15.4528	3	Ent_CamK2_04_S12	Ent_CamK2_04	1.21092
0.45	9145191	NaCl	6.43223	4.35806	3	Ent_CamK2_04_S12	Ent_CamK2_04	0.589563
0.6	9169198	NaCl	7.96308	11.9523	3	Ent_CamK2_04_S12	Ent_CamK2_04	0.787631
0.45	9193205	NaCl	6.20138	6.95791	3	Ent_CamK2_04_S12	Ent_CamK2_04	0.559694
0.65	9217212	NaCl	8.63938	12.0716	3	Ent_CamK2_04_S12	Ent_CamK2_04	0.875133
0.5	9233218	NaCl	8.03018	9.49853	3	Ent_CamK2_04_S12	Ent_CamK2_04	0.796312
0.95	9249225	NaCl	9.2094	13.0078	3	Ent_CamK2_04_S12	Ent_CamK2_04	0.948885
0.85	9273232	NaCl	8.48605	14.2608	3	Ent_CamK2_04_S12	Ent_CamK2_04	0.855295
0.5	9297239	NaCl	6.67072	7.77448	3	Ent_CamK2_04_S12	Ent_CamK2_04	0.62042
1	9321246	NaCl	10.268	15.7704	3	Ent_CamK2_04_S12	Ent_CamK2_04	1.08586
1	9337253	NaCl	7.13575	12.4868	3	Ent_CamK2_04_S12	Ent_CamK2_04	0.680587
0.65	9353259	NaCl	8.89824	13.1823	3	Ent_CamK2_04_S12	Ent_CamK2_04	0.908626
0.8	9373266	NaCl	9.72567	16.8483	3	Ent_CamK2_04_S12	Ent_CamK2_04	1.01568
0.6	9393273	NaCl	8.31112	11.3417	3	Ent_CamK2_04_S12	Ent_CamK2_04	0.832662
0.5	9409280	NaCl	4.94358	6.86433	3	Ent_CamK2_04_S12	Ent_CamK2_04	0.396954
0.7	9433287	NaCl		13.0974	3	Ent_CamK2_04_S12	Ent_CamK2_04
0.65	9453294	NaCl	7.82525	11.5487	3	Ent_CamK2_04_S12	Ent_CamK2_04	0.769798
0.8	9477301	NaCl	8.17238	13.2145	3	Ent_CamK2_04_S12	Ent_CamK2_04	0.814711
0.95	9493307	NaCl	9.8982	16.3433	3	Ent_CamK2_04_S12	Ent_CamK2_04	1.03801
0.45	9513314	NaCl	5.54802	4.67176	3	Ent_CamK2_04_S12	Ent_CamK2_04	0.47516
0.8	9537321	NaCl		16.0553	3	Ent_CamK2_04_S12	Ent_CamK2_04
0.6	9561328	NaCl	8.32113	11.7374	3	Ent_CamK2_04_S12	Ent_CamK2_04	0.833957
0.9	9585335	NaCl	9.53858	13.1244	3	Ent_CamK2_04_S12	Ent_CamK2_04	0.991476
0.75	9601342	NaCl	8.22715	12.1829	3	Ent_CamK2_04_S12	Ent_CamK2_04	0.821798
0.85	9621349	NaCl	8.32739	12.797	3	Ent_CamK2_04_S12	Ent_CamK2_04	0.834767
0.9	9641356	NaCl	8.84699	13.7424	3	Ent_CamK2_04_S12	Ent_CamK2_04	0.901994
0.7	9665363	NaCl	6.76555	12.1012	3	Ent_CamK2_04_S12	Ent_CamK2_04	0.632689
0.95	9685369	NaCl	9.38615	14.4846	3	Ent_CamK2_04_S12	Ent_CamK2_04	0.971753
0.75	9701376	NaCl	8.60776	12.3159	3	Ent_CamK2_04_S12	Ent_CamK2_04	0.871043
0.7	9721383	NaCl	8.46814	10.5854	3	Ent_CamK2_04_S12	Ent_CamK2_04	0.852978
0.75	9737390	NaCl	9.35756	15.2569	3	Ent_CamK2_04_S12	Ent_CamK2_04	0.968054
1	9761397	NaCl		18.0234	3	Ent_CamK2_04_S12	Ent_CamK2_04
0.75	9785404	NaCl	8.4065	12.8844	3	Ent_CamK2_04_S12	Ent_CamK2_04	0.845002
0.5	9809411	NaCl	7.63349	8.53559	3	Ent_CamK2_04_S12	Ent_CamK2_04	0.744987
0.45	9829418	NaCl	6.25791		3	Ent_CamK2_04_S12	Ent_CamK2_04	0.567008
0.65	9849424	NaCl	8.07021	12.316	3	Ent_CamK2_04_S12	Ent_CamK2_04	0.801492
0.8	9869431	NaCl	8.6999	15.3765	3	Ent_CamK2_04_S12	Ent_CamK2_04	0.882964
1	9889438	NaCl	9.7794	17.9803	3	Ent_CamK2_04_S12	Ent_CamK2_04	1.02263
0.85	9913445	NaCl	7.88377	14.6893	3	Ent_CamK2_04_S12	Ent_CamK2_04	0.777369
0.95	9933452	NaCl	7.19183	12.661	3	Ent_CamK2_04_S12	Ent_CamK2_04	0.687843
0.55	9953459	NaCl	6.60366	9.71161	3	Ent_CamK2_04_S12	Ent_CamK2_04	0.611743
0.9	9977466	NaCl	7.68361	12.5514	3	Ent_CamK2_04_S12	Ent_CamK2_04	0.751472
0.45	9993473	NaCl	4.84107	4.14157	3	Ent_CamK2_04_S12	Ent_CamK2_04	0.383691
0.85	10013479	NaCl	8.94636	15.6974	3	Ent_CamK2_04_S12	Ent_CamK2_04	0.914852
0.55	10033486	NaCl	7.22395	9.4188	3	Ent_CamK2_04_S12	Ent_CamK2_04	0.691999
0.95	10049493	NaCl	7.88858	12.1439	3	Ent_CamK2_04_S12	Ent_CamK2_04	0.777992
0.7	10065500	NaCl	7.57207	11.1328	3	Ent_CamK2_04_S12	Ent_CamK2_04	0.73704
0.75	10085506	NaCl	9.95683	12.887	3	Ent_CamK2_04_S12	Ent_CamK2_04	1.04559
0.5	10109513	NaCl	7.61018	9.25347	3	Ent_CamK2_04_S12	Ent_CamK2_04	0.741971
0.9	10129520	NaCl	11.0366	15.483	3	Ent_CamK2_04_S12	Ent_CamK2_04	1.1853
0.55	10149527	NaCl	7.81001	10.4283	3	Ent_CamK2_04_S12	Ent_CamK2_04	0.767826
0.9	10165534	NaCl	10.3359	16.6409	3	Ent_CamK2_04_S12	Ent_CamK2_04	1.09463
0.8	10181541	NaCl	8.65253	13.2675	3	Ent_CamK2_04_S12	Ent_CamK2_04	0.876835
0.6	10205548	NaCl	9.28552	14.1872	3	Ent_CamK2_04_S12	Ent_CamK2_04	0.958733
0.55	10221554	NaCl	5.2172	7.02141	3	Ent_CamK2_04_S12	Ent_CamK2_04	0.432357
0.6	10237561	NaCl	5.75461	9.06056	3	Ent_CamK2_04_S12	Ent_CamK2_04	0.501889
0.55	8384464	Dz 5mg/kg	1.65437	1.80268	0	Ent_CamK2_06_S01	Ent_CamK2_06	0.372737
0.6	8408471	Dz 5mg/kg	1.33292	1.57332	0	Ent_CamK2_06_S01	Ent_CamK2_06	0.13603
0.7	8428478	Dz 5mg/kg	1.44465	1.66802	0	Ent_CamK2_06_S01	Ent_CamK2_06	0.218301
0.9	8452484	Dz 5mg/kg	1.62026	2.18757	0	Ent_CamK2_06_S01	Ent_CamK2_06	0.347618
0.65	8476492	Dz 5mg/kg	1.62015	1.81683	0	Ent_CamK2_06_S01	Ent_CamK2_06	0.34754
0.85	8500499	Dz 5mg/kg	1.63122	2.10026	0	Ent_CamK2_06_S01	Ent_CamK2_06	0.355694
0.95	8520506	Dz 5mg/kg	1.73459	2.22763	0	Ent_CamK2_06_S01	Ent_CamK2_06	0.431807
0.8	8536513	Dz 5mg/kg	2.09647	2.46934	0	Ent_CamK2_06_S01	Ent_CamK2_06	0.698291
0.65	8552519	Dz 5mg/kg	1.6974	1.84343	0	Ent_CamK2_06_S01	Ent_CamK2_06	0.404427
0.55	8572525	Dz 5mg/kg	1.23555	1.18902	0	Ent_CamK2_06_S01	Ent_CamK2_06	0.064329
1	8588532	Dz 5mg/kg	1.91488	2.50985	0	Ent_CamK2_06_S01	Ent_CamK2_06	0.564569
0.75	8612540	Dz 5mg/kg	1.49015	1.75649	0	Ent_CamK2_06_S01	Ent_CamK2_06	0.251808
0.7	8636547	Dz 5mg/kg	1.55529	1.48724	0	Ent_CamK2_06_S01	Ent_CamK2_06	0.299774
0.65	8656554	Dz 5mg/kg	1.2947	1.36451	0	Ent_CamK2_06_S01	Ent_CamK2_06	0.107885
0.5	8672561	Dz 5mg/kg	1.14819	1.70828	0	Ent_CamK2_06_S01	Ent_CamK2_06	0
0.75	8696567	Dz 5mg/kg	1.69867	2.29454	0	Ent_CamK2_06_S01	Ent_CamK2_06	0.40536
0.95	8716574	Dz 5mg/kg	1.45821	1.82726	0	Ent_CamK2_06_S01	Ent_CamK2_06	0.228288
0.8	8740581	Dz 5mg/kg	1.65605	2.2185	0	Ent_CamK2_06_S01	Ent_CamK2_06	0.373976
1	8760588	Dz 5mg/kg	1.76883	2.21739	0	Ent_CamK2_06_S01	Ent_CamK2_06	0.457023
0.55	8776595	Dz 5mg/kg	1.51501	1.51493	0	Ent_CamK2_06_S01	Ent_CamK2_06	0.270118
0.65	8792602	Dz 5mg/kg	1.60571	2.05216	0	Ent_CamK2_06_S01	Ent_CamK2_06	0.336908
0.9	8808607	Dz 5mg/kg	1.50165	1.85151	0	Ent_CamK2_06_S01	Ent_CamK2_06	0.260276
1	8828615	Dz 5mg/kg	1.56106	1.89498	0	Ent_CamK2_06_S01	Ent_CamK2_06	0.304024
0.5	8852622	Dz 5mg/kg	1.42386	1.71977	0	Ent_CamK2_06_S01	Ent_CamK2_06	0.202996
0.75	8872629	Dz 5mg/kg	2.05687	3.11268	0	Ent_CamK2_06_S01	Ent_CamK2_06	0.669126
0.55	8896636	Dz 5mg/kg	1.74856	1.91862	0	Ent_CamK2_06_S01	Ent_CamK2_06	0.442095
0.6	8912643	Dz 5mg/kg	1.94159	1.92335	0	Ent_CamK2_06_S01	Ent_CamK2_06	0.584244
1	8936649	Dz 5mg/kg	1.47328	1.99109	0	Ent_CamK2_06_S01	Ent_CamK2_06	0.239383
0.75	8956656	Dz 5mg/kg	1.48489	1.52692	0	Ent_CamK2_06_S01	Ent_CamK2_06	0.247939
0.85	8976663	Dz 5mg/kg	2.0168	2.51961	0	Ent_CamK2_06_S01	Ent_CamK2_06	0.639623
0.7	8992670	Dz 5mg/kg	1.57719	1.85957	0	Ent_CamK2_06_S01	Ent_CamK2_06	0.315904
0.75	9008677	Dz 5mg/kg	1.20836	1.5208	0	Ent_CamK2_06_S01	Ent_CamK2_06	0.0443015
0.6	9032684	Dz 5mg/kg	1.47742	1.71025	0	Ent_CamK2_06_S01	Ent_CamK2_06	0.242437
0.6	9048690	Dz 5mg/kg	1.61356	1.48496	0	Ent_CamK2_06_S01	Ent_CamK2_06	0.342686
0.75	9064696	Dz 5mg/kg	1.58074	1.82216	0	Ent_CamK2_06_S01	Ent_CamK2_06	0.318515
0.7	9084703	Dz 5mg/kg	1.51718	1.69923	0	Ent_CamK2_06_S01	Ent_CamK2_06	0.271715
0.9	9108711	Dz 5mg/kg		2.75824	0	Ent_CamK2_06_S01	Ent_CamK2_06
0.75	9128718	Dz 5mg/kg	1.65155	1.95136	0	Ent_CamK2_06_S01	Ent_CamK2_06	0.370662
0.5	9148725	Dz 5mg/kg	1.74117	1.38691	0	Ent_CamK2_06_S01	Ent_CamK2_06	0.436657
0.95	9168731	Dz 5mg/kg	1.56553	1.85474	0	Ent_CamK2_06_S01	Ent_CamK2_06	0.307318
0.6	9188738	Dz 5mg/kg	1.73979	1.87158	0	Ent_CamK2_06_S01	Ent_CamK2_06	0.435636
0.75	9212745	Dz 5mg/kg	2.13342	2.2811	0	Ent_CamK2_06_S01	Ent_CamK2_06	0.725497
0.8	9232752	Dz 5mg/kg	1.93629	2.43542	0	Ent_CamK2_06_S01	Ent_CamK2_06	0.580335
0.55	9248759	Dz 5mg/kg	1.21825	1.20805	0	Ent_CamK2_06_S01	Ent_CamK2_06	0.0515885
0.65	9272766	Dz 5mg/kg	1.55856	2.03776	0	Ent_CamK2_06_S01	Ent_CamK2_06	0.302183
0.75	9296772	Dz 5mg/kg	1.45485	1.45848	0	Ent_CamK2_06_S01	Ent_CamK2_06	0.225818
0.8	9312779	Dz 5mg/kg	1.66135	1.7093	0	Ent_CamK2_06_S01	Ent_CamK2_06	0.377874
0.8	9328786	Dz 5mg/kg	1.95437	1.92936	0	Ent_CamK2_06_S01	Ent_CamK2_06	0.593649
0.75	9344793	Dz 5mg/kg	1.39031	1.929	0	Ent_CamK2_06_S01	Ent_CamK2_06	0.178292
0.7	9368800	Dz 5mg/kg		1.87082	0	Ent_CamK2_06_S01	Ent_CamK2_06
0.85	9384807	Dz 5mg/kg	1.56817	1.82761	0	Ent_CamK2_06_S01	Ent_CamK2_06	0.309264
0.85	9404813	Dz 5mg/kg	1.65203	2.34803	0	Ent_CamK2_06_S01	Ent_CamK2_06	0.371011
1	9420820	Dz 5mg/kg	1.66823	1.80152	0	Ent_CamK2_06_S01	Ent_CamK2_06	0.382942
0.95	9444827	Dz 5mg/kg	1.99935	2.46256	0	Ent_CamK2_06_S01	Ent_CamK2_06	0.626776
0.9	9460834	Dz 5mg/kg	1.49119	1.60141	0	Ent_CamK2_06_S01	Ent_CamK2_06	0.252575
0.5	9480841	Dz 5mg/kg			0	Ent_CamK2_06_S01	Ent_CamK2_06
0.5	9504848	Dz 5mg/kg	1.79789	2.01569	0	Ent_CamK2_06_S01	Ent_CamK2_06	0.47842
0.95	9520854	Dz 5mg/kg	1.37653	1.48156	0	Ent_CamK2_06_S01	Ent_CamK2_06	0.168139
0.85	9540861	Dz 5mg/kg	1.54411	1.97044	0	Ent_CamK2_06_S01	Ent_CamK2_06	0.291547
0.9	9560868	Dz 5mg/kg	1.6572	2.29761	0	Ent_CamK2_06_S01	Ent_CamK2_06	0.374821
0.8	8632708	NaCl	2.63604	2.72367	0	Ent_CamK2_06_S03	Ent_CamK2_06	1.09562
0.6	8652715	NaCl	2.22897	1.5724	0	Ent_CamK2_06_S03	Ent_CamK2_06	0.79586
0.5	8672722	NaCl	1.9118	2.27419	0	Ent_CamK2_06_S03	Ent_CamK2_06	0.562302
0.8	8688729	NaCl	2.32352	2.66329	0	Ent_CamK2_06_S03	Ent_CamK2_06	0.865486
0.85	8712735	NaCl	2.94875	3.50473	0	Ent_CamK2_06_S03	Ent_CamK2_06	1.32589
0.75	8728742	NaCl	2.89822	3.50772	0	Ent_CamK2_06_S03	Ent_CamK2_06	1.28868
0.6	8744748	NaCl	2.53197	3.33016	0	Ent_CamK2_06_S03	Ent_CamK2_06	1.01898
0.95	8768756	NaCl	2.89357	3.14281	0	Ent_CamK2_06_S03	Ent_CamK2_06	1.28526
0.9	8792763	NaCl	2.71466	3.19953	0	Ent_CamK2_06_S03	Ent_CamK2_06	1.15351
0.75	8808770	NaCl	2.16371	2.21223	0	Ent_CamK2_06_S03	Ent_CamK2_06	0.747807
0.8	8832776	NaCl	2.19477	2.50474	0	Ent_CamK2_06_S03	Ent_CamK2_06	0.770677
0.5	8852783	NaCl	2.01799	2.42328	0	Ent_CamK2_06_S03	Ent_CamK2_06	0.640499
0.95	8876790	NaCl	2.76203	3.08928	0	Ent_CamK2_06_S03	Ent_CamK2_06	1.1884
0.55	8892797	NaCl	2.2406	2.51868	0	Ent_CamK2_06_S03	Ent_CamK2_06	0.804425
0.5	8908804	NaCl	2.35557	2.22026	0	Ent_CamK2_06_S03	Ent_CamK2_06	0.889085
0.75	8924811	NaCl	2.17868	2.40554	0	Ent_CamK2_06_S03	Ent_CamK2_06	0.758832
0.75	8948817	NaCl	2.3972	3.06588	0	Ent_CamK2_06_S03	Ent_CamK2_06	0.919738
0.55	8968824	NaCl	2.28982	2.53328	0	Ent_CamK2_06_S03	Ent_CamK2_06	0.840666
1	8988831	NaCl	2.7645	2.78548	0	Ent_CamK2_06_S03	Ent_CamK2_06	1.19021
1	9004838	NaCl	2.74233	3.09037	0	Ent_CamK2_06_S03	Ent_CamK2_06	1.17389
0.7	9024845	NaCl	2.46949	2.1433	0	Ent_CamK2_06_S03	Ent_CamK2_06	0.972974
0.7	9044852	NaCl	2.38519	2.65145	0	Ent_CamK2_06_S03	Ent_CamK2_06	0.910899
0.65	9060857	NaCl	2.35419	2.65524	0	Ent_CamK2_06_S03	Ent_CamK2_06	0.888073
0.75	9076864	NaCl	2.68534	3.33568	0	Ent_CamK2_06_S03	Ent_CamK2_06	1.13192
0.6	9100871	NaCl	2.67271	2.75155	0	Ent_CamK2_06_S03	Ent_CamK2_06	1.12262
0.75	9120878	NaCl	2.40355	2.80713	0	Ent_CamK2_06_S03	Ent_CamK2_06	0.924418
0.6	9144886	NaCl	2.11424	2.42782	0	Ent_CamK2_06_S03	Ent_CamK2_06	0.711378
0.5	9164893	NaCl	1.67172	1.61647	0	Ent_CamK2_06_S03	Ent_CamK2_06	0.385515
0.5	9188899	NaCl	1.81353	2.17446	0	Ent_CamK2_06_S03	Ent_CamK2_06	0.489939
0.85	9212906	NaCl	2.71842	2.95084	0	Ent_CamK2_06_S03	Ent_CamK2_06	1.15628
0.6	9236913	NaCl	2.03395	2.63677	0	Ent_CamK2_06_S03	Ent_CamK2_06	0.652252
0.55	9252920	NaCl	2.41764	3.08949	0	Ent_CamK2_06_S03	Ent_CamK2_06	0.934796
0.95	9268927	NaCl	2.42185	2.83319	0	Ent_CamK2_06_S03	Ent_CamK2_06	0.937897
0.9	9284934	NaCl	2.90604	3.35192	0	Ent_CamK2_06_S03	Ent_CamK2_06	1.29444
0.7	9304940	NaCl	2.02044	2.16308	0	Ent_CamK2_06_S03	Ent_CamK2_06	0.642306
0.95	9324947	NaCl	2.5633	2.77101	0	Ent_CamK2_06_S03	Ent_CamK2_06	1.04205
0.8	9344954	NaCl	2.32856	2.13835	0	Ent_CamK2_06_S03	Ent_CamK2_06	0.869197
0.9	9360961	NaCl	2.28037	3.06366	0	Ent_CamK2_06_S03	Ent_CamK2_06	0.833713
0.65	9384968	NaCl	2.12078	2.71879	0	Ent_CamK2_06_S03	Ent_CamK2_06	0.71619
0.85	9408975	NaCl	2.56023	3.83436	0	Ent_CamK2_06_S03	Ent_CamK2_06	1.03979
0.65	9428981	NaCl	2.30434	2.75321	0	Ent_CamK2_06_S03	Ent_CamK2_06	0.851359
1	9452988	NaCl	1.8509	2.629	0	Ent_CamK2_06_S03	Ent_CamK2_06	0.517459
0.85	9468995	NaCl	1.97791	2.85447	0	Ent_CamK2_06_S03	Ent_CamK2_06	0.610985
0.8	9493002	NaCl	2.47841	2.74573	0	Ent_CamK2_06_S03	Ent_CamK2_06	0.979542
0.75	9509009	NaCl	2.16405	2.91677	0	Ent_CamK2_06_S03	Ent_CamK2_06	0.748051
0.75	9533016	NaCl	2.22303	2.61541	0	Ent_CamK2_06_S03	Ent_CamK2_06	0.791488
0.75	9557022	NaCl	2.15224	2.51894	0	Ent_CamK2_06_S03	Ent_CamK2_06	0.739355
0.7	9573029	NaCl	2.28998	2.39463	0	Ent_CamK2_06_S03	Ent_CamK2_06	0.84079
0.65	9593036	NaCl	2.32466	3.39759	0	Ent_CamK2_06_S03	Ent_CamK2_06	0.866321
0.7	9613043	NaCl	2.82031	2.81197	0	Ent_CamK2_06_S03	Ent_CamK2_06	1.23131
0.85	9629050	NaCl	2.3903	2.58667	0	Ent_CamK2_06_S03	Ent_CamK2_06	0.914661
0.75	9649057	NaCl	2.48384	2.7139	0	Ent_CamK2_06_S03	Ent_CamK2_06	0.983538
0.55	9665063	NaCl	2.3021	2.48561	0	Ent_CamK2_06_S03	Ent_CamK2_06	0.849713
0.9	9685070	NaCl	2.24653	2.3168	0	Ent_CamK2_06_S03	Ent_CamK2_06	0.808788
0.55	9705077	NaCl	2.60438	3.3662	0	Ent_CamK2_06_S03	Ent_CamK2_06	1.07231
0.95	9725084	NaCl	3.00656	3.52929	0	Ent_CamK2_06_S03	Ent_CamK2_06	1.36846
0.65	9745091	NaCl	2.13563	2.30879	0	Ent_CamK2_06_S03	Ent_CamK2_06	0.727129
1	9761098	NaCl	2.61187	2.60781	0	Ent_CamK2_06_S03	Ent_CamK2_06	1.07782
1	9785104	NaCl	2.56135	3.11678	0	Ent_CamK2_06_S03	Ent_CamK2_06	1.04062
0.9	9809111	NaCl	2.10955	2.07604	0	Ent_CamK2_06_S03	Ent_CamK2_06	0.707925
0.5	8287945	NaCl	1.87112	2.25822	1	Ent_CamK2_06_S04	Ent_CamK2_06	0.312484
0.95	8307952	NaCl	2.51907	3.15188	1	Ent_CamK2_06_S04	Ent_CamK2_06	0.854478
0.65	8331959	NaCl	2.63181	3.75395	1	Ent_CamK2_06_S04	Ent_CamK2_06	0.948781
0.8	8355967	NaCl	2.3644	2.68537	1	Ent_CamK2_06_S04	Ent_CamK2_06	0.725096
0.55	8375974	NaCl	1.77438	1.76344	1	Ent_CamK2_06_S04	Ent_CamK2_06	0.231564
0.9	8399980	NaCl	2.84073	3.18053	1	Ent_CamK2_06_S04	Ent_CamK2_06	1.12353
0.55	8415987	NaCl	2.27521	2.225	1	Ent_CamK2_06_S04	Ent_CamK2_06	0.650498
0.85	8435994	NaCl	2.65707	3.22647	1	Ent_CamK2_06_S04	Ent_CamK2_06	0.969912
0.9	8460001	NaCl	3.07669	3.41027	1	Ent_CamK2_06_S04	Ent_CamK2_06	1.32091
0.9	8484008	NaCl	2.55402	2.84555	1	Ent_CamK2_06_S04	Ent_CamK2_06	0.883709
1	8508015	NaCl	2.59915	2.83083	1	Ent_CamK2_06_S04	Ent_CamK2_06	0.92146
0.6	8524021	NaCl	2.37514	2.5717	1	Ent_CamK2_06_S04	Ent_CamK2_06	0.73408
0.55	8548028	NaCl	2.53758	2.95239	1	Ent_CamK2_06_S04	Ent_CamK2_06	0.869961
0.85	8564035	NaCl	2.29875	3.09273	1	Ent_CamK2_06_S04	Ent_CamK2_06	0.670184
0.7	8580042	NaCl	2.47064	2.71245	1	Ent_CamK2_06_S04	Ent_CamK2_06	0.813965
0.95	8596049	NaCl	2.08996	2.37168	1	Ent_CamK2_06_S04	Ent_CamK2_06	0.49554
1	8616056	NaCl	2.79873	3.02115	1	Ent_CamK2_06_S04	Ent_CamK2_06	1.0884
0.6	8632062	NaCl	2.38805	3.41032	1	Ent_CamK2_06_S04	Ent_CamK2_06	0.744885
0.75	8656069	NaCl	2.3417		1	Ent_CamK2_06_S04	Ent_CamK2_06	0.706109
0.9	8672076	NaCl	2.48631	3.34529	1	Ent_CamK2_06_S04	Ent_CamK2_06	0.82707
0.5	8696083	NaCl	2.17765	2.2718	1	Ent_CamK2_06_S04	Ent_CamK2_06	0.568887
0.75	8720090	NaCl	1.9937	2.76538	1	Ent_CamK2_06_S04	Ent_CamK2_06	0.415021
0.6	8744097	NaCl	2.55824	2.71235	1	Ent_CamK2_06_S04	Ent_CamK2_06	0.887243
0.65	8768104	NaCl	2.11042	2.14392	1	Ent_CamK2_06_S04	Ent_CamK2_06	0.512651
0.6	8792111	NaCl	2.84422		1	Ent_CamK2_06_S04	Ent_CamK2_06	1.12645
1	8816118	NaCl	2.81165	3.20375	1	Ent_CamK2_06_S04	Ent_CamK2_06	1.09921
0.85	8836125	NaCl	3.01273	3.20465	1	Ent_CamK2_06_S04	Ent_CamK2_06	1.2674
0.75	8856132	NaCl	2.25591	2.22747	1	Ent_CamK2_06_S04	Ent_CamK2_06	0.634349
0.5	8876139	NaCl	2.50816	2.72932	1	Ent_CamK2_06_S04	Ent_CamK2_06	0.845351
0.75	8896146	NaCl	2.47265	2.91985	1	Ent_CamK2_06_S04	Ent_CamK2_06	0.815646
0.55	8912152	NaCl	2.59582	3.03912	1	Ent_CamK2_06_S04	Ent_CamK2_06	0.918675
0.8	8928159	NaCl	2.79656	3.73474	1	Ent_CamK2_06_S04	Ent_CamK2_06	1.08659
0.95	8948166	NaCl	3.29907	3.41653	1	Ent_CamK2_06_S04	Ent_CamK2_06	1.50692
0.75	8968173	NaCl	2.73065	2.99501	1	Ent_CamK2_06_S04	Ent_CamK2_06	1.03146
0.65	8992180	NaCl	2.78777	3.11202	1	Ent_CamK2_06_S04	Ent_CamK2_06	1.07924
0.5	9012187	NaCl	1.84514	2.2321	1	Ent_CamK2_06_S04	Ent_CamK2_06	0.290751
0.5	9028193	NaCl	2.29052	2.35068	1	Ent_CamK2_06_S04	Ent_CamK2_06	0.663304
0.7	9052200	NaCl	2.35583	3.11795	1	Ent_CamK2_06_S04	Ent_CamK2_06	0.717929
0.8	9068207	NaCl	3.42901	3.88727	1	Ent_CamK2_06_S04	Ent_CamK2_06	1.61562
1	9088214	NaCl	2.76794	3.07234	1	Ent_CamK2_06_S04	Ent_CamK2_06	1.06265
0.85	9112221	NaCl	2.45084	2.28387	1	Ent_CamK2_06_S04	Ent_CamK2_06	0.797399
0.95	9132228	NaCl	2.69603	2.8848	1	Ent_CamK2_06_S04	Ent_CamK2_06	1.0025
0.75	9148234	NaCl	2.21002	2.67017	1	Ent_CamK2_06_S04	Ent_CamK2_06	0.595964
0.75	9164241	NaCl	2.34681	3.06582	1	Ent_CamK2_06_S04	Ent_CamK2_06	0.710388
0.75	9184248	NaCl	2.61696	3.34082	1	Ent_CamK2_06_S04	Ent_CamK2_06	0.936354
0.7	9204255	NaCl	2.40987	3.05654	1	Ent_CamK2_06_S04	Ent_CamK2_06	0.763131
0.75	9220261	NaCl	2.23657	2.33784	1	Ent_CamK2_06_S04	Ent_CamK2_06	0.61817
0.8	9244269	NaCl	2.24056	2.59574	1	Ent_CamK2_06_S04	Ent_CamK2_06	0.621507
0.7	9264275	NaCl	2.5623	3.10222	1	Ent_CamK2_06_S04	Ent_CamK2_06	0.890637
0.75	9280282	NaCl	2.29364	2.36002	1	Ent_CamK2_06_S04	Ent_CamK2_06	0.665911
1	9300288	NaCl	2.48776	3.09275	1	Ent_CamK2_06_S04	Ent_CamK2_06	0.828286
0.8	9324296	NaCl	2.45394	2.98769	1	Ent_CamK2_06_S04	Ent_CamK2_06	0.799997
0.65	9344303	NaCl	1.94586	2.29263	1	Ent_CamK2_06_S04	Ent_CamK2_06	0.374999
0.7	9360310	NaCl	1.71651	2.08161	1	Ent_CamK2_06_S04	Ent_CamK2_06	0.183162
0.65	9376315	NaCl	1.91772	2.13786	1	Ent_CamK2_06_S04	Ent_CamK2_06	0.351463
0.6	9396322	NaCl	1.55398	1.98069	1	Ent_CamK2_06_S04	Ent_CamK2_06	0.0472077
0.9	9412329	NaCl	2.2598	2.83176	1	Ent_CamK2_06_S04	Ent_CamK2_06	0.637602
0.55	9436336	NaCl	2.01795	2.1285	1	Ent_CamK2_06_S04	Ent_CamK2_06	0.435302
0.85	9452343	NaCl	2.22523	2.37456	1	Ent_CamK2_06_S04	Ent_CamK2_06	0.608685
0.95	9468350	NaCl	2.08883	2.51992	1	Ent_CamK2_06_S04	Ent_CamK2_06	0.494592
0.75	8304210	Dz 5mg/kg	2.38275	2.81182	1	Ent_CamK2_06_S06	Ent_CamK2_06	0.740445
1	8324217	Dz 5mg/kg	2.66043	3.62403	1	Ent_CamK2_06_S06	Ent_CamK2_06	0.972715
0.6	8340224	Dz 5mg/kg	1.88177	2.2664	1	Ent_CamK2_06_S06	Ent_CamK2_06	0.321396
0.9	8356230	Dz 5mg/kg	2.35141	2.69492	1	Ent_CamK2_06_S06	Ent_CamK2_06	0.714234
0.7	8380237	Dz 5mg/kg	1.81359	2.50561	1	Ent_CamK2_06_S06	Ent_CamK2_06	0.264367
0.9	8396244	Dz 5mg/kg	2.13687	2.55065	1	Ent_CamK2_06_S06	Ent_CamK2_06	0.534775
0.65	8420251	Dz 5mg/kg	1.69003	2.08839	1	Ent_CamK2_06_S06	Ent_CamK2_06	0.161009
0.75	8444258	Dz 5mg/kg	2.47703	2.40788	1	Ent_CamK2_06_S06	Ent_CamK2_06	0.819308
0.55	8468265	Dz 5mg/kg	2.17519	2.56382	1	Ent_CamK2_06_S06	Ent_CamK2_06	0.566828
0.75	8492271	Dz 5mg/kg	2.4203	2.62565	1	Ent_CamK2_06_S06	Ent_CamK2_06	0.771855
0.6	8516279	Dz 5mg/kg	1.84961	2.3181	1	Ent_CamK2_06_S06	Ent_CamK2_06	0.294493
0.8	8532285	Dz 5mg/kg	3.03114		1	Ent_CamK2_06_S06	Ent_CamK2_06	1.28281
0.9	8548292	Dz 5mg/kg	2.42888	2.91407	1	Ent_CamK2_06_S06	Ent_CamK2_06	0.779035
0.8	8564299	Dz 5mg/kg	2.36791	3.2376	1	Ent_CamK2_06_S06	Ent_CamK2_06	0.728037
0.7	8580306	Dz 5mg/kg	2.64359	2.94879	1	Ent_CamK2_06_S06	Ent_CamK2_06	0.958636
0.9	8600312	Dz 5mg/kg	2.37214	3.59745	1	Ent_CamK2_06_S06	Ent_CamK2_06	0.731572
0.9	8620319	Dz 5mg/kg	2.35603	3.25882	1	Ent_CamK2_06_S06	Ent_CamK2_06	0.718098
0.85	8644326	Dz 5mg/kg	2.40352	2.95234	1	Ent_CamK2_06_S06	Ent_CamK2_06	0.757823
0.7	8660333	Dz 5mg/kg	2.43409	2.70769	1	Ent_CamK2_06_S06	Ent_CamK2_06	0.783389
0.65	8676340	Dz 5mg/kg	2.15375	2.89942	1	Ent_CamK2_06_S06	Ent_CamK2_06	0.548901
0.95	8692347	Dz 5mg/kg	2.14118	2.22719	1	Ent_CamK2_06_S06	Ent_CamK2_06	0.538379
1	8712354	Dz 5mg/kg	2.28984	2.82933	1	Ent_CamK2_06_S06	Ent_CamK2_06	0.662732
0.8	8736360	Dz 5mg/kg	2.28971	3.08676	1	Ent_CamK2_06_S06	Ent_CamK2_06	0.662624
0.55	8752367	Dz 5mg/kg	1.84686	2.25587	1	Ent_CamK2_06_S06	Ent_CamK2_06	0.292194
0.85	8772374	Dz 5mg/kg	1.84792	2.42427	1	Ent_CamK2_06_S06	Ent_CamK2_06	0.293079
0.75	8796381	Dz 5mg/kg	1.74313	2.46553	1	Ent_CamK2_06_S06	Ent_CamK2_06	0.205427
0.65	8816388	Dz 5mg/kg	2.3861	2.73981	1	Ent_CamK2_06_S06	Ent_CamK2_06	0.743246
0.65	8836395	Dz 5mg/kg	1.83432	2.40741	1	Ent_CamK2_06_S06	Ent_CamK2_06	0.281705
0.7	8852401	Dz 5mg/kg	2.7754	3.22972	1	Ent_CamK2_06_S06	Ent_CamK2_06	1.06889
0.6	8868408	Dz 5mg/kg	1.49754	1.84124	1	Ent_CamK2_06_S06	Ent_CamK2_06	0
0.6	8892415	Dz 5mg/kg	2.63257	2.76382	1	Ent_CamK2_06_S06	Ent_CamK2_06	0.949411
0.7	8908422	Dz 5mg/kg	2.3667	2.84005	1	Ent_CamK2_06_S06	Ent_CamK2_06	0.727019
0.8	8928429	Dz 5mg/kg	2.03612	2.98726	1	Ent_CamK2_06_S06	Ent_CamK2_06	0.450502
0.5	8952436	Dz 5mg/kg	2.02452	1.96458	1	Ent_CamK2_06_S06	Ent_CamK2_06	0.440796
0.5	8976442	Dz 5mg/kg	1.70098	2.1039	1	Ent_CamK2_06_S06	Ent_CamK2_06	0.170165
0.85	8996449	Dz 5mg/kg	2.29051	2.65515	1	Ent_CamK2_06_S06	Ent_CamK2_06	0.66329
0.8	9016456	Dz 5mg/kg	1.60017	2.19751	1	Ent_CamK2_06_S06	Ent_CamK2_06	0.0858426
0.85	9036463	Dz 5mg/kg	2.72039	2.86715	1	Ent_CamK2_06_S06	Ent_CamK2_06	1.02288
0.75	9060470	Dz 5mg/kg	2.53236	2.71738	1	Ent_CamK2_06_S06	Ent_CamK2_06	0.865594
0.55	9080477	Dz 5mg/kg	2.61928	3.21786	1	Ent_CamK2_06_S06	Ent_CamK2_06	0.938301
0.85	9104483	Dz 5mg/kg	2.83073	2.37671	1	Ent_CamK2_06_S06	Ent_CamK2_06	1.11517
1	9120490	Dz 5mg/kg	2.32795	2.43767	1	Ent_CamK2_06_S06	Ent_CamK2_06	0.694609
0.75	9144498	Dz 5mg/kg	2.038	2.49622	1	Ent_CamK2_06_S06	Ent_CamK2_06	0.452076
1	9164505	Dz 5mg/kg	1.85879	2.4373	1	Ent_CamK2_06_S06	Ent_CamK2_06	0.302171
0.6	9184512	Dz 5mg/kg	1.66838	2.02365	1	Ent_CamK2_06_S06	Ent_CamK2_06	0.142903
0.95	9204519	Dz 5mg/kg	2.03289	2.69592	1	Ent_CamK2_06_S06	Ent_CamK2_06	0.447804
0.55	9224525	Dz 5mg/kg	1.67017	2.07506	1	Ent_CamK2_06_S06	Ent_CamK2_06	0.144397
0.75	9244532	Dz 5mg/kg	2.10391	2.72717	1	Ent_CamK2_06_S06	Ent_CamK2_06	0.507205
0.5	9268539	Dz 5mg/kg	2.92508	3.18702	1	Ent_CamK2_06_S06	Ent_CamK2_06	1.19409
0.5	9292546	Dz 5mg/kg	1.95613	2.29801	1	Ent_CamK2_06_S06	Ent_CamK2_06	0.383592
0.95	9308553	Dz 5mg/kg	2.34542	2.65423	1	Ent_CamK2_06_S06	Ent_CamK2_06	0.709222
0.55	9332560	Dz 5mg/kg	2.27512	2.97612	1	Ent_CamK2_06_S06	Ent_CamK2_06	0.65042
1	9348566	Dz 5mg/kg	2.22674	2.49598	1	Ent_CamK2_06_S06	Ent_CamK2_06	0.60995
0.95	9364573	Dz 5mg/kg	2.89691	3.20635	1	Ent_CamK2_06_S06	Ent_CamK2_06	1.17053
0.75	9388580	Dz 5mg/kg	1.9582	2.22245	1	Ent_CamK2_06_S06	Ent_CamK2_06	0.385325
0.5	9408587	Dz 5mg/kg	2.25874	2.79211	1	Ent_CamK2_06_S06	Ent_CamK2_06	0.636717
0.75	9432594	Dz 5mg/kg		2.46763	1	Ent_CamK2_06_S06	Ent_CamK2_06
0.65	9448601	Dz 5mg/kg	2.54782	2.46866	1	Ent_CamK2_06_S06	Ent_CamK2_06	0.878521
0.75	9468607	Dz 5mg/kg	1.82348	2.72848	1	Ent_CamK2_06_S06	Ent_CamK2_06	0.272633
0.95	9488614	Dz 5mg/kg	2.3624	2.90154	1	Ent_CamK2_06_S06	Ent_CamK2_06	0.723425
0.65	8240571	NaCl	2.17324	2.29555	2	Ent_CamK2_06_S07	Ent_CamK2_06	0.885188
0.75	8264578	NaCl	1.99084	2.14143	2	Ent_CamK2_06_S07	Ent_CamK2_06	0.722092
0.7	8288585	NaCl	2.21595	2.38219	2	Ent_CamK2_06_S07	Ent_CamK2_06	0.923376
0.9	8304592	NaCl	2.27947	3.19136	2	Ent_CamK2_06_S07	Ent_CamK2_06	0.980178
0.95	8328599	NaCl	2.21211	2.94064	2	Ent_CamK2_06_S07	Ent_CamK2_06	0.919949
0.55	8352605	NaCl	1.73074	2.06592	2	Ent_CamK2_06_S07	Ent_CamK2_06	0.489508
0.6	8372613	NaCl	2.78293	3.22167	2	Ent_CamK2_06_S07	Ent_CamK2_06	1.43036
0.95	8396620	NaCl	3.43754		2	Ent_CamK2_06_S07	Ent_CamK2_06	2.01571
0.5	8412627	NaCl	2.63702	3.17098	2	Ent_CamK2_06_S07	Ent_CamK2_06	1.29989
0.75	8432634	NaCl	2.67297	3.09324	2	Ent_CamK2_06_S07	Ent_CamK2_06	1.33204
0.5	8456641	NaCl	2.31958	2.21439	2	Ent_CamK2_06_S07	Ent_CamK2_06	1.01605
0.85	8480647	NaCl	2.86957	3.10301	2	Ent_CamK2_06_S07	Ent_CamK2_06	1.50784
0.55	8496654	NaCl	3.03741	3.15821	2	Ent_CamK2_06_S07	Ent_CamK2_06	1.65792
0.7	8512661	NaCl	1.84811	2.63115	2	Ent_CamK2_06_S07	Ent_CamK2_06	0.594456
0.85	8532668	NaCl	2.2797	2.72886	2	Ent_CamK2_06_S07	Ent_CamK2_06	0.980381
0.9	8548674	NaCl	3.26507		2	Ent_CamK2_06_S07	Ent_CamK2_06	1.86149
0.65	8572682	NaCl	1.92881	2.30584	2	Ent_CamK2_06_S07	Ent_CamK2_06	0.666621
0.5	8596688	NaCl	2.5519	2.50188	2	Ent_CamK2_06_S07	Ent_CamK2_06	1.22378
0.6	8612695	NaCl	2.63821	3.17913	2	Ent_CamK2_06_S07	Ent_CamK2_06	1.30096
1	8632702	NaCl	2.18343	2.7652	2	Ent_CamK2_06_S07	Ent_CamK2_06	0.894299
0.8	8656709	NaCl	2.87922	2.75552	2	Ent_CamK2_06_S07	Ent_CamK2_06	1.51647
0.9	8672716	NaCl	2.42527	3.02052	2	Ent_CamK2_06_S07	Ent_CamK2_06	1.11055
0.75	8692723	NaCl	2.41095	2.95925	2	Ent_CamK2_06_S07	Ent_CamK2_06	1.09774
0.9	8716729	NaCl	2.33842	2.69971	2	Ent_CamK2_06_S07	Ent_CamK2_06	1.03289
0.8	8732736	NaCl	2.67992	3.3416	2	Ent_CamK2_06_S07	Ent_CamK2_06	1.33826
0.6	8752743	NaCl	2.92181	3.3921	2	Ent_CamK2_06_S07	Ent_CamK2_06	1.55455
0.7	8768750	NaCl	2.32396	2.17977	2	Ent_CamK2_06_S07	Ent_CamK2_06	1.01996
1	8788757	NaCl	2.30669	3.43879	2	Ent_CamK2_06_S07	Ent_CamK2_06	1.00452
0.85	8808764	NaCl	2.54352	2.9014	2	Ent_CamK2_06_S07	Ent_CamK2_06	1.21628
0.6	8824770	NaCl	2.72105	3.16523	2	Ent_CamK2_06_S07	Ent_CamK2_06	1.37503
1	8840776	NaCl	2.31214	3.26078	2	Ent_CamK2_06_S07	Ent_CamK2_06	1.00939
0.95	8856783	NaCl	2.0638	2.1235	2	Ent_CamK2_06_S07	Ent_CamK2_06	0.787326
0.5	8876790	NaCl	2.00222	1.67576	2	Ent_CamK2_06_S07	Ent_CamK2_06	0.73226
0.85	8892797	NaCl	2.35158	3.18166	2	Ent_CamK2_06_S07	Ent_CamK2_06	1.04465
0.5	8912804	NaCl	2.09365	2.4681	2	Ent_CamK2_06_S07	Ent_CamK2_06	0.814021
0.85	8932811	NaCl	2.71589	3.29508	2	Ent_CamK2_06_S07	Ent_CamK2_06	1.37042
0.7	8948817	NaCl	2.67128	3.1049	2	Ent_CamK2_06_S07	Ent_CamK2_06	1.33053
0.65	8968824	NaCl		2.60608	2	Ent_CamK2_06_S07	Ent_CamK2_06
0.95	8984831	NaCl	2.23573	3.22407	2	Ent_CamK2_06_S07	Ent_CamK2_06	0.941067
0.75	9004838	NaCl	2.0576	2.59104	2	Ent_CamK2_06_S07	Ent_CamK2_06	0.781787
0.55	9028845	NaCl	2.41928	2.83714	2	Ent_CamK2_06_S07	Ent_CamK2_06	1.10519
0.6	9052852	NaCl	2.6405	2.4197	2	Ent_CamK2_06_S07	Ent_CamK2_06	1.303
0.9	9072858	NaCl	3.3175		2	Ent_CamK2_06_S07	Ent_CamK2_06	1.90837
0.8	9092865	NaCl	3.50988	4.08359	2	Ent_CamK2_06_S07	Ent_CamK2_06	2.0804
1	9108872	NaCl	2.13146	2.81838	2	Ent_CamK2_06_S07	Ent_CamK2_06	0.847831
0.65	9124879	NaCl	2.15834	2.27768	2	Ent_CamK2_06_S07	Ent_CamK2_06	0.871863
0.75	9148886	NaCl	2.47077		2	Ent_CamK2_06_S07	Ent_CamK2_06	1.15123
0.7	9172893	NaCl	2.73399		2	Ent_CamK2_06_S07	Ent_CamK2_06	1.38661
0.8	9196899	NaCl	2.25459	3.05955	2	Ent_CamK2_06_S07	Ent_CamK2_06	0.957931
0.75	9212906	NaCl	2.09561	2.26913	2	Ent_CamK2_06_S07	Ent_CamK2_06	0.815769
0.75	9232913	NaCl	2.65786	2.39563	2	Ent_CamK2_06_S07	Ent_CamK2_06	1.31853
0.75	9256920	NaCl	2.32397	3.20904	2	Ent_CamK2_06_S07	Ent_CamK2_06	1.01997
0.8	9280928	NaCl	2.71505	3.04025	2	Ent_CamK2_06_S07	Ent_CamK2_06	1.36967
0.95	9300935	NaCl	2.81941	3.96758	2	Ent_CamK2_06_S07	Ent_CamK2_06	1.46299
0.65	9320941	NaCl	1.8337	2.01945	2	Ent_CamK2_06_S07	Ent_CamK2_06	0.581574
0.75	9344948	NaCl	2.01171	2.3821	2	Ent_CamK2_06_S07	Ent_CamK2_06	0.74075
0.75	9368955	NaCl	2.68983	3.54858	2	Ent_CamK2_06_S07	Ent_CamK2_06	1.34711
1	9388962	NaCl	2.57448	3.39605	2	Ent_CamK2_06_S07	Ent_CamK2_06	1.24397
0.55	9404969	NaCl	3.31194		2	Ent_CamK2_06_S07	Ent_CamK2_06	1.9034
0.55	9424976	NaCl	3.22877	3.55697	2	Ent_CamK2_06_S07	Ent_CamK2_06	1.82903
0.8	8357460	Dz 5mg/kg	1.71632	1.95168	2	Ent_CamK2_06_S08	Ent_CamK2_06	0.476615
0.8	8373466	Dz 5mg/kg	1.64639	2.22392	2	Ent_CamK2_06_S08	Ent_CamK2_06	0.414086
0.65	8389473	Dz 5mg/kg	3.41725	3.86665	2	Ent_CamK2_06_S08	Ent_CamK2_06	1.99756
0.6	8409479	Dz 5mg/kg	1.70887	2.25347	2	Ent_CamK2_06_S08	Ent_CamK2_06	0.469953
0.45	8433486	Dz 5mg/kg	1.80182	2.11868	2	Ent_CamK2_06_S08	Ent_CamK2_06	0.55307
0.85	8453493	Dz 5mg/kg	1.9386	2.32699	2	Ent_CamK2_06_S08	Ent_CamK2_06	0.67538
0.5	8469500	Dz 5mg/kg	1.60264	1.54516	2	Ent_CamK2_06_S08	Ent_CamK2_06	0.374964
0.7	8485507	Dz 5mg/kg	1.76673	2.5838	2	Ent_CamK2_06_S08	Ent_CamK2_06	0.521694
0.6	8505514	Dz 5mg/kg	1.67028	1.79388	2	Ent_CamK2_06_S08	Ent_CamK2_06	0.43545
0.85	8521521	Dz 5mg/kg	2.70602	3.29754	2	Ent_CamK2_06_S08	Ent_CamK2_06	1.36159
0.45	8545527	Dz 5mg/kg	1.7148	1.72472	2	Ent_CamK2_06_S08	Ent_CamK2_06	0.475256
0.8	8561534	Dz 5mg/kg	1.61761	2.03246	2	Ent_CamK2_06_S08	Ent_CamK2_06	0.388355
0.7	8577541	Dz 5mg/kg	1.87286	2.31527	2	Ent_CamK2_06_S08	Ent_CamK2_06	0.616592
0.95	8601548	Dz 5mg/kg	2.27552	2.99805	2	Ent_CamK2_06_S08	Ent_CamK2_06	0.976646
0.95	8621555	Dz 5mg/kg	2.69786	2.69416	2	Ent_CamK2_06_S08	Ent_CamK2_06	1.3543
0.6	8637562	Dz 5mg/kg	1.53853	2.0039	2	Ent_CamK2_06_S08	Ent_CamK2_06	0.317639
0.45	8661568	Dz 5mg/kg	2.26369	2.49124	2	Ent_CamK2_06_S08	Ent_CamK2_06	0.966063
0.75	8677575	Dz 5mg/kg	1.83925	2.28111	2	Ent_CamK2_06_S08	Ent_CamK2_06	0.586542
0.9	8693582	Dz 5mg/kg	3.57375	4.44055	2	Ent_CamK2_06_S08	Ent_CamK2_06	2.1375
1	8717589	Dz 5mg/kg	2.54814	3.25953	2	Ent_CamK2_06_S08	Ent_CamK2_06	1.22042
0.5	8741596	Dz 5mg/kg	1.71286	1.77574	2	Ent_CamK2_06_S08	Ent_CamK2_06	0.473521
0.7	8761603	Dz 5mg/kg	2.10776	2.37213	2	Ent_CamK2_06_S08	Ent_CamK2_06	0.826635
1	8781609	Dz 5mg/kg	2.06347	2.48034	2	Ent_CamK2_06_S08	Ent_CamK2_06	0.787036
0.95	8801616	Dz 5mg/kg	1.9391	2.29511	2	Ent_CamK2_06_S08	Ent_CamK2_06	0.675821
0.75	8825623	Dz 5mg/kg	1.86468	2.33612	2	Ent_CamK2_06_S08	Ent_CamK2_06	0.60928
0.5	8849631	Dz 5mg/kg	3.60096	3.97511	2	Ent_CamK2_06_S08	Ent_CamK2_06	2.16184
0.65	8873638	Dz 5mg/kg	1.71148	1.76597	2	Ent_CamK2_06_S08	Ent_CamK2_06	0.472284
0.55	8897645	Dz 5mg/kg	1.97158	2.40209	2	Ent_CamK2_06_S08	Ent_CamK2_06	0.70487
0.5	8917651	Dz 5mg/kg	3.39678	3.14286	2	Ent_CamK2_06_S08	Ent_CamK2_06	1.97927
0.75	8937658	Dz 5mg/kg	2.31109	2.77107	2	Ent_CamK2_06_S08	Ent_CamK2_06	1.00845
0.55	8961665	Dz 5mg/kg	1.32233	1.9048	2	Ent_CamK2_06_S08	Ent_CamK2_06	0.124312
0.55	8985672	Dz 5mg/kg	1.73526	2.11716	2	Ent_CamK2_06_S08	Ent_CamK2_06	0.493555
0.65	9005679	Dz 5mg/kg	1.5235	1.85158	2	Ent_CamK2_06_S08	Ent_CamK2_06	0.304203
0.6	9029687	Dz 5mg/kg	1.58946	1.84473	2	Ent_CamK2_06_S08	Ent_CamK2_06	0.363183
0.65	9053693	Dz 5mg/kg	1.1833	1.64591	2	Ent_CamK2_06_S08	Ent_CamK2_06	0
0.5	9069700	Dz 5mg/kg	1.50248	2.16125	2	Ent_CamK2_06_S08	Ent_CamK2_06	0.285399
0.85	9093707	Dz 5mg/kg		4.59685	2	Ent_CamK2_06_S08	Ent_CamK2_06
1	9109714	Dz 5mg/kg	2.968	3.86142	2	Ent_CamK2_06_S08	Ent_CamK2_06	1.59585
0.9	9125721	Dz 5mg/kg	2.42348	2.67117	2	Ent_CamK2_06_S08	Ent_CamK2_06	1.10895
0.55	9145728	Dz 5mg/kg			2	Ent_CamK2_06_S08	Ent_CamK2_06
0.6	9165734	Dz 5mg/kg	2.17734	2.36811	2	Ent_CamK2_06_S08	Ent_CamK2_06	0.88885
0.9	9181740	Dz 5mg/kg	2.26843	3.22599	2	Ent_CamK2_06_S08	Ent_CamK2_06	0.970305
0.7	9201747	Dz 5mg/kg	2.08349	2.31493	2	Ent_CamK2_06_S08	Ent_CamK2_06	0.804935
0.85	9221754	Dz 5mg/kg	2.04002	2.88117	2	Ent_CamK2_06_S08	Ent_CamK2_06	0.766062
0.75	9245762	Dz 5mg/kg	1.95985	2.74175	2	Ent_CamK2_06_S08	Ent_CamK2_06	0.694374
0.9	9265769	Dz 5mg/kg	2.30931	3.0346	2	Ent_CamK2_06_S08	Ent_CamK2_06	1.00686
0.65	9285775	Dz 5mg/kg	2.26845	2.7068	2	Ent_CamK2_06_S08	Ent_CamK2_06	0.970322
0.45	9305782	Dz 5mg/kg	1.31678	1.31549	2	Ent_CamK2_06_S08	Ent_CamK2_06	0.119351
0.9	9321789	Dz 5mg/kg	2.78927	2.7623	2	Ent_CamK2_06_S08	Ent_CamK2_06	1.43603
1	9337795	Dz 5mg/kg	2.14431	2.68881	2	Ent_CamK2_06_S08	Ent_CamK2_06	0.859315
0.95	9361803	Dz 5mg/kg	2.09957	2.53012	2	Ent_CamK2_06_S08	Ent_CamK2_06	0.819317
0.75	9381810	Dz 5mg/kg	1.95942	2.24919	2	Ent_CamK2_06_S08	Ent_CamK2_06	0.693993
0.85	9405816	Dz 5mg/kg	1.84424	2.06166	2	Ent_CamK2_06_S08	Ent_CamK2_06	0.591002
0.8	9421823	Dz 5mg/kg	2.15997	2.88678	2	Ent_CamK2_06_S08	Ent_CamK2_06	0.873321
0.55	9437829	Dz 5mg/kg	1.94544	2.29924	2	Ent_CamK2_06_S08	Ent_CamK2_06	0.681491
0.45	9457836	Dz 5mg/kg	2.09894	1.64475	2	Ent_CamK2_06_S08	Ent_CamK2_06	0.818748
0.7	9477843	Dz 5mg/kg	1.69338	2.27219	2	Ent_CamK2_06_S08	Ent_CamK2_06	0.456103
0.8	9501851	Dz 5mg/kg	1.65733	2.19872	2	Ent_CamK2_06_S08	Ent_CamK2_06	0.423871
1	9525857	Dz 5mg/kg	1.68505	2.30257	2	Ent_CamK2_06_S08	Ent_CamK2_06	0.448651
0.95	9541864	Dz 5mg/kg	1.88086	2.61526	2	Ent_CamK2_06_S08	Ent_CamK2_06	0.623743
0.9	8402444	Dz 5mg/kg	3.40031	3.73087	3	Ent_CamK2_06_S10	Ent_CamK2_06	0.895952
0.6	8418450	Dz 5mg/kg	2.15955	2.56508	3	Ent_CamK2_06_S10	Ent_CamK2_06	0.19675
0.55	8442458	Dz 5mg/kg	3.39062		3	Ent_CamK2_06_S10	Ent_CamK2_06	0.89049
1	8458464	Dz 5mg/kg	2.83752	3.45619	3	Ent_CamK2_06_S10	Ent_CamK2_06	0.578805
0.65	8478471	Dz 5mg/kg	2.78591	3.26412	3	Ent_CamK2_06_S10	Ent_CamK2_06	0.549721
0.5	8494478	Dz 5mg/kg	3.07625	3.24278	3	Ent_CamK2_06_S10	Ent_CamK2_06	0.713332
0.7	8510484	Dz 5mg/kg	2.50096	2.70814	3	Ent_CamK2_06_S10	Ent_CamK2_06	0.389142
0.75	8526491	Dz 5mg/kg	2.43015	3.09362	3	Ent_CamK2_06_S10	Ent_CamK2_06	0.349239
0.55	8542498	Dz 5mg/kg	1.98555	2.05023	3	Ent_CamK2_06_S10	Ent_CamK2_06	0.0986971
0.8	8558505	Dz 5mg/kg	2.77568	2.8325	3	Ent_CamK2_06_S10	Ent_CamK2_06	0.543957
0.65	8578512	Dz 5mg/kg	2.45508	2.88501	3	Ent_CamK2_06_S10	Ent_CamK2_06	0.363289
0.45	8594518	Dz 5mg/kg	2.38653	2.21432	3	Ent_CamK2_06_S10	Ent_CamK2_06	0.32466
0.6	8614524	Dz 5mg/kg	2.15676	2.40513	3	Ent_CamK2_06_S10	Ent_CamK2_06	0.195177
0.75	8634532	Dz 5mg/kg	2.78548	2.83777	3	Ent_CamK2_06_S10	Ent_CamK2_06	0.549478
1	8658539	Dz 5mg/kg	2.93148	3.59082	3	Ent_CamK2_06_S10	Ent_CamK2_06	0.631752
0.8	8682546	Dz 5mg/kg	2.83722	3.26974	3	Ent_CamK2_06_S10	Ent_CamK2_06	0.578635
0.75	8698553	Dz 5mg/kg	2.86949	3.54031	3	Ent_CamK2_06_S10	Ent_CamK2_06	0.596817
0.55	8718560	Dz 5mg/kg	2.62629	2.93795	3	Ent_CamK2_06_S10	Ent_CamK2_06	0.459771
0.95	8738566	Dz 5mg/kg	2.48878	2.8721	3	Ent_CamK2_06_S10	Ent_CamK2_06	0.382277
1	8758573	Dz 5mg/kg	2.44448	2.67217	3	Ent_CamK2_06_S10	Ent_CamK2_06	0.357317
1	8782580	Dz 5mg/kg	2.16883	2.72605	3	Ent_CamK2_06_S10	Ent_CamK2_06	0.201977
0.7	8806587	Dz 5mg/kg	2.46163	3.35218	3	Ent_CamK2_06_S10	Ent_CamK2_06	0.366981
0.8	8830594	Dz 5mg/kg	3.22644	4.10372	3	Ent_CamK2_06_S10	Ent_CamK2_06	0.797972
0.9	8854602	Dz 5mg/kg	3.22931	4.5571	3	Ent_CamK2_06_S10	Ent_CamK2_06	0.799585
0.9	8878608	Dz 5mg/kg	1.81041	2.39346	3	Ent_CamK2_06_S10	Ent_CamK2_06	0
0.5	8902615	Dz 5mg/kg	2.02217	2.53672	3	Ent_CamK2_06_S10	Ent_CamK2_06	0.119332
0.65	8922622	Dz 5mg/kg	1.8177	2.14024	3	Ent_CamK2_06_S10	Ent_CamK2_06	0.00410987
0.85	8938629	Dz 5mg/kg	2.73517	3.2236	3	Ent_CamK2_06_S10	Ent_CamK2_06	0.521127
0.75	8962636	Dz 5mg/kg	2.4494	3.03279	3	Ent_CamK2_06_S10	Ent_CamK2_06	0.360086
0.85	8982643	Dz 5mg/kg	2.80914	2.73553	3	Ent_CamK2_06_S10	Ent_CamK2_06	0.562812
0.85	9002649	Dz 5mg/kg	2.51034	2.8045	3	Ent_CamK2_06_S10	Ent_CamK2_06	0.394426
0.5	9022656	Dz 5mg/kg	2.38949	2.12877	3	Ent_CamK2_06_S10	Ent_CamK2_06	0.326325
0.95	9046663	Dz 5mg/kg	2.61882	2.93612	3	Ent_CamK2_06_S10	Ent_CamK2_06	0.455561
0.7	9070670	Dz 5mg/kg	1.97772	2.23414	3	Ent_CamK2_06_S10	Ent_CamK2_06	0.0942829
0.8	9086677	Dz 5mg/kg	2.38959	2.54995	3	Ent_CamK2_06_S10	Ent_CamK2_06	0.326382
1	9110684	Dz 5mg/kg	2.19656	2.61559	3	Ent_CamK2_06_S10	Ent_CamK2_06	0.217602
0.7	9126690	Dz 5mg/kg	2.87087	3.70698	3	Ent_CamK2_06_S10	Ent_CamK2_06	0.597597
0.95	9146697	Dz 5mg/kg	2.60323	3.0288	3	Ent_CamK2_06_S10	Ent_CamK2_06	0.446772
0.85	9170704	Dz 5mg/kg	2.83578	3.5063	3	Ent_CamK2_06_S10	Ent_CamK2_06	0.577825
0.5	9194712	Dz 5mg/kg	2.28661	2.37138	3	Ent_CamK2_06_S10	Ent_CamK2_06	0.268349
0.45	9210719	Dz 5mg/kg	2.26738	2.36442	3	Ent_CamK2_06_S10	Ent_CamK2_06	0.257512
0.6	9230726	Dz 5mg/kg	2.70425	2.98307	3	Ent_CamK2_06_S10	Ent_CamK2_06	0.503703
0.6	9254732	Dz 5mg/kg	2.37543	2.07972	3	Ent_CamK2_06_S10	Ent_CamK2_06	0.318405
0.6	9270739	Dz 5mg/kg	2.46016	2.88954	3	Ent_CamK2_06_S10	Ent_CamK2_06	0.366148
0.75	9286745	Dz 5mg/kg	3.29199	4.14875	3	Ent_CamK2_06_S10	Ent_CamK2_06	0.834909
0.9	9302752	Dz 5mg/kg	2.29416	2.93994	3	Ent_CamK2_06_S10	Ent_CamK2_06	0.272604
0.55	9322759	Dz 5mg/kg	2.41729	2.7527	3	Ent_CamK2_06_S10	Ent_CamK2_06	0.341991
0.45	9338766	Dz 5mg/kg	3.21296	3.38533	3	Ent_CamK2_06_S10	Ent_CamK2_06	0.790373
0.5	9362772	Dz 5mg/kg	2.611	2.73247	3	Ent_CamK2_06_S10	Ent_CamK2_06	0.451154
0.9	9382779	Dz 5mg/kg	2.69869	3.45529	3	Ent_CamK2_06_S10	Ent_CamK2_06	0.500566
0.65	9398786	Dz 5mg/kg	2.47964	2.90632	3	Ent_CamK2_06_S10	Ent_CamK2_06	0.377131
0.8	9422793	Dz 5mg/kg	3.28686	3.38677	3	Ent_CamK2_06_S10	Ent_CamK2_06	0.832018
0.85	9442800	Dz 5mg/kg	3.00645	3.49208	3	Ent_CamK2_06_S10	Ent_CamK2_06	0.673997
0.45	9462807	Dz 5mg/kg	3.30171	2.95851	3	Ent_CamK2_06_S10	Ent_CamK2_06	0.840384
0.7	9478813	Dz 5mg/kg		3.10624	3	Ent_CamK2_06_S10	Ent_CamK2_06
0.95	9498820	Dz 5mg/kg	2.46456	3.14769	3	Ent_CamK2_06_S10	Ent_CamK2_06	0.368629
0.95	9522827	Dz 5mg/kg	2.02164	3.01727	3	Ent_CamK2_06_S10	Ent_CamK2_06	0.11903
0.65	9546835	Dz 5mg/kg	2.95359	2.98379	3	Ent_CamK2_06_S10	Ent_CamK2_06	0.644212
0.45	9562841	Dz 5mg/kg	2.2913	2.45054	3	Ent_CamK2_06_S10	Ent_CamK2_06	0.270994
0.55	9582848	Dz 5mg/kg	2.28662	2.21817	3	Ent_CamK2_06_S10	Ent_CamK2_06	0.268354
0.45	8076495	NaCl	2.85201	2.5552	3	Ent_CamK2_06_S12	Ent_CamK2_06	0.586969
0.85	8100502	NaCl	3.00722	3.65781	3	Ent_CamK2_06_S12	Ent_CamK2_06	0.674431
0.5	8116508	NaCl			3	Ent_CamK2_06_S12	Ent_CamK2_06
0.8	8136515	NaCl	3.25035	3.72468	3	Ent_CamK2_06_S12	Ent_CamK2_06	0.811445
0.95	8156522	NaCl		3.70338	3	Ent_CamK2_06_S12	Ent_CamK2_06
0.7	8176529	NaCl	3.04196	4.01378	3	Ent_CamK2_06_S12	Ent_CamK2_06	0.694008
0.5	8192536	NaCl	2.86805	2.89352	3	Ent_CamK2_06_S12	Ent_CamK2_06	0.596006
0.7	8208542	NaCl	2.6899	2.93798	3	Ent_CamK2_06_S12	Ent_CamK2_06	0.495617
0.6	8228549	NaCl	2.95377	3.29568	3	Ent_CamK2_06_S12	Ent_CamK2_06	0.64431
0.8	8244556	NaCl	3.4917	5.32555	3	Ent_CamK2_06_S12	Ent_CamK2_06	0.947448
0.65	8260562	NaCl	3.51572	3.89905	3	Ent_CamK2_06_S12	Ent_CamK2_06	0.960985
0.8	8280569	NaCl	4.24799	4.83403	3	Ent_CamK2_06_S12	Ent_CamK2_06	1.37364
0.65	8296576	NaCl	4.10953	4.52936	3	Ent_CamK2_06_S12	Ent_CamK2_06	1.29562
0.65	8320583	NaCl	3.58731	4.2543	3	Ent_CamK2_06_S12	Ent_CamK2_06	1.00133
0.7	8344590	NaCl	2.58669	2.51047	3	Ent_CamK2_06_S12	Ent_CamK2_06	0.437454
0.5	8360597	NaCl		3.29086	3	Ent_CamK2_06_S12	Ent_CamK2_06
0.55	8384604	NaCl	3.05496	3.57757	3	Ent_CamK2_06_S12	Ent_CamK2_06	0.701335
0.5	8404610	NaCl			3	Ent_CamK2_06_S12	Ent_CamK2_06
0.55	8420617	NaCl	3.2474	2.7942	3	Ent_CamK2_06_S12	Ent_CamK2_06	0.80978
0.45	8440624	NaCl	2.97227	3.01362	3	Ent_CamK2_06_S12	Ent_CamK2_06	0.65474
0.8	8456631	NaCl	4.05906	4.82635	3	Ent_CamK2_06_S12	Ent_CamK2_06	1.26718
0.75	8472638	NaCl	2.74183	3.12932	3	Ent_CamK2_06_S12	Ent_CamK2_06	0.524878
1	8492645	NaCl	4.1976	5.20729	3	Ent_CamK2_06_S12	Ent_CamK2_06	1.34524
0.85	8512651	NaCl	3.38718	3.08107	3	Ent_CamK2_06_S12	Ent_CamK2_06	0.888549
0.8	8536658	NaCl	3.47261	4.03796	3	Ent_CamK2_06_S12	Ent_CamK2_06	0.936693
0.9	8556665	NaCl	3.90244	4.23936	3	Ent_CamK2_06_S12	Ent_CamK2_06	1.17892
0.95	8580672	NaCl	3.28914	4.18349	3	Ent_CamK2_06_S12	Ent_CamK2_06	0.833306
0.95	8600679	NaCl	3.12488	4.34283	3	Ent_CamK2_06_S12	Ent_CamK2_06	0.74074
0.55	8616686	NaCl	2.39381	2.86477	3	Ent_CamK2_06_S12	Ent_CamK2_06	0.328762
0.5	8640692	NaCl	2.70829	3.45647	3	Ent_CamK2_06_S12	Ent_CamK2_06	0.505979
1	8656699	NaCl	3.94088	4.75471	3	Ent_CamK2_06_S12	Ent_CamK2_06	1.20058
0.75	8680706	NaCl	2.81162	3.16167	3	Ent_CamK2_06_S12	Ent_CamK2_06	0.564207
0.85	8696713	NaCl	3.87774	6.01793	3	Ent_CamK2_06_S12	Ent_CamK2_06	1.165
0.65	8720720	NaCl	2.96603	3.3692	3	Ent_CamK2_06_S12	Ent_CamK2_06	0.65122
0.45	8740727	NaCl	2.57257	1.80298	3	Ent_CamK2_06_S12	Ent_CamK2_06	0.429499
0.6	8756733	NaCl	2.98778	4.12082	3	Ent_CamK2_06_S12	Ent_CamK2_06	0.663476
0.45	8776740	NaCl	2.87583	2.34783	3	Ent_CamK2_06_S12	Ent_CamK2_06	0.600389
0.65	8792747	NaCl	3.51157	3.64979	3	Ent_CamK2_06_S12	Ent_CamK2_06	0.958647
0.7	8816754	NaCl	3.13987	3.6626	3	Ent_CamK2_06_S12	Ent_CamK2_06	0.749183
0.7	8840761	NaCl	3.33647	4.35071	3	Ent_CamK2_06_S12	Ent_CamK2_06	0.859974
0.9	8864769	NaCl	3.13443	3.49756	3	Ent_CamK2_06_S12	Ent_CamK2_06	0.746118
0.9	8884775	NaCl	3.51624	4.23254	3	Ent_CamK2_06_S12	Ent_CamK2_06	0.961281
1	8904782	NaCl	3.75752	5.13546	3	Ent_CamK2_06_S12	Ent_CamK2_06	1.09725
0.95	8924789	NaCl	2.89737	3.41712	3	Ent_CamK2_06_S12	Ent_CamK2_06	0.61253
0.45	8940795	NaCl	2.4627	2.32929	3	Ent_CamK2_06_S12	Ent_CamK2_06	0.36758
1	8956802	NaCl	2.71776	3.56819	3	Ent_CamK2_06_S12	Ent_CamK2_06	0.511318
0.75	8980810	NaCl	3.71079	4.27509	3	Ent_CamK2_06_S12	Ent_CamK2_06	1.07091
0.55	9000816	NaCl	2.7068		3	Ent_CamK2_06_S12	Ent_CamK2_06	0.505139
0.75	9016822	NaCl	3.36714	4.10252	3	Ent_CamK2_06_S12	Ent_CamK2_06	0.877259
0.6	9040830	NaCl		4.86087	3	Ent_CamK2_06_S12	Ent_CamK2_06
0.85	9064837	NaCl	3.38244	4.37245	3	Ent_CamK2_06_S12	Ent_CamK2_06	0.885879
0.55	9084844	NaCl	4.27144	6.97829	3	Ent_CamK2_06_S12	Ent_CamK2_06	1.38685
0.9	9104851	NaCl	3.73432	4.79241	3	Ent_CamK2_06_S12	Ent_CamK2_06	1.08417
0.6	9128857	NaCl	2.64374	3.24301	3	Ent_CamK2_06_S12	Ent_CamK2_06	0.469602
1	9152864	NaCl	3.31098		3	Ent_CamK2_06_S12	Ent_CamK2_06	0.845613
0.9	9168871	NaCl	3.65747	5.61754	3	Ent_CamK2_06_S12	Ent_CamK2_06	1.04086
0.75	9192878	NaCl	2.72093	3.06603	3	Ent_CamK2_06_S12	Ent_CamK2_06	0.5131
0.85	9208885	NaCl	3.45294	4.93991	3	Ent_CamK2_06_S12	Ent_CamK2_06	0.925608
0.6	9232892	NaCl	2.71778	3.74624	3	Ent_CamK2_06_S12	Ent_CamK2_06	0.511327
0.95	9256898	NaCl	3.09056	3.54215	3	Ent_CamK2_06_S12	Ent_CamK2_06	0.721397
0.6	8314474	PTZ 20mg/kg	13.3548	24.7937	0	Ent_CamK2_09_S01	Ent_CamK2_09	0.779798
0.8	8334480	PTZ 20mg/kg	19.3859	38.0934	0	Ent_CamK2_09_S01	Ent_CamK2_09	1.37146
0.65	8350486	PTZ 20mg/kg	16.7464	29.9203	0	Ent_CamK2_09_S01	Ent_CamK2_09	1.11252
0.65	8370493	PTZ 20mg/kg	15.2214	31.3247	0	Ent_CamK2_09_S01	Ent_CamK2_09	0.962915
0.4	8386500	PTZ 20mg/kg	5.73611	6.11425	0	Ent_CamK2_09_S01	Ent_CamK2_09	0.0324062
0.5	8410507	PTZ 20mg/kg	12.3399	22.9495	0	Ent_CamK2_09_S01	Ent_CamK2_09	0.68024
0.95	8426514	PTZ 20mg/kg	21.5666	38.609	0	Ent_CamK2_09_S01	Ent_CamK2_09	1.58538
0.9	8450521	PTZ 20mg/kg	17.5806	34.083	0	Ent_CamK2_09_S01	Ent_CamK2_09	1.19436
0.8	8470527	PTZ 20mg/kg	18.8769	39.235	0	Ent_CamK2_09_S01	Ent_CamK2_09	1.32152
0.65	8490534	PTZ 20mg/kg	17.6712	33.5479	0	Ent_CamK2_09_S01	Ent_CamK2_09	1.20324
0.8	8510541	PTZ 20mg/kg	18.5976	36.7166	0	Ent_CamK2_09_S01	Ent_CamK2_09	1.29412
0.85	8530548	PTZ 20mg/kg	18.3261	35.4238	0	Ent_CamK2_09_S01	Ent_CamK2_09	1.26749
0.7	8554555	PTZ 20mg/kg	17.6234	34.9437	0	Ent_CamK2_09_S01	Ent_CamK2_09	1.19855
0.7	8574562	PTZ 20mg/kg	16.5217	32.421	0	Ent_CamK2_09_S01	Ent_CamK2_09	1.09047
0.55	8590568	PTZ 20mg/kg	13.851	25.9041	0	Ent_CamK2_09_S01	Ent_CamK2_09	0.828479
0.95	8610575	PTZ 20mg/kg	16.5231	32.2532	0	Ent_CamK2_09_S01	Ent_CamK2_09	1.09061
0.85	8634582	PTZ 20mg/kg	16.775	32.6518	0	Ent_CamK2_09_S01	Ent_CamK2_09	1.11532
0.45	8654589	PTZ 20mg/kg	9.18319	13.7503	0	Ent_CamK2_09_S01	Ent_CamK2_09	0.370566
0.95	8678596	PTZ 20mg/kg	17.8402	33.9268	0	Ent_CamK2_09_S01	Ent_CamK2_09	1.21982
0.9	8702603	PTZ 20mg/kg	18.2249	35.5079	0	Ent_CamK2_09_S01	Ent_CamK2_09	1.25756
0.9	8722609	PTZ 20mg/kg	19.3797	40.0421	0	Ent_CamK2_09_S01	Ent_CamK2_09	1.37085
0.6	8742616	PTZ 20mg/kg	14.1462	25.6407	0	Ent_CamK2_09_S01	Ent_CamK2_09	0.857435
0.6	8762623	PTZ 20mg/kg	14.4494	26.3947	0	Ent_CamK2_09_S01	Ent_CamK2_09	0.887183
0.85	8786630	PTZ 20mg/kg	20.1706	38.1437	0	Ent_CamK2_09_S01	Ent_CamK2_09	1.44844
0.45	8810637	PTZ 20mg/kg	9.40988	11.6761	0	Ent_CamK2_09_S01	Ent_CamK2_09	0.392804
0.5	8834644	PTZ 20mg/kg	13.393	23.6434	0	Ent_CamK2_09_S01	Ent_CamK2_09	0.783546
0.75	8850650	PTZ 20mg/kg	20.3992	35.1221	0	Ent_CamK2_09_S01	Ent_CamK2_09	1.47086
0.5	8874657	PTZ 20mg/kg	15.6137	25.5005	0	Ent_CamK2_09_S01	Ent_CamK2_09	1.0014
0.75	8898664	PTZ 20mg/kg	15.4068	29.7515	0	Ent_CamK2_09_S01	Ent_CamK2_09	0.981105
0.45	8914671	PTZ 20mg/kg	9.03191	15.1079	0	Ent_CamK2_09_S01	Ent_CamK2_09	0.355725
0.55	8934678	PTZ 20mg/kg	15.0017	24.9901	0	Ent_CamK2_09_S01	Ent_CamK2_09	0.941362
0.6	8954685	PTZ 20mg/kg	13.697	26.3208	0	Ent_CamK2_09_S01	Ent_CamK2_09	0.813367
0.75	8970691	PTZ 20mg/kg	17.2287	35.4467	0	Ent_CamK2_09_S01	Ent_CamK2_09	1.15983
1	8990698	PTZ 20mg/kg	16.9485	32.5472	0	Ent_CamK2_09_S01	Ent_CamK2_09	1.13234
1	9010705	PTZ 20mg/kg	17.0491	31.5035	0	Ent_CamK2_09_S01	Ent_CamK2_09	1.14221
0.6	9030711	PTZ 20mg/kg	14.6834	26.7678	0	Ent_CamK2_09_S01	Ent_CamK2_09	0.910132
0.95	9050718	PTZ 20mg/kg	17.6099	36.1717	0	Ent_CamK2_09_S01	Ent_CamK2_09	1.19722
0.45	9066725	PTZ 20mg/kg	9.69881	12.258	0	Ent_CamK2_09_S01	Ent_CamK2_09	0.421148
0.65	9082731	PTZ 20mg/kg	14.8775	27.5254	0	Ent_CamK2_09_S01	Ent_CamK2_09	0.929176
0.85	9098738	PTZ 20mg/kg	17.2457	33.829	0	Ent_CamK2_09_S01	Ent_CamK2_09	1.1615
0.7	9118745	PTZ 20mg/kg	17.532	35.2815	0	Ent_CamK2_09_S01	Ent_CamK2_09	1.18959
1	9138752	PTZ 20mg/kg	16.6981	32.6721	0	Ent_CamK2_09_S01	Ent_CamK2_09	1.10778
0.7	9162759	PTZ 20mg/kg	16.5995	33.1556	0	Ent_CamK2_09_S01	Ent_CamK2_09	1.0981
0.75	9182766	PTZ 20mg/kg	17.5912	33.6463	0	Ent_CamK2_09_S01	Ent_CamK2_09	1.19539
0.4	9206772	PTZ 20mg/kg	7.37757	6.2249	0	Ent_CamK2_09_S01	Ent_CamK2_09	0.193434
1	9226779	PTZ 20mg/kg	16.8704	32.5915	0	Ent_CamK2_09_S01	Ent_CamK2_09	1.12469
0.7	9242786	PTZ 20mg/kg	17.7686	35.9927	0	Ent_CamK2_09_S01	Ent_CamK2_09	1.21279
0.4	9266793	PTZ 20mg/kg	8.04771	7.17157	0	Ent_CamK2_09_S01	Ent_CamK2_09	0.259174
0.5	9290800	PTZ 20mg/kg	13.0498	22.3606	0	Ent_CamK2_09_S01	Ent_CamK2_09	0.749881
0.8	9314807	PTZ 20mg/kg	16.7589	33.861	0	Ent_CamK2_09_S01	Ent_CamK2_09	1.11374
0.55	9334813	PTZ 20mg/kg	13.5276	26.2433	0	Ent_CamK2_09_S01	Ent_CamK2_09	0.796751
0.4	9350820	PTZ 20mg/kg	6.02245	5.5106	0	Ent_CamK2_09_S01	Ent_CamK2_09	0.0604962
1	9366826	PTZ 20mg/kg	17.0024	33.2672	0	Ent_CamK2_09_S01	Ent_CamK2_09	1.13763
0.75	9382833	PTZ 20mg/kg	17.0976	35.1753	0	Ent_CamK2_09_S01	Ent_CamK2_09	1.14697
0.5	9406840	PTZ 20mg/kg	13.0284	23.2633	0	Ent_CamK2_09_S01	Ent_CamK2_09	0.747779
0.85	9422847	PTZ 20mg/kg	17.2594	36.2635	0	Ent_CamK2_09_S01	Ent_CamK2_09	1.16284
0.4	9446854	PTZ 20mg/kg	6.73419	8.46865	0	Ent_CamK2_09_S01	Ent_CamK2_09	0.130318
0.8	9462860	PTZ 20mg/kg	17.6834	35.5877	0	Ent_CamK2_09_S01	Ent_CamK2_09	1.20444
0.9	9482867	PTZ 20mg/kg	17.5796	36.1955	0	Ent_CamK2_09_S01	Ent_CamK2_09	1.19425
0.55	9498874	PTZ 20mg/kg	15.6903	25.0391	0	Ent_CamK2_09_S01	Ent_CamK2_09	1.00892
0.9	9514881	PTZ 20mg/kg	19.1816	36.1635	0	Ent_CamK2_09_S01	Ent_CamK2_09	1.35141
0.55	9530887	PTZ 20mg/kg	14.7361	26.3318	0	Ent_CamK2_09_S01	Ent_CamK2_09	0.915306
0.95	9554894	PTZ 20mg/kg	16.0002	29.984	0	Ent_CamK2_09_S01	Ent_CamK2_09	1.03932
0.65	9574900	PTZ 20mg/kg	13.8263	25.3372	0	Ent_CamK2_09_S01	Ent_CamK2_09	0.826058
0.45	9598908	PTZ 20mg/kg	10.5551	13.8898	0	Ent_CamK2_09_S01	Ent_CamK2_09	0.50515
1	8258029	NaCl	15.665	31.6667	0	Ent_CamK2_09_S03	Ent_CamK2_09	1.00643
0.95	8274036	NaCl	16.3416	32.3015	0	Ent_CamK2_09_S03	Ent_CamK2_09	1.0728
0.65	8294043	NaCl	12.8824	23.1572	0	Ent_CamK2_09_S03	Ent_CamK2_09	0.733461
0.75	8310050	NaCl	13.7653	25.9381	0	Ent_CamK2_09_S03	Ent_CamK2_09	0.820068
0.9	8326057	NaCl	15.983	31.6405	0	Ent_CamK2_09_S03	Ent_CamK2_09	1.03763
0.5	8350063	NaCl	13.4583	22.4971	0	Ent_CamK2_09_S03	Ent_CamK2_09	0.789952
0.8	8366069	NaCl	13.8345	26.6876	0	Ent_CamK2_09_S03	Ent_CamK2_09	0.826856
1	8382076	NaCl	14.2163	28.0768	0	Ent_CamK2_09_S03	Ent_CamK2_09	0.864319
0.5	8398083	NaCl	13.3216	21.6092	0	Ent_CamK2_09_S03	Ent_CamK2_09	0.77654
0.55	8422090	NaCl	12.9865	20.9477	0	Ent_CamK2_09_S03	Ent_CamK2_09	0.743675
0.8	8442097	NaCl	13.7515	23.7324	0	Ent_CamK2_09_S03	Ent_CamK2_09	0.818715
0.55	8466104	NaCl	13.6389	23.72	0	Ent_CamK2_09_S03	Ent_CamK2_09	0.80767
0.8	8486110	NaCl	17.0921	30.3334	0	Ent_CamK2_09_S03	Ent_CamK2_09	1.14643
1	8502117	NaCl	16.2798	29.4611	0	Ent_CamK2_09_S03	Ent_CamK2_09	1.06674
0.65	8522124	NaCl	15.5405	24.5983	0	Ent_CamK2_09_S03	Ent_CamK2_09	0.994222
0.4	8546131	NaCl	8.81359	8.6503	0	Ent_CamK2_09_S03	Ent_CamK2_09	0.334307
0.8	8562138	NaCl	16.3405	30.0683	0	Ent_CamK2_09_S03	Ent_CamK2_09	1.0727
0.65	8586145	NaCl	13.6801	22.9435	0	Ent_CamK2_09_S03	Ent_CamK2_09	0.811709
0.7	8606151	NaCl	14.0966	23.8871	0	Ent_CamK2_09_S03	Ent_CamK2_09	0.852569
0.75	8626158	NaCl	15.5416	25.9454	0	Ent_CamK2_09_S03	Ent_CamK2_09	0.99433
0.4	8650165	NaCl	5.40577	4.5923	0	Ent_CamK2_09_S03	Ent_CamK2_09	0
0.45	8674172	NaCl	7.87555	9.63612	0	Ent_CamK2_09_S03	Ent_CamK2_09	0.242286
0.4	8694179	NaCl	7.08601	6.02539	0	Ent_CamK2_09_S03	Ent_CamK2_09	0.164832
0.75	8710186	NaCl	15.2793	25.818	0	Ent_CamK2_09_S03	Ent_CamK2_09	0.968593
0.55	8734192	NaCl	15.1818	24.6828	0	Ent_CamK2_09_S03	Ent_CamK2_09	0.959031
1	8754199	NaCl	15.0119	28.9505	0	Ent_CamK2_09_S03	Ent_CamK2_09	0.942366
0.4	8774206	NaCl	8.71919	9.63236	0	Ent_CamK2_09_S03	Ent_CamK2_09	0.325047
0.95	8794213	NaCl	16.0707	29.256	0	Ent_CamK2_09_S03	Ent_CamK2_09	1.04623
0.6	8814220	NaCl	13.1722	23.1862	0	Ent_CamK2_09_S03	Ent_CamK2_09	0.761884
0.7	8830226	NaCl	16.1678	27.0704	0	Ent_CamK2_09_S03	Ent_CamK2_09	1.05575
0.45	8850232	NaCl	8.26933	11.2008	0	Ent_CamK2_09_S03	Ent_CamK2_09	0.280915
0.9	8866239	NaCl	14.8794	29.8428	0	Ent_CamK2_09_S03	Ent_CamK2_09	0.929364
0.85	8882246	NaCl	14.763	28.2315	0	Ent_CamK2_09_S03	Ent_CamK2_09	0.917948
0.45	8898253	NaCl	9.47388	14.8497	0	Ent_CamK2_09_S03	Ent_CamK2_09	0.399082
0.65	8914259	NaCl	12.0068	23.6574	0	Ent_CamK2_09_S03	Ent_CamK2_09	0.647566
0.45	8930266	NaCl	9.12131	12.5088	0	Ent_CamK2_09_S03	Ent_CamK2_09	0.364494
0.4	8954272	NaCl	11.3454	11.1411	0	Ent_CamK2_09_S03	Ent_CamK2_09	0.582677
0.55	8978279	NaCl	13.866	23.2338	0	Ent_CamK2_09_S03	Ent_CamK2_09	0.829951
0.95	8994286	NaCl	17.68	32.1548	0	Ent_CamK2_09_S03	Ent_CamK2_09	1.2041
0.5	9010293	NaCl	12.0348	20.4234	0	Ent_CamK2_09_S03	Ent_CamK2_09	0.650306
0.8	9026300	NaCl	14.3218	26.4596	0	Ent_CamK2_09_S03	Ent_CamK2_09	0.874664
0.5	9050307	NaCl	14.6789	21.9356	0	Ent_CamK2_09_S03	Ent_CamK2_09	0.909694
0.9	9066313	NaCl	13.8762	28.0208	0	Ent_CamK2_09_S03	Ent_CamK2_09	0.830948
0.5	9090320	NaCl	11.5582	21.0639	0	Ent_CamK2_09_S03	Ent_CamK2_09	0.603554
0.95	9110327	NaCl	15.0895	29.4375	0	Ent_CamK2_09_S03	Ent_CamK2_09	0.949975
0.6	9126334	NaCl	15.7955	26.3405	0	Ent_CamK2_09_S03	Ent_CamK2_09	1.01923
0.7	9142340	NaCl	15.5987	27.6933	0	Ent_CamK2_09_S03	Ent_CamK2_09	0.999929
0.65	9162347	NaCl	12.6192	22.6481	0	Ent_CamK2_09_S03	Ent_CamK2_09	0.707634
0.95	9182354	NaCl	18.8262	28.5324	0	Ent_CamK2_09_S03	Ent_CamK2_09	1.31655
0.9	9202360	NaCl	15.8243	29.0192	0	Ent_CamK2_09_S03	Ent_CamK2_09	1.02206
0.85	9222367	NaCl	14.1583	28.1265	0	Ent_CamK2_09_S03	Ent_CamK2_09	0.858627
0.85	9246374	NaCl			0	Ent_CamK2_09_S03	Ent_CamK2_09
0.55	9262381	NaCl	12.8709	22.2295	0	Ent_CamK2_09_S03	Ent_CamK2_09	0.73233
0.6	9282388	NaCl	14.6894	25.4213	0	Ent_CamK2_09_S03	Ent_CamK2_09	0.910727
0.75	9302395	NaCl	14.4079	28.8878	0	Ent_CamK2_09_S03	Ent_CamK2_09	0.88311
0.85	9322401	NaCl	13.9402	25.7029	0	Ent_CamK2_09_S03	Ent_CamK2_09	0.837234
1	9338408	NaCl	16.8241	31.5585	0	Ent_CamK2_09_S03	Ent_CamK2_09	1.12014
0.45	9354414	NaCl	8.05234	10.0723	0	Ent_CamK2_09_S03	Ent_CamK2_09	0.259628
0.7	9370421	NaCl	14.251	22.0521	0	Ent_CamK2_09_S03	Ent_CamK2_09	0.86772
0.6	9394428	NaCl	14.4844	27.015	0	Ent_CamK2_09_S03	Ent_CamK2_09	0.890612
0.75	9414435	NaCl	15.454	24.6026	0	Ent_CamK2_09_S03	Ent_CamK2_09	0.985737
0.6	9434441	NaCl	15.63	26.1804	0	Ent_CamK2_09_S03	Ent_CamK2_09	1.003
0.85	9458448	NaCl	15.5207	29.3115	0	Ent_CamK2_09_S03	Ent_CamK2_09	0.992273
0.7	9474455	NaCl	12.3433	22.2155	0	Ent_CamK2_09_S03	Ent_CamK2_09	0.680572
0.9	9498462	NaCl	15.0453	27.0988	0	Ent_CamK2_09_S03	Ent_CamK2_09	0.945644
0.5	8568123	Dz 5mg/kg	12.5144	21.9429	0	Ent_CamK2_09_S04	Ent_CamK2_09	0.697362
0.8	8592130	Dz 5mg/kg	11.6758	21.1191	0	Ent_CamK2_09_S04	Ent_CamK2_09	0.615089
0.4	8616137	Dz 5mg/kg	5.99977	7.46626	0	Ent_CamK2_09_S04	Ent_CamK2_09	0.0582709
0.4	8636144	Dz 5mg/kg	7.81675	6.5678	0	Ent_CamK2_09_S04	Ent_CamK2_09	0.236517
1	8656150	Dz 5mg/kg	11.159	20.0756	0	Ent_CamK2_09_S04	Ent_CamK2_09	0.564397
0.7	8680157	Dz 5mg/kg	11.3561	22.2583	0	Ent_CamK2_09_S04	Ent_CamK2_09	0.58373
0.8	8700164	Dz 5mg/kg	12.2361	20.8309	0	Ent_CamK2_09_S04	Ent_CamK2_09	0.67006
0.95	8724172	Dz 5mg/kg	12.2516	20.3871	0	Ent_CamK2_09_S04	Ent_CamK2_09	0.671573
0.6	8740178	Dz 5mg/kg	12.1323	21.7623	0	Ent_CamK2_09_S04	Ent_CamK2_09	0.659875
0.95	8756185	Dz 5mg/kg	13.4911	23.5017	0	Ent_CamK2_09_S04	Ent_CamK2_09	0.793174
0.95	8772191	Dz 5mg/kg	12.2115	20.6544	0	Ent_CamK2_09_S04	Ent_CamK2_09	0.66764
0.6	8796198	Dz 5mg/kg	13.5353	23.4021	0	Ent_CamK2_09_S04	Ent_CamK2_09	0.797503
0.8	8820205	Dz 5mg/kg	13.4576	21.7256	0	Ent_CamK2_09_S04	Ent_CamK2_09	0.789888
0.45	8836212	Dz 5mg/kg	8.73008	12.7552	0	Ent_CamK2_09_S04	Ent_CamK2_09	0.326115
0.8	8852219	Dz 5mg/kg	12.9456	20.8154	0	Ent_CamK2_09_S04	Ent_CamK2_09	0.739661
0.4	8876226	Dz 5mg/kg	6.49932	4.45561	0	Ent_CamK2_09_S04	Ent_CamK2_09	0.107277
0.6	8892232	Dz 5mg/kg	13.2717	22.22	0	Ent_CamK2_09_S04	Ent_CamK2_09	0.771644
0.85	8908238	Dz 5mg/kg	12.6753	21.1085	0	Ent_CamK2_09_S04	Ent_CamK2_09	0.713138
0.5	8928245	Dz 5mg/kg	10.862	20.6482	0	Ent_CamK2_09_S04	Ent_CamK2_09	0.535261
0.75	8944252	Dz 5mg/kg	12.5903	22.4313	0	Ent_CamK2_09_S04	Ent_CamK2_09	0.704806
0.65	8960259	Dz 5mg/kg	12.747	23.6366	0	Ent_CamK2_09_S04	Ent_CamK2_09	0.720175
1	8980266	Dz 5mg/kg	12.1518	19.7928	0	Ent_CamK2_09_S04	Ent_CamK2_09	0.661783
0.55	8996272	Dz 5mg/kg	12.1544	23.1347	0	Ent_CamK2_09_S04	Ent_CamK2_09	0.66204
0.9	9012278	Dz 5mg/kg	11.2704	20.7928	0	Ent_CamK2_09_S04	Ent_CamK2_09	0.575323
0.65	9036286	Dz 5mg/kg	11.9248	21.6734	0	Ent_CamK2_09_S04	Ent_CamK2_09	0.639519
0.55	9052292	Dz 5mg/kg	11.7601	22.4391	0	Ent_CamK2_09_S04	Ent_CamK2_09	0.623362
0.5	9068299	Dz 5mg/kg	11.8173	21.8833	0	Ent_CamK2_09_S04	Ent_CamK2_09	0.628973
0.5	9088306	Dz 5mg/kg	15.4232	21.6379	0	Ent_CamK2_09_S04	Ent_CamK2_09	0.982715
0.85	9104312	Dz 5mg/kg	11.8603	20.4784	0	Ent_CamK2_09_S04	Ent_CamK2_09	0.633186
0.55	9124319	Dz 5mg/kg	11.9319	23.4559	0	Ent_CamK2_09_S04	Ent_CamK2_09	0.640211
0.8	9148326	Dz 5mg/kg	13.1223	21.7077	0	Ent_CamK2_09_S04	Ent_CamK2_09	0.756989
0.5	9168333	Dz 5mg/kg	13.2217	21.6086	0	Ent_CamK2_09_S04	Ent_CamK2_09	0.766745
0.75	9184340	Dz 5mg/kg	10.4106	20.0192	0	Ent_CamK2_09_S04	Ent_CamK2_09	0.490973
0.4	9200346	Dz 5mg/kg	6.14766	6.71771	0	Ent_CamK2_09_S04	Ent_CamK2_09	0.0727787
0.85	9216353	Dz 5mg/kg	11.2012	20.0666	0	Ent_CamK2_09_S04	Ent_CamK2_09	0.568533
0.9	9236359	Dz 5mg/kg	12.3305	20.6697	0	Ent_CamK2_09_S04	Ent_CamK2_09	0.679315
0.55	9256366	Dz 5mg/kg	12.5491	22.7821	0	Ent_CamK2_09_S04	Ent_CamK2_09	0.700765
0.4	9276373	Dz 5mg/kg	5.82033	6.58152	0	Ent_CamK2_09_S04	Ent_CamK2_09	0.0406682
0.45	9292380	Dz 5mg/kg	10.7833	14.8043	0	Ent_CamK2_09_S04	Ent_CamK2_09	0.52754
0.75	9316387	Dz 5mg/kg	12.664	25.4024	0	Ent_CamK2_09_S04	Ent_CamK2_09	0.71203
0.85	9336394	Dz 5mg/kg	13.0331	21.5513	0	Ent_CamK2_09_S04	Ent_CamK2_09	0.748247
1	9356400	Dz 5mg/kg	10.3827	17.4395	0	Ent_CamK2_09_S04	Ent_CamK2_09	0.48824
0.45	9380407	Dz 5mg/kg	10.2271	12.9475	0	Ent_CamK2_09_S04	Ent_CamK2_09	0.472976
0.65	9404414	Dz 5mg/kg	12.0278	21.013	0	Ent_CamK2_09_S04	Ent_CamK2_09	0.649621
0.9	9428421	Dz 5mg/kg	10.6642	18.6445	0	Ent_CamK2_09_S04	Ent_CamK2_09	0.515852
0.55	9444428	Dz 5mg/kg	13.2447	25.1474	0	Ent_CamK2_09_S04	Ent_CamK2_09	0.768998
0.95	9464435	Dz 5mg/kg	10.8837	18.323	0	Ent_CamK2_09_S04	Ent_CamK2_09	0.537386
0.9	9488441	Dz 5mg/kg	10.5221	19.0897	0	Ent_CamK2_09_S04	Ent_CamK2_09	0.501912
0.6	9504448	Dz 5mg/kg	12.4894	22.8241	0	Ent_CamK2_09_S04	Ent_CamK2_09	0.69491
0.45	9528455	Dz 5mg/kg	8.08835	11.0954	0	Ent_CamK2_09_S04	Ent_CamK2_09	0.263161
0.9	9552462	Dz 5mg/kg	11.4729	21.0291	0	Ent_CamK2_09_S04	Ent_CamK2_09	0.59519
0.7	9576469	Dz 5mg/kg	13.5203	22.0356	0	Ent_CamK2_09_S04	Ent_CamK2_09	0.796037
0.95	9600476	Dz 5mg/kg	11.1739	20.0429	0	Ent_CamK2_09_S04	Ent_CamK2_09	0.56585
0.7	9620482	Dz 5mg/kg	11.7474	21.456	0	Ent_CamK2_09_S04	Ent_CamK2_09	0.622119
1	9644489	Dz 5mg/kg	11.5299	19.8928	0	Ent_CamK2_09_S04	Ent_CamK2_09	0.600774
0.75	9668496	Dz 5mg/kg	13.1868	23.2684	0	Ent_CamK2_09_S04	Ent_CamK2_09	0.763325
0.75	9684503	Dz 5mg/kg	11.3311	20.3997	0	Ent_CamK2_09_S04	Ent_CamK2_09	0.581273
1	9708510	Dz 5mg/kg	12.1287	19.4488	0	Ent_CamK2_09_S04	Ent_CamK2_09	0.659521
0.65	9728517	Dz 5mg/kg	12.0702	23.4359	0	Ent_CamK2_09_S04	Ent_CamK2_09	0.653786
0.7	9748523	Dz 5mg/kg	12.3592	22.2872	0	Ent_CamK2_09_S04	Ent_CamK2_09	0.682132
0.45	9764530	Dz 5mg/kg	9.61451	15.1144	0	Ent_CamK2_09_S04	Ent_CamK2_09	0.412878
0.85	9788537	Dz 5mg/kg	11.2924	20.4802	0	Ent_CamK2_09_S04	Ent_CamK2_09	0.577476
0.65	9812544	Dz 5mg/kg	11.7354	21.8108	0	Ent_CamK2_09_S04	Ent_CamK2_09	0.620938
0.7	9828551	Dz 5mg/kg	11.8269	20.1921	0	Ent_CamK2_09_S04	Ent_CamK2_09	0.629912
0.6	9844558	Dz 5mg/kg	15.0979	24.8037	0	Ent_CamK2_09_S04	Ent_CamK2_09	0.950797
0.45	8291624	PTZ 20mg/kg	10.1101	15.1524	1	Ent_CamK2_09_S05	Ent_CamK2_09	0.525461
0.95	8315631	PTZ 20mg/kg	20.0278	38.6706	1	Ent_CamK2_09_S05	Ent_CamK2_09	1.40575
0.9	8339638	PTZ 20mg/kg	21.4765	38.5219	1	Ent_CamK2_09_S05	Ent_CamK2_09	1.53434
0.7	8363645	PTZ 20mg/kg	16.5709	33.1843	1	Ent_CamK2_09_S05	Ent_CamK2_09	1.09892
0.9	8379651	PTZ 20mg/kg	16.4473	33.8305	1	Ent_CamK2_09_S05	Ent_CamK2_09	1.08795
0.45	8395658	PTZ 20mg/kg	8.17946	10.1336	1	Ent_CamK2_09_S05	Ent_CamK2_09	0.354096
0.6	8415665	PTZ 20mg/kg	17.8225	31.9597	1	Ent_CamK2_09_S05	Ent_CamK2_09	1.21001
1	8431671	PTZ 20mg/kg	17.6322	33.9305	1	Ent_CamK2_09_S05	Ent_CamK2_09	1.19312
0.5	8447678	PTZ 20mg/kg	15.0978	22.5342	1	Ent_CamK2_09_S05	Ent_CamK2_09	0.968173
1	8463685	PTZ 20mg/kg	17.3932	34.249	1	Ent_CamK2_09_S05	Ent_CamK2_09	1.17191
0.55	8479691	PTZ 20mg/kg	18.1808	28.5142	1	Ent_CamK2_09_S05	Ent_CamK2_09	1.24181
0.95	8503698	PTZ 20mg/kg	18.1334	37.8391	1	Ent_CamK2_09_S05	Ent_CamK2_09	1.23761
0.7	8523705	PTZ 20mg/kg	16.1799	31.8881	1	Ent_CamK2_09_S05	Ent_CamK2_09	1.06421
0.8	8547712	PTZ 20mg/kg	16.6738	33.4996	1	Ent_CamK2_09_S05	Ent_CamK2_09	1.10805
0.55	8571719	PTZ 20mg/kg	16.4246	26.3481	1	Ent_CamK2_09_S05	Ent_CamK2_09	1.08593
0.9	8591726	PTZ 20mg/kg	18.5997	36.7702	1	Ent_CamK2_09_S05	Ent_CamK2_09	1.279
0.9	8607732	PTZ 20mg/kg	19.292	40.9548	1	Ent_CamK2_09_S05	Ent_CamK2_09	1.34045
0.85	8631739	PTZ 20mg/kg	17.4314	35.3615	1	Ent_CamK2_09_S05	Ent_CamK2_09	1.1753
0.4	8647746	PTZ 20mg/kg	5.70441	6.03425	1	Ent_CamK2_09_S05	Ent_CamK2_09	0.134409
0.4	8671753	PTZ 20mg/kg	7.31136	6.53515	1	Ent_CamK2_09_S05	Ent_CamK2_09	0.277042
0.5	8691760	PTZ 20mg/kg	12.2333	23.0932	1	Ent_CamK2_09_S05	Ent_CamK2_09	0.713915
0.55	8711767	PTZ 20mg/kg	15.2545	25.9196	1	Ent_CamK2_09_S05	Ent_CamK2_09	0.982077
0.7	8731773	PTZ 20mg/kg	22.1793	44.3198	1	Ent_CamK2_09_S05	Ent_CamK2_09	1.59672
0.8	8747780	PTZ 20mg/kg	17.996	36.7181	1	Ent_CamK2_09_S05	Ent_CamK2_09	1.22541
0.75	8763786	PTZ 20mg/kg	16.7006	32.6379	1	Ent_CamK2_09_S05	Ent_CamK2_09	1.11043
0.75	8783793	PTZ 20mg/kg	17.0824	32.7088	1	Ent_CamK2_09_S05	Ent_CamK2_09	1.14432
1	8799800	PTZ 20mg/kg	17.812	35.3417	1	Ent_CamK2_09_S05	Ent_CamK2_09	1.20908
0.65	8819807	PTZ 20mg/kg	15.3087	30.6094	1	Ent_CamK2_09_S05	Ent_CamK2_09	0.986887
0.65	8843813	PTZ 20mg/kg	16.4395	29.1382	1	Ent_CamK2_09_S05	Ent_CamK2_09	1.08726
0.65	8867820	PTZ 20mg/kg	17.5402	36.0536	1	Ent_CamK2_09_S05	Ent_CamK2_09	1.18496
0.85	8891827	PTZ 20mg/kg	16.2508	32.3665	1	Ent_CamK2_09_S05	Ent_CamK2_09	1.07051
0.45	8907834	PTZ 20mg/kg	7.2227	10.7311	1	Ent_CamK2_09_S05	Ent_CamK2_09	0.269172
0.65	8923841	PTZ 20mg/kg	16.4322	31.8428	1	Ent_CamK2_09_S05	Ent_CamK2_09	1.08661
0.7	8939848	PTZ 20mg/kg	17.663	31.0877	1	Ent_CamK2_09_S05	Ent_CamK2_09	1.19585
0.8	8963854	PTZ 20mg/kg	22.0683	39.18	1	Ent_CamK2_09_S05	Ent_CamK2_09	1.58687
0.45	8987861	PTZ 20mg/kg	8.95067	12.3619	1	Ent_CamK2_09_S05	Ent_CamK2_09	0.422548
0.4	9007868	PTZ 20mg/kg	5.63419	4.71634	1	Ent_CamK2_09_S05	Ent_CamK2_09	0.128176
1	9027875	PTZ 20mg/kg	18.2526	34.3864	1	Ent_CamK2_09_S05	Ent_CamK2_09	1.24819
0.4	9051882	PTZ 20mg/kg	6.76677	7.4166	1	Ent_CamK2_09_S05	Ent_CamK2_09	0.228705
0.6	9067889	PTZ 20mg/kg	14.2498	25.7559	1	Ent_CamK2_09_S05	Ent_CamK2_09	0.892899
0.8	9087896	PTZ 20mg/kg	15.5731	32.7555	1	Ent_CamK2_09_S05	Ent_CamK2_09	1.01036
0.75	9111902	PTZ 20mg/kg	17.4283	33.8601	1	Ent_CamK2_09_S05	Ent_CamK2_09	1.17502
0.75	9131909	PTZ 20mg/kg	15.5874	28.4283	1	Ent_CamK2_09_S05	Ent_CamK2_09	1.01163
0.45	9147915	PTZ 20mg/kg	9.46515	14.4808	1	Ent_CamK2_09_S05	Ent_CamK2_09	0.468213
0.9	9171923	PTZ 20mg/kg	16.7922	34.5043	1	Ent_CamK2_09_S05	Ent_CamK2_09	1.11857
0.5	9191929	PTZ 20mg/kg	15.184	23.3393	1	Ent_CamK2_09_S05	Ent_CamK2_09	0.975818
0.4	9215937	PTZ 20mg/kg			1	Ent_CamK2_09_S05	Ent_CamK2_09
0.95	9235943	PTZ 20mg/kg	16.9171	32.6778	1	Ent_CamK2_09_S05	Ent_CamK2_09	1.12965
0.75	9251949	PTZ 20mg/kg	15.3629	29.9546	1	Ent_CamK2_09_S05	Ent_CamK2_09	0.9917
0.8	9275956	PTZ 20mg/kg	16.8552	33.3194	1	Ent_CamK2_09_S05	Ent_CamK2_09	1.12416
0.6	9291963	PTZ 20mg/kg	14.8333	24.9884	1	Ent_CamK2_09_S05	Ent_CamK2_09	0.944688
0.5	9315970	PTZ 20mg/kg	12.0066	22.498	1	Ent_CamK2_09_S05	Ent_CamK2_09	0.693791
1	9339977	PTZ 20mg/kg	16.1417	30.0817	1	Ent_CamK2_09_S05	Ent_CamK2_09	1.06082
0.5	9355983	PTZ 20mg/kg	13.4708	22.363	1	Ent_CamK2_09_S05	Ent_CamK2_09	0.823758
0.55	9371990	PTZ 20mg/kg	13.3513	24.6854	1	Ent_CamK2_09_S05	Ent_CamK2_09	0.813149
0.85	9387997	PTZ 20mg/kg	17.5713	34.8052	1	Ent_CamK2_09_S05	Ent_CamK2_09	1.18771
0.7	9412004	PTZ 20mg/kg	14.9653	27.3324	1	Ent_CamK2_09_S05	Ent_CamK2_09	0.956408
0.6	9428011	PTZ 20mg/kg	14.8515	26.0097	1	Ent_CamK2_09_S05	Ent_CamK2_09	0.946307
0.65	9448018	PTZ 20mg/kg	17.3228	34.0158	1	Ent_CamK2_09_S05	Ent_CamK2_09	1.16566
0.6	9464023	PTZ 20mg/kg	15.0361	27.1831	1	Ent_CamK2_09_S05	Ent_CamK2_09	0.962692
0.85	9484030	PTZ 20mg/kg	17.394	34.4739	1	Ent_CamK2_09_S05	Ent_CamK2_09	1.17198
0.55	9504037	PTZ 20mg/kg	13.081	24.3837	1	Ent_CamK2_09_S05	Ent_CamK2_09	0.789156
0.95	9524044	PTZ 20mg/kg	16.6249	31.6426	1	Ent_CamK2_09_S05	Ent_CamK2_09	1.10371
0.85	9540051	PTZ 20mg/kg	17.9273	37.3552	1	Ent_CamK2_09_S05	Ent_CamK2_09	1.21931
0.95	9560058	PTZ 20mg/kg	17.9213	34.0849	1	Ent_CamK2_09_S05	Ent_CamK2_09	1.21879
0.55	8382576	NaCl	16.0349	26.1475	1	Ent_CamK2_09_S06	Ent_CamK2_09	1.05134
0.85	8398582	NaCl	17.7649	29.4568	1	Ent_CamK2_09_S06	Ent_CamK2_09	1.2049
0.9	8418589	NaCl	12.7137	22.7327	1	Ent_CamK2_09_S06	Ent_CamK2_09	0.756553
0.75	8442596	NaCl	12.8727	24.1377	1	Ent_CamK2_09_S06	Ent_CamK2_09	0.770672
1	8462603	NaCl	15.5315	30.292	1	Ent_CamK2_09_S06	Ent_CamK2_09	1.00667
0.85	8482609	NaCl	15.0585	26.0707	1	Ent_CamK2_09_S06	Ent_CamK2_09	0.964683
0.9	8498616	NaCl	15.9229	28.2658	1	Ent_CamK2_09_S06	Ent_CamK2_09	1.04141
0.65	8514623	NaCl	16.2654	24.6405	1	Ent_CamK2_09_S06	Ent_CamK2_09	1.07181
0.7	8530630	NaCl	14.7864	23.9383	1	Ent_CamK2_09_S06	Ent_CamK2_09	0.940527
0.5	8546637	NaCl	13.2413	21.6407	1	Ent_CamK2_09_S06	Ent_CamK2_09	0.803387
0.55	8562643	NaCl	18.5499	24.5029	1	Ent_CamK2_09_S06	Ent_CamK2_09	1.27458
0.45	8578649	NaCl	11.8639	14.9194	1	Ent_CamK2_09_S06	Ent_CamK2_09	0.681125
0.55	8602656	NaCl	13.0634	24.4817	1	Ent_CamK2_09_S06	Ent_CamK2_09	0.787593
0.65	8622663	NaCl	14.2019	24.0854	1	Ent_CamK2_09_S06	Ent_CamK2_09	0.888652
1	8642670	NaCl	16.7225	30.9813	1	Ent_CamK2_09_S06	Ent_CamK2_09	1.11238
0.9	8662677	NaCl	17.3026	33.0591	1	Ent_CamK2_09_S06	Ent_CamK2_09	1.16386
0.8	8682684	NaCl	16.5463	32.4542	1	Ent_CamK2_09_S06	Ent_CamK2_09	1.09674
0.95	8706690	NaCl	16.1373	33.0941	1	Ent_CamK2_09_S06	Ent_CamK2_09	1.06044
0.45	8722697	NaCl	5.82772	7.53271	1	Ent_CamK2_09_S06	Ent_CamK2_09	0.145354
0.75	8738704	NaCl	13.4107	22.6977	1	Ent_CamK2_09_S06	Ent_CamK2_09	0.818421
0.65	8754710	NaCl	13.1157	22.3007	1	Ent_CamK2_09_S06	Ent_CamK2_09	0.79224
0.7	8774717	NaCl	13.8129	22.6609	1	Ent_CamK2_09_S06	Ent_CamK2_09	0.854117
0.6	8794724	NaCl	14.6357	25.0226	1	Ent_CamK2_09_S06	Ent_CamK2_09	0.927155
0.75	8818730	NaCl	14.3863	27.0737	1	Ent_CamK2_09_S06	Ent_CamK2_09	0.90502
0.4	8838737	NaCl	6.59338	5.06975	1	Ent_CamK2_09_S06	Ent_CamK2_09	0.213314
0.4	8862744	NaCl	8.39757	9.41224	1	Ent_CamK2_09_S06	Ent_CamK2_09	0.373455
0.6	8882751	NaCl	14.8447	22.8405	1	Ent_CamK2_09_S06	Ent_CamK2_09	0.945701
0.75	8906759	NaCl	14.828	24.0525	1	Ent_CamK2_09_S06	Ent_CamK2_09	0.944225
0.8	8926765	NaCl	16.1084	30.205	1	Ent_CamK2_09_S06	Ent_CamK2_09	1.05787
0.95	8950772	NaCl	17.9104	35.9511	1	Ent_CamK2_09_S06	Ent_CamK2_09	1.21782
0.9	8970779	NaCl	16.5719	31.7546	1	Ent_CamK2_09_S06	Ent_CamK2_09	1.09901
0.4	8990786	NaCl	4.19012	4.00874	1	Ent_CamK2_09_S06	Ent_CamK2_09	0
0.65	9014793	NaCl	15.7327	24.9119	1	Ent_CamK2_09_S06	Ent_CamK2_09	1.02452
0.85	9034800	NaCl	15.3532	30.3075	1	Ent_CamK2_09_S06	Ent_CamK2_09	0.990837
0.45	9054807	NaCl	8.60175	11.9927	1	Ent_CamK2_09_S06	Ent_CamK2_09	0.391578
0.7	9074812	NaCl	13.4171	23.8289	1	Ent_CamK2_09_S06	Ent_CamK2_09	0.818992
0.45	9094819	NaCl	6.52912	10.7856	1	Ent_CamK2_09_S06	Ent_CamK2_09	0.207611
0.95	9110826	NaCl	13.1091	26.9239	1	Ent_CamK2_09_S06	Ent_CamK2_09	0.791651
1	9134833	NaCl	14.4934	28.781	1	Ent_CamK2_09_S06	Ent_CamK2_09	0.914527
0.95	9154840	NaCl	13.5571	26.887	1	Ent_CamK2_09_S06	Ent_CamK2_09	0.831414
0.95	9178847	NaCl	14.5926	28.7784	1	Ent_CamK2_09_S06	Ent_CamK2_09	0.923324
0.8	9202854	NaCl	14.7459	21.4278	1	Ent_CamK2_09_S06	Ent_CamK2_09	0.936937
0.5	9218860	NaCl	12.8586	20.7747	1	Ent_CamK2_09_S06	Ent_CamK2_09	0.769418
0.9	9242867	NaCl	17.7221	31.0519	1	Ent_CamK2_09_S06	Ent_CamK2_09	1.2011
0.6	9258874	NaCl	16.1225	25.3295	1	Ent_CamK2_09_S06	Ent_CamK2_09	1.05912
0.5	9274881	NaCl	11.8615	19.1949	1	Ent_CamK2_09_S06	Ent_CamK2_09	0.680917
0.85	9290888	NaCl	17.3667	32.6228	1	Ent_CamK2_09_S06	Ent_CamK2_09	1.16956
0.8	9314895	NaCl	15.0593	28.8307	1	Ent_CamK2_09_S06	Ent_CamK2_09	0.964755
0.6	9334901	NaCl	15.4039	24.2549	1	Ent_CamK2_09_S06	Ent_CamK2_09	0.995339
0.7	9350908	NaCl	12.789	23.0623	1	Ent_CamK2_09_S06	Ent_CamK2_09	0.763236
0.4	9366914	NaCl			1	Ent_CamK2_09_S06	Ent_CamK2_09
1	9390921	NaCl	15.2707	28.6916	1	Ent_CamK2_09_S06	Ent_CamK2_09	0.98352
0.7	9414929	NaCl			1	Ent_CamK2_09_S06	Ent_CamK2_09
0.55	9438936	NaCl	12.8585	19.8032	1	Ent_CamK2_09_S06	Ent_CamK2_09	0.769411
0.55	9462942	NaCl			1	Ent_CamK2_09_S06	Ent_CamK2_09
0.45	9486949	NaCl	7.20549	8.86987	1	Ent_CamK2_09_S06	Ent_CamK2_09	0.267645
0.5	9510956	NaCl	11.9607	21.5363	1	Ent_CamK2_09_S06	Ent_CamK2_09	0.68972
0.65	9530963	NaCl	14.9797	27.4992	1	Ent_CamK2_09_S06	Ent_CamK2_09	0.957688
0.8	9546970	NaCl	17.2854	32.6931	1	Ent_CamK2_09_S06	Ent_CamK2_09	1.16234
0.85	9570977	NaCl	14.053	26.5961	1	Ent_CamK2_09_S06	Ent_CamK2_09	0.87543
0.4	9594983	NaCl	5.84999	5.33517	1	Ent_CamK2_09_S06	Ent_CamK2_09	0.147331
0.6	9618990	NaCl	14.5767	25.2943	1	Ent_CamK2_09_S06	Ent_CamK2_09	0.921917
0.75	9638997	NaCl	14.1625	23.8108	1	Ent_CamK2_09_S06	Ent_CamK2_09	0.88515
1	9659004	NaCl	15.2639	29.1188	1	Ent_CamK2_09_S06	Ent_CamK2_09	0.982908
0.5	9679011	NaCl	11.2994	21.3162	1	Ent_CamK2_09_S06	Ent_CamK2_09	0.631023
0.6	8395996	Dz 5mg/kg	11.4007	20.5961	1	Ent_CamK2_09_S07	Ent_CamK2_09	0.640012
0.7	8420003	Dz 5mg/kg	9.84574	17.8643	1	Ent_CamK2_09_S07	Ent_CamK2_09	0.501995
0.8	8440010	Dz 5mg/kg	9.07527	15.2388	1	Ent_CamK2_09_S07	Ent_CamK2_09	0.433607
0.4	8456017	Dz 5mg/kg	6.16446	2.93814	1	Ent_CamK2_09_S07	Ent_CamK2_09	0.175243
0.4	8480023	Dz 5mg/kg	4.40696	4.57437	1	Ent_CamK2_09_S07	Ent_CamK2_09	0.019247
0.45	8500030	Dz 5mg/kg	6.93697	10.4125	1	Ent_CamK2_09_S07	Ent_CamK2_09	0.243811
0.7	8516037	Dz 5mg/kg	10.4786	16.2673	1	Ent_CamK2_09_S07	Ent_CamK2_09	0.558172
0.6	8532043	Dz 5mg/kg	8.98847	16.194	1	Ent_CamK2_09_S07	Ent_CamK2_09	0.425903
1	8556051	Dz 5mg/kg	9.36751	14.6401	1	Ent_CamK2_09_S07	Ent_CamK2_09	0.459547
0.8	8580058	Dz 5mg/kg	9.43404	14.3183	1	Ent_CamK2_09_S07	Ent_CamK2_09	0.465452
0.5	8600064	Dz 5mg/kg	9.92457	16.8479	1	Ent_CamK2_09_S07	Ent_CamK2_09	0.508992
0.65	8624071	Dz 5mg/kg	9.16355	17.4808	1	Ent_CamK2_09_S07	Ent_CamK2_09	0.441444
1	8640077	Dz 5mg/kg	9.39354	15.5039	1	Ent_CamK2_09_S07	Ent_CamK2_09	0.461857
0.75	8660084	Dz 5mg/kg	9.9613	17.6692	1	Ent_CamK2_09_S07	Ent_CamK2_09	0.512252
1	8684092	Dz 5mg/kg	8.65002	13.3647	1	Ent_CamK2_09_S07	Ent_CamK2_09	0.395862
0.9	8704098	Dz 5mg/kg	8.42403	15.7471	1	Ent_CamK2_09_S07	Ent_CamK2_09	0.375803
0.95	8724104	Dz 5mg/kg	8.07583	14.4763	1	Ent_CamK2_09_S07	Ent_CamK2_09	0.344897
0.85	8740111	Dz 5mg/kg			1	Ent_CamK2_09_S07	Ent_CamK2_09
0.55	8760118	Dz 5mg/kg	13.5031	18.3643	1	Ent_CamK2_09_S07	Ent_CamK2_09	0.82662
0.45	8776125	Dz 5mg/kg	8.21194	14.3675	1	Ent_CamK2_09_S07	Ent_CamK2_09	0.356978
0.6	8800132	Dz 5mg/kg	10.1454	18.746	1	Ent_CamK2_09_S07	Ent_CamK2_09	0.528596
0.65	8820139	Dz 5mg/kg	10.1871	18.3781	1	Ent_CamK2_09_S07	Ent_CamK2_09	0.532298
0.85	8844146	Dz 5mg/kg	7.6881	14.1244	1	Ent_CamK2_09_S07	Ent_CamK2_09	0.310482
0.7	8864152	Dz 5mg/kg	10.005	17.844	1	Ent_CamK2_09_S07	Ent_CamK2_09	0.516127
0.45	8880159	Dz 5mg/kg	7.63244	10.5848	1	Ent_CamK2_09_S07	Ent_CamK2_09	0.305541
0.85	8900166	Dz 5mg/kg	11.5884	19.08	1	Ent_CamK2_09_S07	Ent_CamK2_09	0.65667
0.4	8920173	Dz 5mg/kg	5.72418	5.19282	1	Ent_CamK2_09_S07	Ent_CamK2_09	0.136164
0.9	8944180	Dz 5mg/kg	8.77607	15.3722	1	Ent_CamK2_09_S07	Ent_CamK2_09	0.40705
0.95	8968187	Dz 5mg/kg	9.92387	16.5073	1	Ent_CamK2_09_S07	Ent_CamK2_09	0.508929
0.95	8984193	Dz 5mg/kg	10.1335	15.169	1	Ent_CamK2_09_S07	Ent_CamK2_09	0.527536
0.8	9004200	Dz 5mg/kg			1	Ent_CamK2_09_S07	Ent_CamK2_09
0.55	9028207	Dz 5mg/kg	12.4091	21.5028	1	Ent_CamK2_09_S07	Ent_CamK2_09	0.729519
0.65	9044213	Dz 5mg/kg	12.6432	22.03	1	Ent_CamK2_09_S07	Ent_CamK2_09	0.750301
0.85	9064220	Dz 5mg/kg	8.61268	14.853	1	Ent_CamK2_09_S07	Ent_CamK2_09	0.392548
0.95	9088228	Dz 5mg/kg			1	Ent_CamK2_09_S07	Ent_CamK2_09
0.65	9108233	Dz 5mg/kg	9.92457	17.8964	1	Ent_CamK2_09_S07	Ent_CamK2_09	0.508992
0.45	9132241	Dz 5mg/kg	9.57514	12.4462	1	Ent_CamK2_09_S07	Ent_CamK2_09	0.477976
0.75	9152248	Dz 5mg/kg	11.2705	19.3034	1	Ent_CamK2_09_S07	Ent_CamK2_09	0.628457
0.75	9176255	Dz 5mg/kg	10.665	18.2707	1	Ent_CamK2_09_S07	Ent_CamK2_09	0.57471
0.8	9192261	Dz 5mg/kg	11.1424	17.6393	1	Ent_CamK2_09_S07	Ent_CamK2_09	0.617089
0.9	9212268	Dz 5mg/kg	9.46684	15.7981	1	Ent_CamK2_09_S07	Ent_CamK2_09	0.468363
0.75	9236274	Dz 5mg/kg	12.8465	19.9884	1	Ent_CamK2_09_S07	Ent_CamK2_09	0.76834
0.4	9252281	Dz 5mg/kg	5.19606	4.64593	1	Ent_CamK2_09_S07	Ent_CamK2_09	0.0892875
0.6	9268288	Dz 5mg/kg	10.525	19.4189	1	Ent_CamK2_09_S07	Ent_CamK2_09	0.562285
0.7	9284295	Dz 5mg/kg	12.472	19.1398	1	Ent_CamK2_09_S07	Ent_CamK2_09	0.735106
1	9304302	Dz 5mg/kg	9.88112	16.2134	1	Ent_CamK2_09_S07	Ent_CamK2_09	0.505135
0.5	9324309	Dz 5mg/kg	9.6479	16.5645	1	Ent_CamK2_09_S07	Ent_CamK2_09	0.484434
0.75	9340314	Dz 5mg/kg	9.58387	17.0739	1	Ent_CamK2_09_S07	Ent_CamK2_09	0.478751
0.7	9364322	Dz 5mg/kg	11.7457	19.2335	1	Ent_CamK2_09_S07	Ent_CamK2_09	0.670638
0.9	9380328	Dz 5mg/kg	14.1172	18.869	1	Ent_CamK2_09_S07	Ent_CamK2_09	0.881135
0.95	9400335	Dz 5mg/kg	8.76305	15.7313	1	Ent_CamK2_09_S07	Ent_CamK2_09	0.405895
0.55	9416342	Dz 5mg/kg	11.1141	18.8021	1	Ent_CamK2_09_S07	Ent_CamK2_09	0.614572
0.5	9440349	Dz 5mg/kg	10.9024	17.3034	1	Ent_CamK2_09_S07	Ent_CamK2_09	0.595788
0.55	9456355	Dz 5mg/kg	12.2031	19.4832	1	Ent_CamK2_09_S07	Ent_CamK2_09	0.711233
0.55	9476362	Dz 5mg/kg	10.3946	17.389	1	Ent_CamK2_09_S07	Ent_CamK2_09	0.550712
0.9	9492369	Dz 5mg/kg	8.30812	14.9925	1	Ent_CamK2_09_S07	Ent_CamK2_09	0.365515
0.6	9508376	Dz 5mg/kg	10.5751	18.409	1	Ent_CamK2_09_S07	Ent_CamK2_09	0.566733
0.8	9528382	Dz 5mg/kg	9.76108	17.3112	1	Ent_CamK2_09_S07	Ent_CamK2_09	0.494481
0.5	9544389	Dz 5mg/kg	10.1316	18.7019	1	Ent_CamK2_09_S07	Ent_CamK2_09	0.527368
0.45	9568396	Dz 5mg/kg	7.34945	9.90457	1	Ent_CamK2_09_S07	Ent_CamK2_09	0.280423
0.4	9592402	Dz 5mg/kg			1	Ent_CamK2_09_S07	Ent_CamK2_09
0.65	9612409	Dz 5mg/kg	10.7653	19.304	1	Ent_CamK2_09_S07	Ent_CamK2_09	0.583618
0.85	9628416	Dz 5mg/kg	9.67516	17.4292	1	Ent_CamK2_09_S07	Ent_CamK2_09	0.486854
0.5	9648423	Dz 5mg/kg	10.6766	18.7023	1	Ent_CamK2_09_S07	Ent_CamK2_09	0.575746
1	9664430	Dz 5mg/kg	10.466	17.0702	1	Ent_CamK2_09_S07	Ent_CamK2_09	0.557048
0.6	8148406	PTZ 20mg/kg	10.9089	19.3654	2	Ent_CamK2_09_S09	Ent_CamK2_09	0.653668
0.55	8168413	PTZ 20mg/kg	11.5204	17.5065	2	Ent_CamK2_09_S09	Ent_CamK2_09	0.704793
1	8184419	PTZ 20mg/kg	16.2598	32.6219	2	Ent_CamK2_09_S09	Ent_CamK2_09	1.10098
0.65	8204426	PTZ 20mg/kg	11.8165	21.6064	2	Ent_CamK2_09_S09	Ent_CamK2_09	0.729543
0.6	8224433	PTZ 20mg/kg	12.981	20.22	2	Ent_CamK2_09_S09	Ent_CamK2_09	0.826889
0.9	8240439	PTZ 20mg/kg	13.3177	25.1194	2	Ent_CamK2_09_S09	Ent_CamK2_09	0.855034
0.4	8264446	PTZ 20mg/kg	7.96517	10.0648	2	Ent_CamK2_09_S09	Ent_CamK2_09	0.407588
0.5	8280453	PTZ 20mg/kg	9.40932	17.0126	2	Ent_CamK2_09_S09	Ent_CamK2_09	0.528312
0.5	8296460	PTZ 20mg/kg	10.0946	16.5724	2	Ent_CamK2_09_S09	Ent_CamK2_09	0.585597
0.55	8320467	PTZ 20mg/kg	10.5857	17.8273	2	Ent_CamK2_09_S09	Ent_CamK2_09	0.626649
0.4	8336473	PTZ 20mg/kg	4.36864	5.50752	2	Ent_CamK2_09_S09	Ent_CamK2_09	0.106935
0.75	8356479	PTZ 20mg/kg	11.1996	19.3981	2	Ent_CamK2_09_S09	Ent_CamK2_09	0.677974
0.45	8380486	PTZ 20mg/kg	6.72113	9.01094	2	Ent_CamK2_09_S09	Ent_CamK2_09	0.303592
0.85	8400493	PTZ 20mg/kg	13.1573	23.5368	2	Ent_CamK2_09_S09	Ent_CamK2_09	0.841626
0.55	8424501	PTZ 20mg/kg	9.9534	19.718	2	Ent_CamK2_09_S09	Ent_CamK2_09	0.573795
0.7	8440507	PTZ 20mg/kg	10.9146	19.2638	2	Ent_CamK2_09_S09	Ent_CamK2_09	0.654149
0.5	8464514	PTZ 20mg/kg	8.70246	17.5181	2	Ent_CamK2_09_S09	Ent_CamK2_09	0.469222
0.65	8484521	PTZ 20mg/kg			2	Ent_CamK2_09_S09	Ent_CamK2_09
0.9	8504527	PTZ 20mg/kg	14.1086	26.4815	2	Ent_CamK2_09_S09	Ent_CamK2_09	0.921152
0.7	8528534	PTZ 20mg/kg	10.5714	21.629	2	Ent_CamK2_09_S09	Ent_CamK2_09	0.625461
0.5	8544541	PTZ 20mg/kg	12.4083	23.5779	2	Ent_CamK2_09_S09	Ent_CamK2_09	0.77901
0.55	8564548	PTZ 20mg/kg	12.8587	17.2483	2	Ent_CamK2_09_S09	Ent_CamK2_09	0.816667
0.8	8580555	PTZ 20mg/kg	14.0267	26.7712	2	Ent_CamK2_09_S09	Ent_CamK2_09	0.914304
0.45	8600562	PTZ 20mg/kg	6.39204	8.17204	2	Ent_CamK2_09_S09	Ent_CamK2_09	0.276082
0.55	8616568	PTZ 20mg/kg	9.88497	18.9817	2	Ent_CamK2_09_S09	Ent_CamK2_09	0.568075
0.95	8632574	PTZ 20mg/kg	12.4237	23.6126	2	Ent_CamK2_09_S09	Ent_CamK2_09	0.780305
0.65	8656582	PTZ 20mg/kg	12.6286	19.2175	2	Ent_CamK2_09_S09	Ent_CamK2_09	0.797426
0.75	8680589	PTZ 20mg/kg	11.5346	18.2143	2	Ent_CamK2_09_S09	Ent_CamK2_09	0.705974
0.4	8700596	PTZ 20mg/kg			2	Ent_CamK2_09_S09	Ent_CamK2_09
1	8716602	PTZ 20mg/kg	12.4974	24.8321	2	Ent_CamK2_09_S09	Ent_CamK2_09	0.786464
0.9	8732608	PTZ 20mg/kg	15.383	26.7017	2	Ent_CamK2_09_S09	Ent_CamK2_09	1.02768
0.45	8752615	PTZ 20mg/kg	6.93423	8.8503	2	Ent_CamK2_09_S09	Ent_CamK2_09	0.321406
0.85	8772622	PTZ 20mg/kg	11.4696	23.9629	2	Ent_CamK2_09_S09	Ent_CamK2_09	0.70054
0.6	8792629	PTZ 20mg/kg	10.8038	18.1056	2	Ent_CamK2_09_S09	Ent_CamK2_09	0.644884
0.75	8812636	PTZ 20mg/kg	10.856	18.5263	2	Ent_CamK2_09_S09	Ent_CamK2_09	0.649252
0.9	8832643	PTZ 20mg/kg	10.7087	21.3895	2	Ent_CamK2_09_S09	Ent_CamK2_09	0.636932
0.8	8848649	PTZ 20mg/kg	11.8778	20.2337	2	Ent_CamK2_09_S09	Ent_CamK2_09	0.734667
0.65	8864655	PTZ 20mg/kg	12.3347	18.7543	2	Ent_CamK2_09_S09	Ent_CamK2_09	0.772858
0.8	8884662	PTZ 20mg/kg	12.304	22.7876	2	Ent_CamK2_09_S09	Ent_CamK2_09	0.770292
0.9	8904669	PTZ 20mg/kg	11.8897	25.2643	2	Ent_CamK2_09_S09	Ent_CamK2_09	0.735661
0.45	8928676	PTZ 20mg/kg	5.56497	9.0119	2	Ent_CamK2_09_S09	Ent_CamK2_09	0.206942
0.75	8948683	PTZ 20mg/kg	10.435	20.9114	2	Ent_CamK2_09_S09	Ent_CamK2_09	0.614053
0.95	8972689	PTZ 20mg/kg	10.8832	20.9298	2	Ent_CamK2_09_S09	Ent_CamK2_09	0.651525
0.85	8992696	PTZ 20mg/kg	11.1998	21.8188	2	Ent_CamK2_09_S09	Ent_CamK2_09	0.677989
0.8	9008703	PTZ 20mg/kg	11.0557	19.2607	2	Ent_CamK2_09_S09	Ent_CamK2_09	0.665944
0.75	9032710	PTZ 20mg/kg	12.2415	24.5704	2	Ent_CamK2_09_S09	Ent_CamK2_09	0.765072
0.6	9056717	PTZ 20mg/kg	9.97987	17.9422	2	Ent_CamK2_09_S09	Ent_CamK2_09	0.576008
0.7	9080725	PTZ 20mg/kg	12.3909	20.6788	2	Ent_CamK2_09_S09	Ent_CamK2_09	0.777559
0.95	9096730	PTZ 20mg/kg	11.0775	23.327	2	Ent_CamK2_09_S09	Ent_CamK2_09	0.667765
0.85	9120737	PTZ 20mg/kg	10.2183	20.8819	2	Ent_CamK2_09_S09	Ent_CamK2_09	0.59594
0.45	9136744	PTZ 20mg/kg	6.4064	10.9544	2	Ent_CamK2_09_S09	Ent_CamK2_09	0.277282
0.7	9152751	PTZ 20mg/kg	9.38206	18.6148	2	Ent_CamK2_09_S09	Ent_CamK2_09	0.526033
0.6	9168758	PTZ 20mg/kg	9.67311	19.291	2	Ent_CamK2_09_S09	Ent_CamK2_09	0.550364
0.7	9188765	PTZ 20mg/kg	12.8686	20.142	2	Ent_CamK2_09_S09	Ent_CamK2_09	0.817493
0.8	9212771	PTZ 20mg/kg	10.4453	20.6094	2	Ent_CamK2_09_S09	Ent_CamK2_09	0.61492
1	9236778	PTZ 20mg/kg	12.4719	24.1243	2	Ent_CamK2_09_S09	Ent_CamK2_09	0.784332
0.4	9252785	PTZ 20mg/kg	3.39596	3.19446	2	Ent_CamK2_09_S09	Ent_CamK2_09	0.0256226
0.95	9272792	PTZ 20mg/kg	12.1304	25.1768	2	Ent_CamK2_09_S09	Ent_CamK2_09	0.755785
0.65	9292799	PTZ 20mg/kg	12.0852	22.1282	2	Ent_CamK2_09_S09	Ent_CamK2_09	0.752001
1	9308805	PTZ 20mg/kg	12.0598	23.9711	2	Ent_CamK2_09_S09	Ent_CamK2_09	0.749877
0.5	9332812	PTZ 20mg/kg	9.76853	18.8631	2	Ent_CamK2_09_S09	Ent_CamK2_09	0.558341
1	9348818	PTZ 20mg/kg	11.8168	24.466	2	Ent_CamK2_09_S09	Ent_CamK2_09	0.729566
0.95	9364825	PTZ 20mg/kg	11.3289	23.618	2	Ent_CamK2_09_S09	Ent_CamK2_09	0.688779
0.85	9388832	PTZ 20mg/kg	10.0325	21.5527	2	Ent_CamK2_09_S09	Ent_CamK2_09	0.580406
0.4	9412839	PTZ 20mg/kg	4.22894	4.89535	2	Ent_CamK2_09_S09	Ent_CamK2_09	0.0952564
0.9	8492291	NaCl	13.1165	22.1963	2	Ent_CamK2_09_S10	Ent_CamK2_09	0.838212
0.9	8508298	NaCl	13.5384	23.7455	2	Ent_CamK2_09_S10	Ent_CamK2_09	0.873482
0.75	8532305	NaCl	11.6124	19.9775	2	Ent_CamK2_09_S10	Ent_CamK2_09	0.712479
0.95	8552312	NaCl	14.501	27.0364	2	Ent_CamK2_09_S10	Ent_CamK2_09	0.953954
0.7	8568318	NaCl	11.2739	21.196	2	Ent_CamK2_09_S10	Ent_CamK2_09	0.684181
0.55	8584324	NaCl	11.3529	19.3909	2	Ent_CamK2_09_S10	Ent_CamK2_09	0.690788
0.95	8604331	NaCl	13.779	26.3898	2	Ent_CamK2_09_S10	Ent_CamK2_09	0.893596
0.4	8620338	NaCl			2	Ent_CamK2_09_S10	Ent_CamK2_09
0.7	8640345	NaCl	12.3046	21.4248	2	Ent_CamK2_09_S10	Ent_CamK2_09	0.770348
0.5	8660352	NaCl	10.5606	17.3717	2	Ent_CamK2_09_S10	Ent_CamK2_09	0.624558
0.45	8676358	NaCl	7.87402	8.78543	2	Ent_CamK2_09_S10	Ent_CamK2_09	0.399969
0.75	8700365	NaCl	11.723	19.051	2	Ent_CamK2_09_S10	Ent_CamK2_09	0.721724
0.6	8720372	NaCl	11.5306	18.1766	2	Ent_CamK2_09_S10	Ent_CamK2_09	0.705639
0.5	8744379	NaCl	9.83384	16.9273	2	Ent_CamK2_09_S10	Ent_CamK2_09	0.563801
0.65	8760386	NaCl	16.6513		2	Ent_CamK2_09_S10	Ent_CamK2_09	1.13371
0.6	8784393	NaCl	15.5692	25.5715	2	Ent_CamK2_09_S10	Ent_CamK2_09	1.04325
0.45	8800399	NaCl	6.15614	8.12962	2	Ent_CamK2_09_S10	Ent_CamK2_09	0.256362
0.4	8824406	NaCl			2	Ent_CamK2_09_S10	Ent_CamK2_09
0.85	8844413	NaCl	14.7148	26.9277	2	Ent_CamK2_09_S10	Ent_CamK2_09	0.971828
0.55	8864420	NaCl	12.6177	20.2154	2	Ent_CamK2_09_S10	Ent_CamK2_09	0.796515
0.55	8884427	NaCl	11.7383	19.3798	2	Ent_CamK2_09_S10	Ent_CamK2_09	0.723001
0.45	8908434	NaCl	7.98464	10.4402	2	Ent_CamK2_09_S10	Ent_CamK2_09	0.409216
0.85	8932440	NaCl	14.4624	26.5017	2	Ent_CamK2_09_S10	Ent_CamK2_09	0.950727
1	8948447	NaCl	14.0858	26.8823	2	Ent_CamK2_09_S10	Ent_CamK2_09	0.919245
0.6	8968454	NaCl	11.3478	17.5402	2	Ent_CamK2_09_S10	Ent_CamK2_09	0.690363
0.8	8988461	NaCl	11.5289	19.8271	2	Ent_CamK2_09_S10	Ent_CamK2_09	0.705501
0.8	9012468	NaCl	12.5623	24.2324	2	Ent_CamK2_09_S10	Ent_CamK2_09	0.791887
0.7	9028474	NaCl	12.5319	22.6635	2	Ent_CamK2_09_S10	Ent_CamK2_09	0.789348
0.75	9048480	NaCl	12.5552	20.1921	2	Ent_CamK2_09_S10	Ent_CamK2_09	0.79129
0.7	9072487	NaCl	12.8056	19.4225	2	Ent_CamK2_09_S10	Ent_CamK2_09	0.812223
1	9092494	NaCl	14.818	29.0523	2	Ent_CamK2_09_S10	Ent_CamK2_09	0.980453
0.7	9116501	NaCl		24.1077	2	Ent_CamK2_09_S10	Ent_CamK2_09
0.8	9136508	NaCl		24.1236	2	Ent_CamK2_09_S10	Ent_CamK2_09
0.4	9156515	NaCl		3.8629	2	Ent_CamK2_09_S10	Ent_CamK2_09
0.75	9172521	NaCl	11.5926	18.5034	2	Ent_CamK2_09_S10	Ent_CamK2_09	0.710823
0.95	9192528	NaCl	12.7654	23.39	2	Ent_CamK2_09_S10	Ent_CamK2_09	0.808869
0.85	9212535	NaCl	12.2285	21.7916	2	Ent_CamK2_09_S10	Ent_CamK2_09	0.763985
0.95	9228542	NaCl	15.1565		2	Ent_CamK2_09_S10	Ent_CamK2_09	1.00875
1	9244549	NaCl	16.4403	25.823	2	Ent_CamK2_09_S10	Ent_CamK2_09	1.11607
0.8	9260555	NaCl	13.4655	26.3203	2	Ent_CamK2_09_S10	Ent_CamK2_09	0.867387
0.6	9280562	NaCl	11.8594	17.9973	2	Ent_CamK2_09_S10	Ent_CamK2_09	0.733126
0.8	9296568	NaCl	12.7315	22.4686	2	Ent_CamK2_09_S10	Ent_CamK2_09	0.806031
0.45	9316575	NaCl	6.22637	6.98454	2	Ent_CamK2_09_S10	Ent_CamK2_09	0.262232
0.9	9340582	NaCl	13.7132	24.8435	2	Ent_CamK2_09_S10	Ent_CamK2_09	0.888098
0.5	9356589	NaCl		18.2962	2	Ent_CamK2_09_S10	Ent_CamK2_09
0.65	9372596	NaCl	11.4989	20.2122	2	Ent_CamK2_09_S10	Ent_CamK2_09	0.702992
0.65	9392603	NaCl	11.7359	22.1924	2	Ent_CamK2_09_S10	Ent_CamK2_09	0.7228
0.5	9412609	NaCl	11.5313	17.1101	2	Ent_CamK2_09_S10	Ent_CamK2_09	0.705699
0.5	9432616	NaCl	11.0975	18.3133	2	Ent_CamK2_09_S10	Ent_CamK2_09	0.669435
0.75	9448622	NaCl		19.6772	2	Ent_CamK2_09_S10	Ent_CamK2_09
0.45	9468629	NaCl			2	Ent_CamK2_09_S10	Ent_CamK2_09
0.55	9492636	NaCl	12.1017	19.0465	2	Ent_CamK2_09_S10	Ent_CamK2_09	0.753381
1	9516643	NaCl	14.1737	26.6037	2	Ent_CamK2_09_S10	Ent_CamK2_09	0.926589
0.4	9532649	NaCl	4.94604	5.53307	2	Ent_CamK2_09_S10	Ent_CamK2_09	0.155203
0.65	9548656	NaCl			2	Ent_CamK2_09_S10	Ent_CamK2_09
0.9	9572663	NaCl	13.2417	23.6291	2	Ent_CamK2_09_S10	Ent_CamK2_09	0.848683
0.95	9588670	NaCl	13.8298	25.6874	2	Ent_CamK2_09_S10	Ent_CamK2_09	0.897847
0.85	9608677	NaCl	13.7335	25.2076	2	Ent_CamK2_09_S10	Ent_CamK2_09	0.889797
0.55	9628684	NaCl	12.5457	19.7267	2	Ent_CamK2_09_S10	Ent_CamK2_09	0.790498
0.9	9652690	NaCl	14.0863	25.8147	2	Ent_CamK2_09_S10	Ent_CamK2_09	0.919285
1	9676697	NaCl	15.7413		2	Ent_CamK2_09_S10	Ent_CamK2_09	1.05764
0.6	9700704	NaCl	11.9501	20.3328	2	Ent_CamK2_09_S10	Ent_CamK2_09	0.740711
0.65	9720711	NaCl	13.3367	19.2462	2	Ent_CamK2_09_S10	Ent_CamK2_09	0.856619
0.85	9744718	NaCl	15.3272	24.4175	2	Ent_CamK2_09_S10	Ent_CamK2_09	1.02302
0.4	9768725	NaCl	6.08316	5.48926	2	Ent_CamK2_09_S10	Ent_CamK2_09	0.250261
0.4	8110105	Dz 5mg/kg	6.22779	7.49888	2	Ent_CamK2_09_S11	Ent_CamK2_09	0.262351
0.95	8134113	Dz 5mg/kg	8.68905	13.3931	2	Ent_CamK2_09_S11	Ent_CamK2_09	0.468101
0.45	8150119	Dz 5mg/kg			2	Ent_CamK2_09_S11	Ent_CamK2_09
0.7	8170126	Dz 5mg/kg	11.1472	22.1649	2	Ent_CamK2_09_S11	Ent_CamK2_09	0.673591
1	8186132	Dz 5mg/kg	9.43585	16.0107	2	Ent_CamK2_09_S11	Ent_CamK2_09	0.53053
0.55	8210140	Dz 5mg/kg	9.2508	15.76	2	Ent_CamK2_09_S11	Ent_CamK2_09	0.515061
0.6	8226146	Dz 5mg/kg	10.3361	15.2652	2	Ent_CamK2_09_S11	Ent_CamK2_09	0.605783
0.75	8250153	Dz 5mg/kg	9.56639	16.8597	2	Ent_CamK2_09_S11	Ent_CamK2_09	0.541442
0.65	8266160	Dz 5mg/kg	9.44975	17.2788	2	Ent_CamK2_09_S11	Ent_CamK2_09	0.531692
0.55	8282166	Dz 5mg/kg	8.49411	14.89	2	Ent_CamK2_09_S11	Ent_CamK2_09	0.451805
0.4	8298173	Dz 5mg/kg	6.62112	6.76839	2	Ent_CamK2_09_S11	Ent_CamK2_09	0.295232
0.65	8322180	Dz 5mg/kg	8.76271	15.3339	2	Ent_CamK2_09_S11	Ent_CamK2_09	0.474259
0.95	8338187	Dz 5mg/kg	6.97346	11.8647	2	Ent_CamK2_09_S11	Ent_CamK2_09	0.324686
0.85	8362193	Dz 5mg/kg	7.34707	14.2605	2	Ent_CamK2_09_S11	Ent_CamK2_09	0.355918
0.75	8382200	Dz 5mg/kg	11.6521	18.5772	2	Ent_CamK2_09_S11	Ent_CamK2_09	0.7158
0.45	8398207	Dz 5mg/kg	8.81158	11.6647	2	Ent_CamK2_09_S11	Ent_CamK2_09	0.478344
0.9	8422214	Dz 5mg/kg	10.3423	15.0504	2	Ent_CamK2_09_S11	Ent_CamK2_09	0.606308
0.45	8442221	Dz 5mg/kg	5.87297	7.35386	2	Ent_CamK2_09_S11	Ent_CamK2_09	0.23269
0.8	8458228	Dz 5mg/kg	10.3028	14.7502	2	Ent_CamK2_09_S11	Ent_CamK2_09	0.603003
0.5	8478234	Dz 5mg/kg	9.72727	16.1605	2	Ent_CamK2_09_S11	Ent_CamK2_09	0.554892
0.75	8502241	Dz 5mg/kg			2	Ent_CamK2_09_S11	Ent_CamK2_09
0.85	8522248	Dz 5mg/kg	7.76347	14.4314	2	Ent_CamK2_09_S11	Ent_CamK2_09	0.390727
0.95	8546255	Dz 5mg/kg	10.0044	18.2476	2	Ent_CamK2_09_S11	Ent_CamK2_09	0.578059
0.75	8562262	Dz 5mg/kg	8.42281	15.8141	2	Ent_CamK2_09_S11	Ent_CamK2_09	0.445844
0.8	8582268	Dz 5mg/kg	8.6016	14.2947	2	Ent_CamK2_09_S11	Ent_CamK2_09	0.460791
0.75	8598274	Dz 5mg/kg	8.85174	16.2351	2	Ent_CamK2_09_S11	Ent_CamK2_09	0.481701
0.4	8622281	Dz 5mg/kg	6.89766	4.96778	2	Ent_CamK2_09_S11	Ent_CamK2_09	0.318349
0.45	8642288	Dz 5mg/kg			2	Ent_CamK2_09_S11	Ent_CamK2_09
0.6	8666295	Dz 5mg/kg	9.26274	16.4726	2	Ent_CamK2_09_S11	Ent_CamK2_09	0.516059
1	8690303	Dz 5mg/kg	6.83285	11.6892	2	Ent_CamK2_09_S11	Ent_CamK2_09	0.312932
0.8	8706309	Dz 5mg/kg	8.57417	13.4938	2	Ent_CamK2_09_S11	Ent_CamK2_09	0.458497
0.55	8726315	Dz 5mg/kg	7.97249	14.9991	2	Ent_CamK2_09_S11	Ent_CamK2_09	0.4082
0.5	8742322	Dz 5mg/kg	8.03355	14.5928	2	Ent_CamK2_09_S11	Ent_CamK2_09	0.413304
0.45	8766329	Dz 5mg/kg	6.54076	7.753	2	Ent_CamK2_09_S11	Ent_CamK2_09	0.288514
0.6	8786336	Dz 5mg/kg	8.10493	15.162	2	Ent_CamK2_09_S11	Ent_CamK2_09	0.419272
0.4	8810343	Dz 5mg/kg			2	Ent_CamK2_09_S11	Ent_CamK2_09
0.6	8826350	Dz 5mg/kg			2	Ent_CamK2_09_S11	Ent_CamK2_09
0.65	8842356	Dz 5mg/kg	11.3553	19.2504	2	Ent_CamK2_09_S11	Ent_CamK2_09	0.690985
0.8	8858363	Dz 5mg/kg	7.90012	13.4913	2	Ent_CamK2_09_S11	Ent_CamK2_09	0.40215
[truncated: 5,031 more rows]

## Sheet: Data_3_C2
Intensity[v]	Onset[datapoints]	Condition	Sum LL 250ms	Sum LL 100ms	Block	Filename	Animal	Normalized Sum LL 250ms	Sum LL[uV/ms]	Sum LL 8000ms
0.65	8285704	Dz 5mg/kg	3.01805	3.41927	0	Ent_CamK2_03_S02	Ent_CamK2_03	0.45319
0.75	8309711	Dz 5mg/kg	3.06543	5.03621	0	Ent_CamK2_03_S02	Ent_CamK2_03	0.472744
0.55	8329718	Dz 5mg/kg	2.43369	2.26649	0	Ent_CamK2_03_S02	Ent_CamK2_03	0.212004
0.85	8349724	Dz 5mg/kg	3.00348	4.41179	0	Ent_CamK2_03_S02	Ent_CamK2_03	0.447175
1	8373731	Dz 5mg/kg	4.26378	5.96753	0	Ent_CamK2_03_S02	Ent_CamK2_03	0.967347
0.75	8389738	Dz 5mg/kg	3.19769	4.48564	0	Ent_CamK2_03_S02	Ent_CamK2_03	0.527331
1	8413745	Dz 5mg/kg	4.16015	5.97126	0	Ent_CamK2_03_S02	Ent_CamK2_03	0.924576
0.8	8433752	Dz 5mg/kg	3.27808	5.48796	0	Ent_CamK2_03_S02	Ent_CamK2_03	0.560514
0.75	8457759	Dz 5mg/kg	4.56022	5.77982	0	Ent_CamK2_03_S02	Ent_CamK2_03	1.0897
0.6	8473765	Dz 5mg/kg			0	Ent_CamK2_03_S02	Ent_CamK2_03
0.95	8493772	Dz 5mg/kg	4.44223	5.66088	0	Ent_CamK2_03_S02	Ent_CamK2_03	1.041
0.5	8517779	Dz 5mg/kg	2.69815	3.40287	0	Ent_CamK2_03_S02	Ent_CamK2_03	0.321156
0.95	8541786	Dz 5mg/kg	3.78653	5.93845	0	Ent_CamK2_03_S02	Ent_CamK2_03	0.77037
0.9	8561793	Dz 5mg/kg	3.48656	5.13492	0	Ent_CamK2_03_S02	Ent_CamK2_03	0.646561
0.5	8585800	Dz 5mg/kg	2.79779	2.72813	0	Ent_CamK2_03_S02	Ent_CamK2_03	0.36228
0.65	8601806	Dz 5mg/kg	3.96431	4.28574	0	Ent_CamK2_03_S02	Ent_CamK2_03	0.843746
0.95	8621813	Dz 5mg/kg	4.38672	5.96276	0	Ent_CamK2_03_S02	Ent_CamK2_03	1.01809
0.6	8645820	Dz 5mg/kg	3.51419	4.12571	0	Ent_CamK2_03_S02	Ent_CamK2_03	0.657962
0.7	8661827	Dz 5mg/kg	3.35574	4.5944	0	Ent_CamK2_03_S02	Ent_CamK2_03	0.592564
0.7	8677833	Dz 5mg/kg	3.57893	4.66654	0	Ent_CamK2_03_S02	Ent_CamK2_03	0.684683
0.7	8697840	Dz 5mg/kg	4.3498	5.25665	0	Ent_CamK2_03_S02	Ent_CamK2_03	1.00285
0.8	8713847	Dz 5mg/kg	4.48552		0	Ent_CamK2_03_S02	Ent_CamK2_03	1.05887
0.75	8729853	Dz 5mg/kg	4.54995	4.51205	0	Ent_CamK2_03_S02	Ent_CamK2_03	1.08546
1	8749860	Dz 5mg/kg	4.1228	5.28247	0	Ent_CamK2_03_S02	Ent_CamK2_03	0.90916
0.7	8765867	Dz 5mg/kg	3.90205	5.19713	0	Ent_CamK2_03_S02	Ent_CamK2_03	0.818048
0.65	8781873	Dz 5mg/kg	2.89079	3.0609	0	Ent_CamK2_03_S02	Ent_CamK2_03	0.400664
0.75	8801880	Dz 5mg/kg			0	Ent_CamK2_03_S02	Ent_CamK2_03
1	8821887	Dz 5mg/kg	3.28164	5.33299	0	Ent_CamK2_03_S02	Ent_CamK2_03	0.561982
0.8	8845894	Dz 5mg/kg	4.60497	5.70985	0	Ent_CamK2_03_S02	Ent_CamK2_03	1.10817
0.6	8869901	Dz 5mg/kg	3.22754	3.92195	0	Ent_CamK2_03_S02	Ent_CamK2_03	0.539654
0.9	8889908	Dz 5mg/kg	3.62878	5.50996	0	Ent_CamK2_03_S02	Ent_CamK2_03	0.705261
0.85	8909914	Dz 5mg/kg	3.8128	5.89818	0	Ent_CamK2_03_S02	Ent_CamK2_03	0.781211
0.9	8925921	Dz 5mg/kg	4.10903	5.55861	0	Ent_CamK2_03_S02	Ent_CamK2_03	0.903477
0.75	8945928	Dz 5mg/kg	3.79383	5.40117	0	Ent_CamK2_03_S02	Ent_CamK2_03	0.773383
0.55	8961935	Dz 5mg/kg	2.23187	2.22327	0	Ent_CamK2_03_S02	Ent_CamK2_03	0.128703
0.8	8977941	Dz 5mg/kg	4.05403		0	Ent_CamK2_03_S02	Ent_CamK2_03	0.880775
0.6	8993948	Dz 5mg/kg	3.76092	3.66881	0	Ent_CamK2_03_S02	Ent_CamK2_03	0.759797
0.6	9013955	Dz 5mg/kg	2.36018	2.64784	0	Ent_CamK2_03_S02	Ent_CamK2_03	0.181662
0.55	9037962	Dz 5mg/kg	2.51342	2.3972	0	Ent_CamK2_03_S02	Ent_CamK2_03	0.244913
0.75	9061968	Dz 5mg/kg	4.21797	5.8118	0	Ent_CamK2_03_S02	Ent_CamK2_03	0.94844
0.65	9085975	Dz 5mg/kg	4.17895	4.82985	0	Ent_CamK2_03_S02	Ent_CamK2_03	0.932335
0.9	9109982	Dz 5mg/kg	4.08088	5.82555	0	Ent_CamK2_03_S02	Ent_CamK2_03	0.891856
1	9129989	Dz 5mg/kg	5.03556	6.75976	0	Ent_CamK2_03_S02	Ent_CamK2_03	1.28589
0.5	9145996	Dz 5mg/kg	2.84649	2.44793	0	Ent_CamK2_03_S02	Ent_CamK2_03	0.38238
0.5	9162002	Dz 5mg/kg	3.47438	3.82244	0	Ent_CamK2_03_S02	Ent_CamK2_03	0.641532
0.75	9178009	Dz 5mg/kg	3.74323	6.06995	0	Ent_CamK2_03_S02	Ent_CamK2_03	0.752496
0.85	9198016	Dz 5mg/kg	3.70274	5.27731	0	Ent_CamK2_03_S02	Ent_CamK2_03	0.735785
0.85	9222023	Dz 5mg/kg	4.57427	6.22778	0	Ent_CamK2_03_S02	Ent_CamK2_03	1.0955
0.5	9238029	Dz 5mg/kg	2.68048	3.14646	0	Ent_CamK2_03_S02	Ent_CamK2_03	0.313862
0.7	9258036	Dz 5mg/kg	3.82186	4.81731	0	Ent_CamK2_03_S02	Ent_CamK2_03	0.784951
0.75	9274043	Dz 5mg/kg	4.40478	5.35583	0	Ent_CamK2_03_S02	Ent_CamK2_03	1.02554
0.9	9294050	Dz 5mg/kg	4.13107	5.69777	0	Ent_CamK2_03_S02	Ent_CamK2_03	0.912574
0.65	9314056	Dz 5mg/kg	4.3649	5.38207	0	Ent_CamK2_03_S02	Ent_CamK2_03	1.00908
0.75	9330063	Dz 5mg/kg	3.29648	4.72624	0	Ent_CamK2_03_S02	Ent_CamK2_03	0.568105
0.95	9354070	Dz 5mg/kg	3.71385	5.59386	0	Ent_CamK2_03_S02	Ent_CamK2_03	0.740369
0.95	9370077	Dz 5mg/kg	3.97219	5.24121	0	Ent_CamK2_03_S02	Ent_CamK2_03	0.846999
0.85	9394084	Dz 5mg/kg	3.81673	5.93402	0	Ent_CamK2_03_S02	Ent_CamK2_03	0.782833
0.55	9418090	Dz 5mg/kg	2.68754	2.51635	0	Ent_CamK2_03_S02	Ent_CamK2_03	0.316777
0.55	9442097	Dz 5mg/kg	2.53306	2.24423	0	Ent_CamK2_03_S02	Ent_CamK2_03	0.253018
0.8	9466104	Dz 5mg/kg	3.38482	5.2188	0	Ent_CamK2_03_S02	Ent_CamK2_03	0.60457
0.5	8934089	NaCl	3.23054	2.90216	0	Ent_CamK2_03_S03	Ent_CamK2_03	0.540893
0.75	8958096	NaCl	4.77414	6.57692	0	Ent_CamK2_03_S03	Ent_CamK2_03	1.17799
0.9	8974103	NaCl			0	Ent_CamK2_03_S03	Ent_CamK2_03
0.95	8998110	NaCl	4.55892	7.32362	0	Ent_CamK2_03_S03	Ent_CamK2_03	1.08916
0.75	9014117	NaCl	3.56703	5.31301	0	Ent_CamK2_03_S03	Ent_CamK2_03	0.679773
0.6	9034123	NaCl	3.21405	4.02171	0	Ent_CamK2_03_S03	Ent_CamK2_03	0.534084
0.95	9050130	NaCl	3.49299	5.67297	0	Ent_CamK2_03_S03	Ent_CamK2_03	0.649215
0.75	9074137	NaCl	3.88075	6.22694	0	Ent_CamK2_03_S03	Ent_CamK2_03	0.809257
0.5	9090143	NaCl	2.6875	2.42328	0	Ent_CamK2_03_S03	Ent_CamK2_03	0.31676
1	9110150	NaCl	4.36968	7.09302	0	Ent_CamK2_03_S03	Ent_CamK2_03	1.01106
0.85	9130157	NaCl	4.86014	7.60723	0	Ent_CamK2_03_S03	Ent_CamK2_03	1.21348
0.65	9154164	NaCl	4.04056	5.06336	0	Ent_CamK2_03_S03	Ent_CamK2_03	0.875214
1	9178171	NaCl	4.64831	7.55253	0	Ent_CamK2_03_S03	Ent_CamK2_03	1.12606
0.8	9194178	NaCl	3.60333	4.98594	0	Ent_CamK2_03_S03	Ent_CamK2_03	0.694757
0.85	9218185	NaCl			0	Ent_CamK2_03_S03	Ent_CamK2_03
1	9238191	NaCl	5.20324	7.466	0	Ent_CamK2_03_S03	Ent_CamK2_03	1.3551
0.85	9262198	NaCl	3.78037	4.77587	0	Ent_CamK2_03_S03	Ent_CamK2_03	0.767826
1	9286205	NaCl	3.49562	5.78574	0	Ent_CamK2_03_S03	Ent_CamK2_03	0.650301
0.7	9306212	NaCl	3.62853	4.75875	0	Ent_CamK2_03_S03	Ent_CamK2_03	0.705158
0.65	9330219	NaCl	3.19409	4.69116	0	Ent_CamK2_03_S03	Ent_CamK2_03	0.525848
0.9	9354226	NaCl	4.12625	5.90263	0	Ent_CamK2_03_S03	Ent_CamK2_03	0.910583
0.65	9378233	NaCl		5.17344	0	Ent_CamK2_03_S03	Ent_CamK2_03
0.6	9394239	NaCl	2.69833	2.45832	0	Ent_CamK2_03_S03	Ent_CamK2_03	0.32123
0.6	9410246	NaCl	3.23503	3.61414	0	Ent_CamK2_03_S03	Ent_CamK2_03	0.542744
0.75	9430253	NaCl	4.10339	6.7002	0	Ent_CamK2_03_S03	Ent_CamK2_03	0.901149
0.8	9450260	NaCl	4.40948	6.16737	0	Ent_CamK2_03_S03	Ent_CamK2_03	1.02748
0.7	9474267	NaCl	4.35243	6.93102	0	Ent_CamK2_03_S03	Ent_CamK2_03	1.00394
0.95	9494273	NaCl	3.84406	6.25753	0	Ent_CamK2_03_S03	Ent_CamK2_03	0.794113
0.55	9510280	NaCl	3.02786	3.01066	0	Ent_CamK2_03_S03	Ent_CamK2_03	0.45724
0.65	9530287	NaCl	2.75046	3.8947	0	Ent_CamK2_03_S03	Ent_CamK2_03	0.342747
0.55	9546293	NaCl	3.80649	3.83067	0	Ent_CamK2_03_S03	Ent_CamK2_03	0.778607
0.55	9562300	NaCl	2.67728	3.44826	0	Ent_CamK2_03_S03	Ent_CamK2_03	0.312541
0.7	9582307	NaCl		7.87892	0	Ent_CamK2_03_S03	Ent_CamK2_03
0.55	9602314	NaCl	3.22945	3.09038	0	Ent_CamK2_03_S03	Ent_CamK2_03	0.540444
0.75	9622320	NaCl	4.20345	5.44502	0	Ent_CamK2_03_S03	Ent_CamK2_03	0.942444
0.75	9638327	NaCl	3.7054	5.19616	0	Ent_CamK2_03_S03	Ent_CamK2_03	0.736883
0.5	9658334	NaCl	3.26757	3.71514	0	Ent_CamK2_03_S03	Ent_CamK2_03	0.556175
0.5	9682341	NaCl	2.81804	2.57884	0	Ent_CamK2_03_S03	Ent_CamK2_03	0.370636
0.75	9698347	NaCl	3.74298	5.15015	0	Ent_CamK2_03_S03	Ent_CamK2_03	0.752394
1	9718354	NaCl	3.99762	6.52459	0	Ent_CamK2_03_S03	Ent_CamK2_03	0.857493
0.75	9738361	NaCl		5.33987	0	Ent_CamK2_03_S03	Ent_CamK2_03
0.8	9754367	NaCl	3.74007	5.66143	0	Ent_CamK2_03_S03	Ent_CamK2_03	0.751192
0.85	9774374	NaCl	3.82952	5.79417	0	Ent_CamK2_03_S03	Ent_CamK2_03	0.788111
0.55	9798381	NaCl	2.53094	2.25943	0	Ent_CamK2_03_S03	Ent_CamK2_03	0.252142
0.85	9814388	NaCl	4.49562	6.22506	0	Ent_CamK2_03_S03	Ent_CamK2_03	1.06303
0.7	9838395	NaCl	4.03519	5.53928	0	Ent_CamK2_03_S03	Ent_CamK2_03	0.872998
0.75	9854401	NaCl	4.14806	5.88417	0	Ent_CamK2_03_S03	Ent_CamK2_03	0.919584
0.8	9870408	NaCl	3.97446	5.58203	0	Ent_CamK2_03_S03	Ent_CamK2_03	0.847935
0.65	9886415	NaCl	3.25519	3.82052	0	Ent_CamK2_03_S03	Ent_CamK2_03	0.551067
0.7	9910422	NaCl	3.65057	5.02272	0	Ent_CamK2_03_S03	Ent_CamK2_03	0.714253
0.9	9926428	NaCl	3.90868	6.71419	0	Ent_CamK2_03_S03	Ent_CamK2_03	0.820785
0.5	9946435	NaCl	2.37725	2.15275	0	Ent_CamK2_03_S03	Ent_CamK2_03	0.18871
0.75	9966442	NaCl	3.59809	5.02733	0	Ent_CamK2_03_S03	Ent_CamK2_03	0.692591
0.6	9986449	NaCl	3.16744		0	Ent_CamK2_03_S03	Ent_CamK2_03	0.514846
0.95	10002455	NaCl	3.94965	5.88291	0	Ent_CamK2_03_S03	Ent_CamK2_03	0.837694
0.8	10026462	NaCl	3.92553	5.79267	0	Ent_CamK2_03_S03	Ent_CamK2_03	0.827737
0.6	10050469	NaCl	3.22436	2.94519	0	Ent_CamK2_03_S03	Ent_CamK2_03	0.538342
0.95	10070476	NaCl	4.05173	5.87028	0	Ent_CamK2_03_S03	Ent_CamK2_03	0.879828
0.9	10094483	NaCl	3.96842	5.45131	0	Ent_CamK2_03_S03	Ent_CamK2_03	0.845443
0.9	10118490	NaCl	4.63428	7.446	0	Ent_CamK2_03_S03	Ent_CamK2_03	1.12027
0.65	9727936	NaCl	3.58318	4.0887	1	Ent_CamK2_03_S04	Ent_CamK2_03	0.762681
0.5	9751943	NaCl	2.34162	2.52807	1	Ent_CamK2_03_S04	Ent_CamK2_03	0.218553
0.55	9771950	NaCl	1.98694	1.87285	1	Ent_CamK2_03_S04	Ent_CamK2_03	0.0631091
0.8	9791957	NaCl	3.44517	5.19577	1	Ent_CamK2_03_S04	Ent_CamK2_03	0.702196
0.85	9807963	NaCl	3.86151	5.68828	1	Ent_CamK2_03_S04	Ent_CamK2_03	0.884663
0.6	9827970	NaCl	3.10993	3.81652	1	Ent_CamK2_03_S04	Ent_CamK2_03	0.555275
0.8	9847977	NaCl	3.49535	5.52637	1	Ent_CamK2_03_S04	Ent_CamK2_03	0.724188
0.75	9871984	NaCl	3.94963	5.72313	1	Ent_CamK2_03_S04	Ent_CamK2_03	0.923283
1	9891991	NaCl	4.08952	6.46712	1	Ent_CamK2_03_S04	Ent_CamK2_03	0.984592
0.75	9907997	NaCl	3.24094	4.82196	1	Ent_CamK2_03_S04	Ent_CamK2_03	0.61269
0.5	9932004	NaCl	2.91896	2.88678	1	Ent_CamK2_03_S04	Ent_CamK2_03	0.471579
0.8	9952011	NaCl	2.88286	4.44311	1	Ent_CamK2_03_S04	Ent_CamK2_03	0.455758
0.75	9976018	NaCl		5.59929	1	Ent_CamK2_03_S04	Ent_CamK2_03
0.65	9996025	NaCl	3.68489	4.8743	1	Ent_CamK2_03_S04	Ent_CamK2_03	0.807259
0.55	10020032	NaCl	2.99674	3.19532	1	Ent_CamK2_03_S04	Ent_CamK2_03	0.505667
0.75	10040039	NaCl	3.83921	5.90559	1	Ent_CamK2_03_S04	Ent_CamK2_03	0.87489
0.65	10060045	NaCl	3.38449	4.71266	1	Ent_CamK2_03_S04	Ent_CamK2_03	0.675603
0.65	10080052	NaCl	3.32813	4.70666	1	Ent_CamK2_03_S04	Ent_CamK2_03	0.650903
1	10104059	NaCl	4.35883	6.79319	1	Ent_CamK2_03_S04	Ent_CamK2_03	1.10262
0.6	10120066	NaCl	3.00582	3.75879	1	Ent_CamK2_03_S04	Ent_CamK2_03	0.509646
0.95	10144073	NaCl	4.18846	7.12704	1	Ent_CamK2_03_S04	Ent_CamK2_03	1.02795
0.75	10168080	NaCl	2.90106	4.64869	1	Ent_CamK2_03_S04	Ent_CamK2_03	0.463732
0.7	10192087	NaCl	4.17237	6.19744	1	Ent_CamK2_03_S04	Ent_CamK2_03	1.0209
0.75	10212093	NaCl	3.64736	4.7683	1	Ent_CamK2_03_S04	Ent_CamK2_03	0.790809
0.75	10228100	NaCl	4.07988	5.14946	1	Ent_CamK2_03_S04	Ent_CamK2_03	0.980368
0.75	10252107	NaCl	4.78295	5.4768	1	Ent_CamK2_03_S04	Ent_CamK2_03	1.2885
0.5	10268114	NaCl	2.13491	1.63457	1	Ent_CamK2_03_S04	Ent_CamK2_03	0.127958
0.85	10292121	NaCl	3.70102	5.70727	1	Ent_CamK2_03_S04	Ent_CamK2_03	0.814325
0.7	10308127	NaCl	3.69865	4.55985	1	Ent_CamK2_03_S04	Ent_CamK2_03	0.813286
0.7	10328134	NaCl	4.2852	5.23807	1	Ent_CamK2_03_S04	Ent_CamK2_03	1.07035
1	10344141	NaCl	3.86531	6.42353	1	Ent_CamK2_03_S04	Ent_CamK2_03	0.88633
1	10364147	NaCl			1	Ent_CamK2_03_S04	Ent_CamK2_03
0.9	10384154	NaCl	3.84835	5.89264	1	Ent_CamK2_03_S04	Ent_CamK2_03	0.878895
0.9	10400161	NaCl	3.59115	5.78862	1	Ent_CamK2_03_S04	Ent_CamK2_03	0.766173
0.75	10424168	NaCl	4.01292	5.08474	1	Ent_CamK2_03_S04	Ent_CamK2_03	0.951022
0.95	10444175	NaCl	4.02514	5.70911	1	Ent_CamK2_03_S04	Ent_CamK2_03	0.956378
0.6	10460181	NaCl	2.43479	2.89191	1	Ent_CamK2_03_S04	Ent_CamK2_03	0.259385
0.8	10484188	NaCl	4.22081	5.50892	1	Ent_CamK2_03_S04	Ent_CamK2_03	1.04213
0.9	10508195	NaCl	3.46868	5.88537	1	Ent_CamK2_03_S04	Ent_CamK2_03	0.712501
1	10528202	NaCl	4.18505	7.09082	1	Ent_CamK2_03_S04	Ent_CamK2_03	1.02646
0.6	10552209	NaCl	2.53202	2.86523	1	Ent_CamK2_03_S04	Ent_CamK2_03	0.301999
0.9	10568215	NaCl	3.31591	5.73543	1	Ent_CamK2_03_S04	Ent_CamK2_03	0.645548
0.5	10592222	NaCl	1.84294	1.93591	1	Ent_CamK2_03_S04	Ent_CamK2_03	0
0.95	10616229	NaCl	4.02443	5.77764	1	Ent_CamK2_03_S04	Ent_CamK2_03	0.956064
0.55	10640236	NaCl	2.33408	2.26812	1	Ent_CamK2_03_S04	Ent_CamK2_03	0.215247
0.95	10660243	NaCl	3.51437	5.29965	1	Ent_CamK2_03_S04	Ent_CamK2_03	0.732524
0.8	10680250	NaCl	3.64977	5.40745	1	Ent_CamK2_03_S04	Ent_CamK2_03	0.791867
0.85	10700257	NaCl	3.51127	5.68351	1	Ent_CamK2_03_S04	Ent_CamK2_03	0.731168
0.55	10716263	NaCl	2.39423	2.19546	1	Ent_CamK2_03_S04	Ent_CamK2_03	0.24161
0.7	10732270	NaCl	3.2759	4.74127	1	Ent_CamK2_03_S04	Ent_CamK2_03	0.628011
0.95	10756277	NaCl	4.1204	6.20576	1	Ent_CamK2_03_S04	Ent_CamK2_03	0.998123
0.9	10780284	NaCl	4.0607	6.44412	1	Ent_CamK2_03_S04	Ent_CamK2_03	0.971963
0.85	10800291	NaCl	3.14389	4.91146	1	Ent_CamK2_03_S04	Ent_CamK2_03	0.570156
0.55	10816297	NaCl	2.55386	2.17778	1	Ent_CamK2_03_S04	Ent_CamK2_03	0.311571
0.5	10832304	NaCl	3.00545	3.38552	1	Ent_CamK2_03_S04	Ent_CamK2_03	0.509485
0.6	10848310	NaCl	2.80409	2.96724	1	Ent_CamK2_03_S04	Ent_CamK2_03	0.421233
0.65	10864317	NaCl	3.18887	4.57888	1	Ent_CamK2_03_S04	Ent_CamK2_03	0.589869
0.85	10880324	NaCl	3.33201	5.27578	1	Ent_CamK2_03_S04	Ent_CamK2_03	0.652602
0.75	10896330	NaCl	3.33996	5.26379	1	Ent_CamK2_03_S04	Ent_CamK2_03	0.656086
0.7	10912337	NaCl	3.16317	4.40766	1	Ent_CamK2_03_S04	Ent_CamK2_03	0.578607
1	8244914	Dz 5mg/kg	3.74126	5.19093	1	Ent_CamK2_03_S05	Ent_CamK2_03	0.831961
0.6	8260921	Dz 5mg/kg	3.33994	3.70185	1	Ent_CamK2_03_S05	Ent_CamK2_03	0.656077
0.5	8280928	Dz 5mg/kg	2.06172	2.33468	1	Ent_CamK2_03_S05	Ent_CamK2_03	0.0958823
0.55	8304935	Dz 5mg/kg	2.03137	1.99855	1	Ent_CamK2_03_S05	Ent_CamK2_03	0.0825824
0.65	8320941	Dz 5mg/kg	3.01861	4.69459	1	Ent_CamK2_03_S05	Ent_CamK2_03	0.515253
0.85	8340948	Dz 5mg/kg	4.24053	5.55003	1	Ent_CamK2_03_S05	Ent_CamK2_03	1.05077
0.75	8364955	Dz 5mg/kg	3.71698	6.33009	1	Ent_CamK2_03_S05	Ent_CamK2_03	0.821321
0.8	8388962	Dz 5mg/kg	3.01457	4.68076	1	Ent_CamK2_03_S05	Ent_CamK2_03	0.513483
1	8404969	Dz 5mg/kg	4.2606	5.92263	1	Ent_CamK2_03_S05	Ent_CamK2_03	1.05957
0.75	8428976	Dz 5mg/kg	3.70308	4.95291	1	Ent_CamK2_03_S05	Ent_CamK2_03	0.815228
0.9	8448982	Dz 5mg/kg	3.51779	4.50557	1	Ent_CamK2_03_S05	Ent_CamK2_03	0.734025
0.55	8468989	Dz 5mg/kg			1	Ent_CamK2_03_S05	Ent_CamK2_03
0.95	8492996	Dz 5mg/kg	4.08219	6.20543	1	Ent_CamK2_03_S05	Ent_CamK2_03	0.981379
1	8513003	Dz 5mg/kg	3.17999	5.04984	1	Ent_CamK2_03_S05	Ent_CamK2_03	0.585977
0.9	8537010	Dz 5mg/kg	3.5602	6.21153	1	Ent_CamK2_03_S05	Ent_CamK2_03	0.752612
0.75	8553017	Dz 5mg/kg	2.97707	3.55647	1	Ent_CamK2_03_S05	Ent_CamK2_03	0.497046
0.7	8569023	Dz 5mg/kg	2.66381	4.72206	1	Ent_CamK2_03_S05	Ent_CamK2_03	0.359756
0.7	8589030	Dz 5mg/kg	2.83691	4.16888	1	Ent_CamK2_03_S05	Ent_CamK2_03	0.43562
0.7	8609037	Dz 5mg/kg	3.63202	4.74796	1	Ent_CamK2_03_S05	Ent_CamK2_03	0.784087
0.9	8633044	Dz 5mg/kg	3.41679	5.19253	1	Ent_CamK2_03_S05	Ent_CamK2_03	0.689761
0.7	8653050	Dz 5mg/kg	3.17647	3.96325	1	Ent_CamK2_03_S05	Ent_CamK2_03	0.584435
0.95	8677057	Dz 5mg/kg	4.51003	5.93914	1	Ent_CamK2_03_S05	Ent_CamK2_03	1.16888
0.95	8693064	Dz 5mg/kg	3.58719	5.62493	1	Ent_CamK2_03_S05	Ent_CamK2_03	0.76444
0.6	8713071	Dz 5mg/kg	2.47237	3.51163	1	Ent_CamK2_03_S05	Ent_CamK2_03	0.275857
0.85	8729077	Dz 5mg/kg	4.74895	5.77977	1	Ent_CamK2_03_S05	Ent_CamK2_03	1.2736
0.65	8753084	Dz 5mg/kg	3.08607	4.28481	1	Ent_CamK2_03_S05	Ent_CamK2_03	0.544818
0.75	8773091	Dz 5mg/kg	3.70661	5.60945	1	Ent_CamK2_03_S05	Ent_CamK2_03	0.816777
0.55	8789098	Dz 5mg/kg	2.23981	2.08353	1	Ent_CamK2_03_S05	Ent_CamK2_03	0.173932
0.6	8813105	Dz 5mg/kg	2.263	2.9241	1	Ent_CamK2_03_S05	Ent_CamK2_03	0.184097
0.8	8829111	Dz 5mg/kg	3.42966	5.24722	1	Ent_CamK2_03_S05	Ent_CamK2_03	0.695399
1	8853118	Dz 5mg/kg	3.62391	5.81839	1	Ent_CamK2_03_S05	Ent_CamK2_03	0.780533
0.95	8869125	Dz 5mg/kg	5.16944	6.17419	1	Ent_CamK2_03_S05	Ent_CamK2_03	1.45788
0.65	8885132	Dz 5mg/kg	3.80421	4.84377	1	Ent_CamK2_03_S05	Ent_CamK2_03	0.859551
0.6	8909138	Dz 5mg/kg	2.12084	2.51217	1	Ent_CamK2_03_S05	Ent_CamK2_03	0.121792
0.75	8929145	Dz 5mg/kg	3.27584	4.43361	1	Ent_CamK2_03_S05	Ent_CamK2_03	0.627987
0.8	8945152	Dz 5mg/kg	3.035	4.24383	1	Ent_CamK2_03_S05	Ent_CamK2_03	0.522433
0.55	8965159	Dz 5mg/kg		4.25982	1	Ent_CamK2_03_S05	Ent_CamK2_03
0.75	8989166	Dz 5mg/kg	3.81574	5.67598	1	Ent_CamK2_03_S05	Ent_CamK2_03	0.864602
0.5	9005172	Dz 5mg/kg			1	Ent_CamK2_03_S05	Ent_CamK2_03
0.95	9025179	Dz 5mg/kg	4.38164	6.66937	1	Ent_CamK2_03_S05	Ent_CamK2_03	1.11262
0.8	9049186	Dz 5mg/kg	2.83655	4.66456	1	Ent_CamK2_03_S05	Ent_CamK2_03	0.435463
0.55	9069193	Dz 5mg/kg	2.44523	2.50833	1	Ent_CamK2_03_S05	Ent_CamK2_03	0.263958
0.6	9089200	Dz 5mg/kg	3.41699	3.27239	1	Ent_CamK2_03_S05	Ent_CamK2_03	0.689849
0.75	9105206	Dz 5mg/kg	3.50072	5.2227	1	Ent_CamK2_03_S05	Ent_CamK2_03	0.726543
0.85	9125213	Dz 5mg/kg	3.98064	5.81347	1	Ent_CamK2_03_S05	Ent_CamK2_03	0.936874
0.5	9149220	Dz 5mg/kg	2.27112	2.62673	1	Ent_CamK2_03_S05	Ent_CamK2_03	0.187655
0.5	9165227	Dz 5mg/kg	2.36541	3.3034	1	Ent_CamK2_03_S05	Ent_CamK2_03	0.22898
0.5	9185233	Dz 5mg/kg	2.81693	3.34938	1	Ent_CamK2_03_S05	Ent_CamK2_03	0.426865
0.85	9205240	Dz 5mg/kg	4.94167	6.67146	1	Ent_CamK2_03_S05	Ent_CamK2_03	1.35806
0.9	9221247	Dz 5mg/kg	4.37634	5.61541	1	Ent_CamK2_03_S05	Ent_CamK2_03	1.1103
0.8	9237253	Dz 5mg/kg	4.0882	5.70725	1	Ent_CamK2_03_S05	Ent_CamK2_03	0.984012
0.65	9253260	Dz 5mg/kg	2.88009	3.96221	1	Ent_CamK2_03_S05	Ent_CamK2_03	0.454545
0.75	9277267	Dz 5mg/kg	3.82739	4.47476	1	Ent_CamK2_03_S05	Ent_CamK2_03	0.86971
0.85	9297274	Dz 5mg/kg	4.29432	6.60193	1	Ent_CamK2_03_S05	Ent_CamK2_03	1.07435
0.75	9321281	Dz 5mg/kg	3.74369	5.38491	1	Ent_CamK2_03_S05	Ent_CamK2_03	0.833026
0.75	9345288	Dz 5mg/kg	3.5631		1	Ent_CamK2_03_S05	Ent_CamK2_03	0.75388
0.65	9369294	Dz 5mg/kg	2.8451		1	Ent_CamK2_03_S05	Ent_CamK2_03	0.43921
0.7	9385301	Dz 5mg/kg	4.39349	5.79169	1	Ent_CamK2_03_S05	Ent_CamK2_03	1.11781
1	9401308	Dz 5mg/kg	3.70198	5.6676	1	Ent_CamK2_03_S05	Ent_CamK2_03	0.814747
0.9	9425315	Dz 5mg/kg	3.3838	4.86491	1	Ent_CamK2_03_S05	Ent_CamK2_03	0.675302
0.95	8427587	NaCl	3.88951	5.80072	2	Ent_CamK2_03_S08	Ent_CamK2_03	0.897727
0.9	8443593	NaCl	3.53321	5.7787	2	Ent_CamK2_03_S08	Ent_CamK2_03	0.754225
0.55	8463600	NaCl	2.30386	2.06645	2	Ent_CamK2_03_S08	Ent_CamK2_03	0.259087
0.85	8479607	NaCl	3.60974	5.11813	2	Ent_CamK2_03_S08	Ent_CamK2_03	0.785048
1	8499613	NaCl	4.30489	6.98921	2	Ent_CamK2_03_S08	Ent_CamK2_03	1.06503
0.7	8519620	NaCl	3.49261	5.51117	2	Ent_CamK2_03_S08	Ent_CamK2_03	0.737871
1	8543627	NaCl	4.03812	6.11434	2	Ent_CamK2_03_S08	Ent_CamK2_03	0.957584
0.65	8567634	NaCl	2.59587	3.67904	2	Ent_CamK2_03_S08	Ent_CamK2_03	0.376696
0.7	8587641	NaCl	3.85475	5.33178	2	Ent_CamK2_03_S08	Ent_CamK2_03	0.883727
1	8611648	NaCl	4.35691	6.084	2	Ent_CamK2_03_S08	Ent_CamK2_03	1.08598
0.6	8631655	NaCl	2.72618	3.62952	2	Ent_CamK2_03_S08	Ent_CamK2_03	0.429179
0.9	8647661	NaCl	3.7269	5.54223	2	Ent_CamK2_03_S08	Ent_CamK2_03	0.832235
0.95	8671668	NaCl	4.56309	6.55389	2	Ent_CamK2_03_S08	Ent_CamK2_03	1.16902
0.75	8695675	NaCl	3.96263	5.38264	2	Ent_CamK2_03_S08	Ent_CamK2_03	0.92718
0.75	8711682	NaCl	3.3477	5.19647	2	Ent_CamK2_03_S08	Ent_CamK2_03	0.679506
0.85	8731689	NaCl	3.67512	5.71931	2	Ent_CamK2_03_S08	Ent_CamK2_03	0.811378
0.8	8747695	NaCl	3.56	6.09311	2	Ent_CamK2_03_S08	Ent_CamK2_03	0.765015
0.8	8763702	NaCl	3.66274	5.64418	2	Ent_CamK2_03_S08	Ent_CamK2_03	0.806392
1	8783709	NaCl	4.07495	6.43855	2	Ent_CamK2_03_S08	Ent_CamK2_03	0.972416
0.55	8803715	NaCl	2.40158	3.00321	2	Ent_CamK2_03_S08	Ent_CamK2_03	0.298444
0.5	8819722	NaCl	4.16256	4.37062	2	Ent_CamK2_03_S08	Ent_CamK2_03	1.0077
0.5	8839729	NaCl	1.93054	2.67987	2	Ent_CamK2_03_S08	Ent_CamK2_03	0.108727
1	8863736	NaCl	3.9423	6.62238	2	Ent_CamK2_03_S08	Ent_CamK2_03	0.918989
0.75	8887743	NaCl	3.82728	5.6752	2	Ent_CamK2_03_S08	Ent_CamK2_03	0.872664
0.6	8911750	NaCl	2.07602	2.67376	2	Ent_CamK2_03_S08	Ent_CamK2_03	0.167318
0.5	8927756	NaCl	1.66059	1.59057	2	Ent_CamK2_03_S08	Ent_CamK2_03	0
0.75	8951763	NaCl	3.31901	5.65625	2	Ent_CamK2_03_S08	Ent_CamK2_03	0.667953
0.75	8975770	NaCl	2.87751	4.45445	2	Ent_CamK2_03_S08	Ent_CamK2_03	0.490129
0.9	8991777	NaCl	4.02888	6.47667	2	Ent_CamK2_03_S08	Ent_CamK2_03	0.953863
0.55	9015784	NaCl	2.07976	1.37816	2	Ent_CamK2_03_S08	Ent_CamK2_03	0.168825
0.95	9031790	NaCl	3.63841	6.15739	2	Ent_CamK2_03_S08	Ent_CamK2_03	0.796592
0.75	9047797	NaCl	3.88093	5.43396	2	Ent_CamK2_03_S08	Ent_CamK2_03	0.894272
0.85	9071804	NaCl	4.25467	6.18285	2	Ent_CamK2_03_S08	Ent_CamK2_03	1.0448
0.75	9091811	NaCl	3.48039	6.20801	2	Ent_CamK2_03_S08	Ent_CamK2_03	0.73295
0.7	9111818	NaCl	3.78001	4.33221	2	Ent_CamK2_03_S08	Ent_CamK2_03	0.853624
0.8	9127824	NaCl	3.91057	5.71038	2	Ent_CamK2_03_S08	Ent_CamK2_03	0.906211
0.9	9143831	NaCl	3.68563	5.87338	2	Ent_CamK2_03_S08	Ent_CamK2_03	0.815612
0.65	9167838	NaCl	3.09113	4.23293	2	Ent_CamK2_03_S08	Ent_CamK2_03	0.576169
0.7	9183844	NaCl	3.2512	5.32311	2	Ent_CamK2_03_S08	Ent_CamK2_03	0.640641
0.65	9199851	NaCl	3.2721	4.59859	2	Ent_CamK2_03_S08	Ent_CamK2_03	0.649056
0.85	9215858	NaCl	4.30072	5.76881	2	Ent_CamK2_03_S08	Ent_CamK2_03	1.06335
0.55	9235864	NaCl	2.2235	2.62834	2	Ent_CamK2_03_S08	Ent_CamK2_03	0.226718
0.7	9259871	NaCl	3.05192	4.37905	2	Ent_CamK2_03_S08	Ent_CamK2_03	0.560379
0.8	9275878	NaCl	3.64033	5.52865	2	Ent_CamK2_03_S08	Ent_CamK2_03	0.797368
0.85	9295885	NaCl	3.65938	5.623	2	Ent_CamK2_03_S08	Ent_CamK2_03	0.805042
0.95	9319892	NaCl	3.5093	5.89509	2	Ent_CamK2_03_S08	Ent_CamK2_03	0.744594
0.6	9343899	NaCl	2.87062	3.73024	2	Ent_CamK2_03_S08	Ent_CamK2_03	0.487357
0.5	9367906	NaCl	2.61678	2.75063	2	Ent_CamK2_03_S08	Ent_CamK2_03	0.38512
0.6	9391913	NaCl	2.81112	3.89712	2	Ent_CamK2_03_S08	Ent_CamK2_03	0.463392
0.75	9411919	NaCl	3.47456	5.57628	2	Ent_CamK2_03_S08	Ent_CamK2_03	0.730603
0.65	9431926	NaCl	2.6542	3.95771	2	Ent_CamK2_03_S08	Ent_CamK2_03	0.400189
0.75	9455933	NaCl		5.98464	2	Ent_CamK2_03_S08	Ent_CamK2_03
0.95	9471940	NaCl	4.64062	7.52855	2	Ent_CamK2_03_S08	Ent_CamK2_03	1.20025
0.8	9491947	NaCl	3.85639	5.29244	2	Ent_CamK2_03_S08	Ent_CamK2_03	0.88439
0.5	9511953	NaCl	3.06731	3.36841	2	Ent_CamK2_03_S08	Ent_CamK2_03	0.566575
0.9	9527960	NaCl	4.63664	6.29084	2	Ent_CamK2_03_S08	Ent_CamK2_03	1.19864
0.6	9547967	NaCl	2.83213	2.98622	2	Ent_CamK2_03_S08	Ent_CamK2_03	0.471853
0.75	9567974	NaCl	3.43245	5.38961	2	Ent_CamK2_03_S08	Ent_CamK2_03	0.713642
0.55	9591981	NaCl	2.7633	2.84437	2	Ent_CamK2_03_S08	Ent_CamK2_03	0.444133
0.65	9607987	NaCl	3.34062	4.5122	2	Ent_CamK2_03_S08	Ent_CamK2_03	0.676657
0.9	8175410	Dz 5mg/kg	3.87929	5.65498	2	Ent_CamK2_03_S09	Ent_CamK2_03	0.89361
0.75	8191416	Dz 5mg/kg	3.77287	5.76051	2	Ent_CamK2_03_S09	Ent_CamK2_03	0.850749
0.95	8215423	Dz 5mg/kg	3.12612	5.43049	2	Ent_CamK2_03_S09	Ent_CamK2_03	0.590261
0.7	8239430	Dz 5mg/kg	3.04351	4.77815	2	Ent_CamK2_03_S09	Ent_CamK2_03	0.556991
0.9	8263437	Dz 5mg/kg	3.16379	5.0866	2	Ent_CamK2_03_S09	Ent_CamK2_03	0.605433
0.85	8283444	Dz 5mg/kg	3.29811	5.35192	2	Ent_CamK2_03_S09	Ent_CamK2_03	0.659536
0.95	8307451	Dz 5mg/kg	2.98591	4.80949	2	Ent_CamK2_03_S09	Ent_CamK2_03	0.533789
0.7	8327458	Dz 5mg/kg	3.02911	4.69056	2	Ent_CamK2_03_S09	Ent_CamK2_03	0.551191
0.95	8343464	Dz 5mg/kg	3.09515	4.85468	2	Ent_CamK2_03_S09	Ent_CamK2_03	0.577791
0.8	8367471	Dz 5mg/kg	3.10669	4.8885	2	Ent_CamK2_03_S09	Ent_CamK2_03	0.582436
0.95	8391478	Dz 5mg/kg	3.41365	5.81883	2	Ent_CamK2_03_S09	Ent_CamK2_03	0.70607
1	8411485	Dz 5mg/kg	3.84337	5.51084	2	Ent_CamK2_03_S09	Ent_CamK2_03	0.879144
0.55	8431492	Dz 5mg/kg	2.66865	2.30394	2	Ent_CamK2_03_S09	Ent_CamK2_03	0.406009
0.85	8451499	Dz 5mg/kg	3.36011	5.29213	2	Ent_CamK2_03_S09	Ent_CamK2_03	0.684504
0.95	8471505	Dz 5mg/kg	3.60982	5.85409	2	Ent_CamK2_03_S09	Ent_CamK2_03	0.785078
0.65	8491512	Dz 5mg/kg	3.26175	4.69147	2	Ent_CamK2_03_S09	Ent_CamK2_03	0.644888
0.5	8515519	Dz 5mg/kg	1.83777	1.91061	2	Ent_CamK2_03_S09	Ent_CamK2_03	0.0713606
0.9	8531526	Dz 5mg/kg	3.04784	4.50802	2	Ent_CamK2_03_S09	Ent_CamK2_03	0.558733
0.6	8555533	Dz 5mg/kg	2.4249	2.48939	2	Ent_CamK2_03_S09	Ent_CamK2_03	0.307838
0.55	8575539	Dz 5mg/kg	1.81299	1.77399	2	Ent_CamK2_03_S09	Ent_CamK2_03	0.0613803
0.8	8595546	Dz 5mg/kg	3.57332	5.57079	2	Ent_CamK2_03_S09	Ent_CamK2_03	0.770379
0.75	8611553	Dz 5mg/kg	2.99231	4.75736	2	Ent_CamK2_03_S09	Ent_CamK2_03	0.536368
0.85	8627559	Dz 5mg/kg	3.76622	5.33305	2	Ent_CamK2_03_S09	Ent_CamK2_03	0.848069
0.55	8651566	Dz 5mg/kg	2.08645	1.89669	2	Ent_CamK2_03_S09	Ent_CamK2_03	0.17152
0.7	8667573	Dz 5mg/kg	3.28705	4.85053	2	Ent_CamK2_03_S09	Ent_CamK2_03	0.65508
0.8	8683580	Dz 5mg/kg	2.7144	4.55726	2	Ent_CamK2_03_S09	Ent_CamK2_03	0.424436
1	8707587	Dz 5mg/kg	3.2843	4.95359	2	Ent_CamK2_03_S09	Ent_CamK2_03	0.653972
0.5	8731594	Dz 5mg/kg	1.99994	1.98771	2	Ent_CamK2_03_S09	Ent_CamK2_03	0.136677
1	8751600	Dz 5mg/kg	3.20483	5.11572	2	Ent_CamK2_03_S09	Ent_CamK2_03	0.621965
0.75	8771607	Dz 5mg/kg	3.33329	4.96084	2	Ent_CamK2_03_S09	Ent_CamK2_03	0.673703
0.6	8791614	Dz 5mg/kg	2.31999	3.19081	2	Ent_CamK2_03_S09	Ent_CamK2_03	0.265584
0.75	8811621	Dz 5mg/kg	3.81164	4.90713	2	Ent_CamK2_03_S09	Ent_CamK2_03	0.866366
0.8	8827627	Dz 5mg/kg	4.02901	5.80676	2	Ent_CamK2_03_S09	Ent_CamK2_03	0.953912
0.9	8843634	Dz 5mg/kg	3.48398	5.35614	2	Ent_CamK2_03_S09	Ent_CamK2_03	0.734397
0.65	8859641	Dz 5mg/kg	2.4751	4.19238	2	Ent_CamK2_03_S09	Ent_CamK2_03	0.328056
0.7	8883647	Dz 5mg/kg	2.71525	4.59495	2	Ent_CamK2_03_S09	Ent_CamK2_03	0.424777
0.5	8907654	Dz 5mg/kg	1.70774	1.51835	2	Ent_CamK2_03_S09	Ent_CamK2_03	0.0189898
0.65	8927661	Dz 5mg/kg	3.81932	4.69465	2	Ent_CamK2_03_S09	Ent_CamK2_03	0.869456
0.75	8943668	Dz 5mg/kg	3.82956	5.39254	2	Ent_CamK2_03_S09	Ent_CamK2_03	0.873581
0.9	8967675	Dz 5mg/kg			2	Ent_CamK2_03_S09	Ent_CamK2_03
0.5	8991682	Dz 5mg/kg	2.29183	2.03018	2	Ent_CamK2_03_S09	Ent_CamK2_03	0.254241
0.55	9007688	Dz 5mg/kg	1.87586	1.61617	2	Ent_CamK2_03_S09	Ent_CamK2_03	0.0867048
0.65	9027695	Dz 5mg/kg	2.97623	4.3793	2	Ent_CamK2_03_S09	Ent_CamK2_03	0.529893
0.75	9051702	Dz 5mg/kg	3.72683	5.8353	2	Ent_CamK2_03_S09	Ent_CamK2_03	0.832207
1	9067709	Dz 5mg/kg	3.43163	4.90418	2	Ent_CamK2_03_S09	Ent_CamK2_03	0.713312
0.85	9083715	Dz 5mg/kg	3.29848	4.69417	2	Ent_CamK2_03_S09	Ent_CamK2_03	0.659684
0.75	9103722	Dz 5mg/kg	4.39785	6.26583	2	Ent_CamK2_03_S09	Ent_CamK2_03	1.10247
0.55	9119729	Dz 5mg/kg	2.04697	1.95266	2	Ent_CamK2_03_S09	Ent_CamK2_03	0.155619
1	9139735	Dz 5mg/kg	3.36337	5.40613	2	Ent_CamK2_03_S09	Ent_CamK2_03	0.685817
0.8	9163742	Dz 5mg/kg	3.07144	4.87849	2	Ent_CamK2_03_S09	Ent_CamK2_03	0.568239
0.75	9179749	Dz 5mg/kg	4.20906	5.68334	2	Ent_CamK2_03_S09	Ent_CamK2_03	1.02643
0.6	9199756	Dz 5mg/kg	2.4734	2.88293	2	Ent_CamK2_03_S09	Ent_CamK2_03	0.327371
0.75	9223763	Dz 5mg/kg	2.93896	4.68011	2	Ent_CamK2_03_S09	Ent_CamK2_03	0.514881
0.5	9243770	Dz 5mg/kg	1.92657	2.13669	2	Ent_CamK2_03_S09	Ent_CamK2_03	0.107126
0.85	9259776	Dz 5mg/kg	3.67737	4.60999	2	Ent_CamK2_03_S09	Ent_CamK2_03	0.812286
0.7	9275783	Dz 5mg/kg	3.47071	4.6882	2	Ent_CamK2_03_S09	Ent_CamK2_03	0.729051
0.75	9291789	Dz 5mg/kg	3.48885	5.38514	2	Ent_CamK2_03_S09	Ent_CamK2_03	0.736356
0.65	9311796	Dz 5mg/kg	4.63043	4.96668	2	Ent_CamK2_03_S09	Ent_CamK2_03	1.19614
0.6	9335803	Dz 5mg/kg	2.13614	2.7774	2	Ent_CamK2_03_S09	Ent_CamK2_03	0.191533
0.6	9359810	Dz 5mg/kg	2.72295	3.44257	2	Ent_CamK2_03_S09	Ent_CamK2_03	0.42788
0.85	9093400	NaCl	4.24362	5.69313	3	Ent_CamK2_03_S10	Ent_CamK2_03	1.00853
0.6	9113406	NaCl	2.90262	3.21223	3	Ent_CamK2_03_S10	Ent_CamK2_03	0.486143
0.95	9133413	NaCl	4.30916	6.4245	3	Ent_CamK2_03_S10	Ent_CamK2_03	1.03406
0.9	9157420	NaCl	4.68821	5.6331	3	Ent_CamK2_03_S10	Ent_CamK2_03	1.18171
0.8	9173427	NaCl	3.59914	4.84317	3	Ent_CamK2_03_S10	Ent_CamK2_03	0.757469
0.5	9197434	NaCl	2.69707	2.46862	3	Ent_CamK2_03_S10	Ent_CamK2_03	0.406072
0.7	9213440	NaCl	2.87241	4.50936	3	Ent_CamK2_03_S10	Ent_CamK2_03	0.474378
0.75	9233447	NaCl	3.2076	4.0322	3	Ent_CamK2_03_S10	Ent_CamK2_03	0.60495
0.75	9257454	NaCl	3.70099	5.47973	3	Ent_CamK2_03_S10	Ent_CamK2_03	0.797145
0.6	9277461	NaCl	2.7915	3.56982	3	Ent_CamK2_03_S10	Ent_CamK2_03	0.442858
0.95	9301468	NaCl	3.70289	5.92019	3	Ent_CamK2_03_S10	Ent_CamK2_03	0.797884
0.85	9321474	NaCl	4.059	6.08985	3	Ent_CamK2_03_S10	Ent_CamK2_03	0.936607
0.65	9341481	NaCl	3.07344	4.94657	3	Ent_CamK2_03_S10	Ent_CamK2_03	0.552687
1	9365488	NaCl	4.30892	6.52461	3	Ent_CamK2_03_S10	Ent_CamK2_03	1.03396
0.7	9389495	NaCl	3.78249	4.85246	3	Ent_CamK2_03_S10	Ent_CamK2_03	0.828892
0.55	9405502	NaCl	2.12496	2.19014	3	Ent_CamK2_03_S10	Ent_CamK2_03	0.183213
0.9	9421508	NaCl	3.39135	5.40204	3	Ent_CamK2_03_S10	Ent_CamK2_03	0.676529
0.75	9445515	NaCl	3.52771	5.18461	3	Ent_CamK2_03_S10	Ent_CamK2_03	0.729643
0.55	9461522	NaCl	2.4032	2.33975	3	Ent_CamK2_03_S10	Ent_CamK2_03	0.291598
0.9	9477529	NaCl	3.22231	4.82807	3	Ent_CamK2_03_S10	Ent_CamK2_03	0.61068
0.5	9497535	NaCl	2.23658	2.70896	3	Ent_CamK2_03_S10	Ent_CamK2_03	0.226693
0.7	9517542	NaCl	3.3679	5.17208	3	Ent_CamK2_03_S10	Ent_CamK2_03	0.667391
0.6	9537549	NaCl	2.99255	3.22963	3	Ent_CamK2_03_S10	Ent_CamK2_03	0.521175
0.75	9553556	NaCl	2.81604	4.29706	3	Ent_CamK2_03_S10	Ent_CamK2_03	0.452416
0.7	9577563	NaCl	3.69852	4.8614	3	Ent_CamK2_03_S10	Ent_CamK2_03	0.796182
0.8	9601570	NaCl	3.37524	5.13022	3	Ent_CamK2_03_S10	Ent_CamK2_03	0.670252
0.6	9621576	NaCl	2.72861	3.31466	3	Ent_CamK2_03_S10	Ent_CamK2_03	0.418361
0.75	9641583	NaCl	3.48428	5.03656	3	Ent_CamK2_03_S10	Ent_CamK2_03	0.712729
0.85	9657590	NaCl	3.29615	5.02316	3	Ent_CamK2_03_S10	Ent_CamK2_03	0.639443
0.95	9673596	NaCl	3.94406	6.20007	3	Ent_CamK2_03_S10	Ent_CamK2_03	0.891834
0.8	9693603	NaCl	3.5683	5.40554	3	Ent_CamK2_03_S10	Ent_CamK2_03	0.745457
1	9713610	NaCl	3.53857	5.62201	3	Ent_CamK2_03_S10	Ent_CamK2_03	0.733876
0.65	9729617	NaCl	2.60007	3.77802	3	Ent_CamK2_03_S10	Ent_CamK2_03	0.368287
0.75	9753623	NaCl	2.92304	4.33056	3	Ent_CamK2_03_S10	Ent_CamK2_03	0.494099
0.5	9769630	NaCl	2.34859	2.17121	3	Ent_CamK2_03_S10	Ent_CamK2_03	0.270326
0.5	9793637	NaCl	2.26488	2.30701	3	Ent_CamK2_03_S10	Ent_CamK2_03	0.237717
0.5	9809644	NaCl	2.19046	1.94724	3	Ent_CamK2_03_S10	Ent_CamK2_03	0.208724
1	9833651	NaCl	4.16473	7.01336	3	Ent_CamK2_03_S10	Ent_CamK2_03	0.977795
0.65	9857658	NaCl		4.86007	3	Ent_CamK2_03_S10	Ent_CamK2_03
0.75	9881665	NaCl	3.88091	5.37001	3	Ent_CamK2_03_S10	Ent_CamK2_03	0.867232
0.95	9901671	NaCl	3.94782	6.55219	3	Ent_CamK2_03_S10	Ent_CamK2_03	0.893296
0.75	9921678	NaCl	2.93121	4.14674	3	Ent_CamK2_03_S10	Ent_CamK2_03	0.497283
0.65	9937685	NaCl	3.52718	5.71254	3	Ent_CamK2_03_S10	Ent_CamK2_03	0.729438
0.65	9953691	NaCl	3.75874	4.79775	3	Ent_CamK2_03_S10	Ent_CamK2_03	0.81964
0.9	9969698	NaCl	3.46072	5.8821	3	Ent_CamK2_03_S10	Ent_CamK2_03	0.703549
0.8	9993705	NaCl			3	Ent_CamK2_03_S10	Ent_CamK2_03
0.85	10017712	NaCl	4.62331	6.48889	3	Ent_CamK2_03_S10	Ent_CamK2_03	1.15643
0.55	10033719	NaCl	3.05311	3.24033	3	Ent_CamK2_03_S10	Ent_CamK2_03	0.544769
0.55	10049725	NaCl	2.27162	2.7559	3	Ent_CamK2_03_S10	Ent_CamK2_03	0.24034
0.75	10073732	NaCl	3.61344	5.7704	3	Ent_CamK2_03_S10	Ent_CamK2_03	0.76304
1	10089739	NaCl	4.64708	6.70775	3	Ent_CamK2_03_S10	Ent_CamK2_03	1.16569
0.85	10113746	NaCl	3.81574	5.70816	3	Ent_CamK2_03_S10	Ent_CamK2_03	0.841846
0.8	10129752	NaCl	3.91819	6.62156	3	Ent_CamK2_03_S10	Ent_CamK2_03	0.881754
0.7	10149759	NaCl	3.4455	4.30217	3	Ent_CamK2_03_S10	Ent_CamK2_03	0.697621
0.55	10169766	NaCl	3.191	4.04034	3	Ent_CamK2_03_S10	Ent_CamK2_03	0.598483
0.75	10185773	NaCl	4.85353	6.58118	3	Ent_CamK2_03_S10	Ent_CamK2_03	1.24611
1	10209779	NaCl	4.44937	7.22304	3	Ent_CamK2_03_S10	Ent_CamK2_03	1.08867
0.9	10233786	NaCl	3.77383	5.5814	3	Ent_CamK2_03_S10	Ent_CamK2_03	0.825522
0.95	10253793	NaCl	4.56877	5.9572	3	Ent_CamK2_03_S10	Ent_CamK2_03	1.13519
0.6	10273800	NaCl	2.33602	2.80615	3	Ent_CamK2_03_S10	Ent_CamK2_03	0.265427
0.95	9046538	Dz 5mg/kg	3.97855	5.68616	3	Ent_CamK2_03_S12	Ent_CamK2_03	0.905267
0.7	9062544	Dz 5mg/kg	4.4141	5.20562	3	Ent_CamK2_03_S12	Ent_CamK2_03	1.07494
1	9078551	Dz 5mg/kg	3.55014	5.4016	3	Ent_CamK2_03_S12	Ent_CamK2_03	0.738384
0.5	9102558	Dz 5mg/kg	1.98395	2.40535	3	Ent_CamK2_03_S12	Ent_CamK2_03	0.12828
0.9	9126565	Dz 5mg/kg	3.35391	4.46013	3	Ent_CamK2_03_S12	Ent_CamK2_03	0.661944
0.65	9142571	Dz 5mg/kg	2.93525	3.77298	3	Ent_CamK2_03_S12	Ent_CamK2_03	0.498856
0.7	9166578	Dz 5mg/kg	3.57867	4.48629	3	Ent_CamK2_03_S12	Ent_CamK2_03	0.749498
0.9	9182585	Dz 5mg/kg	3.18515	5.0552	3	Ent_CamK2_03_S12	Ent_CamK2_03	0.596204
0.95	9198592	Dz 5mg/kg	3.0263	4.84382	3	Ent_CamK2_03_S12	Ent_CamK2_03	0.534324
0.7	9214598	Dz 5mg/kg	3.02484	4.54652	3	Ent_CamK2_03_S12	Ent_CamK2_03	0.533755
0.7	9230605	Dz 5mg/kg	3.25559	4.23952	3	Ent_CamK2_03_S12	Ent_CamK2_03	0.623641
0.75	9246611	Dz 5mg/kg	3.0914	5.05305	3	Ent_CamK2_03_S12	Ent_CamK2_03	0.559681
0.75	9270618	Dz 5mg/kg	3.98325	5.81526	3	Ent_CamK2_03_S12	Ent_CamK2_03	0.907099
0.55	9290625	Dz 5mg/kg	1.65464	1.95	3	Ent_CamK2_03_S12	Ent_CamK2_03	0
0.65	9314632	Dz 5mg/kg	3.18857	4.06341	3	Ent_CamK2_03_S12	Ent_CamK2_03	0.597536
0.9	9334639	Dz 5mg/kg	3.21624	5.53727	3	Ent_CamK2_03_S12	Ent_CamK2_03	0.608314
1	9350645	Dz 5mg/kg	3.42757	5.65064	3	Ent_CamK2_03_S12	Ent_CamK2_03	0.690638
0.85	9370652	Dz 5mg/kg	2.69166	4.51807	3	Ent_CamK2_03_S12	Ent_CamK2_03	0.403967
0.75	9386659	Dz 5mg/kg	3.60604	4.95588	3	Ent_CamK2_03_S12	Ent_CamK2_03	0.76016
0.75	9406666	Dz 5mg/kg	3.77463	5.31534	3	Ent_CamK2_03_S12	Ent_CamK2_03	0.825833
1	9426672	Dz 5mg/kg	3.68584	5.23959	3	Ent_CamK2_03_S12	Ent_CamK2_03	0.791243
0.5	9450679	Dz 5mg/kg	2.36958	2.02588	3	Ent_CamK2_03_S12	Ent_CamK2_03	0.2785
0.65	9470686	Dz 5mg/kg	3.24384	4.212	3	Ent_CamK2_03_S12	Ent_CamK2_03	0.619065
0.8	9490693	Dz 5mg/kg	3.014	4.86231	3	Ent_CamK2_03_S12	Ent_CamK2_03	0.529533
0.6	9506700	Dz 5mg/kg	2.63177	3.13319	3	Ent_CamK2_03_S12	Ent_CamK2_03	0.380637
0.75	9526706	Dz 5mg/kg	3.30287	4.66961	3	Ent_CamK2_03_S12	Ent_CamK2_03	0.642059
0.9	9550713	Dz 5mg/kg	3.5438	5.26041	3	Ent_CamK2_03_S12	Ent_CamK2_03	0.735914
0.5	9566720	Dz 5mg/kg	1.86493	2.0008	3	Ent_CamK2_03_S12	Ent_CamK2_03	0.0819166
0.6	9590727	Dz 5mg/kg	3.08577	2.88444	3	Ent_CamK2_03_S12	Ent_CamK2_03	0.557488
0.6	9614734	Dz 5mg/kg	2.2514	2.73185	3	Ent_CamK2_03_S12	Ent_CamK2_03	0.232466
0.75	9634741	Dz 5mg/kg	3.87059	5.51101	3	Ent_CamK2_03_S12	Ent_CamK2_03	0.863214
0.8	9658748	Dz 5mg/kg	3.30134	5.26753	3	Ent_CamK2_03_S12	Ent_CamK2_03	0.641463
0.75	9674754	Dz 5mg/kg	3.11863	4.12204	3	Ent_CamK2_03_S12	Ent_CamK2_03	0.570291
0.75	9698761	Dz 5mg/kg	3.18084	4.24771	3	Ent_CamK2_03_S12	Ent_CamK2_03	0.594525
0.6	9714768	Dz 5mg/kg	2.59219	3.07537	3	Ent_CamK2_03_S12	Ent_CamK2_03	0.365219
0.85	9734774	Dz 5mg/kg	3.4431	5.51731	3	Ent_CamK2_03_S12	Ent_CamK2_03	0.696685
0.95	9754781	Dz 5mg/kg	4.26788	5.79123	3	Ent_CamK2_03_S12	Ent_CamK2_03	1.01798
0.75	9770788	Dz 5mg/kg	3.37619	5.08108	3	Ent_CamK2_03_S12	Ent_CamK2_03	0.670621
0.55	9786795	Dz 5mg/kg	2.72615	2.88983	3	Ent_CamK2_03_S12	Ent_CamK2_03	0.417401
1	9806801	Dz 5mg/kg	3.32114	5.20738	3	Ent_CamK2_03_S12	Ent_CamK2_03	0.649175
0.95	9826808	Dz 5mg/kg	3.36929	5.25074	3	Ent_CamK2_03_S12	Ent_CamK2_03	0.667934
0.8	9850815	Dz 5mg/kg	3.26273	3.75305	3	Ent_CamK2_03_S12	Ent_CamK2_03	0.626424
0.55	9870822	Dz 5mg/kg	2.35768	2.52885	3	Ent_CamK2_03_S12	Ent_CamK2_03	0.273867
0.5	9894829	Dz 5mg/kg	2.39076	1.98633	3	Ent_CamK2_03_S12	Ent_CamK2_03	0.286753
0.55	9910835	Dz 5mg/kg	1.79202	1.77678	3	Ent_CamK2_03_S12	Ent_CamK2_03	0.0535151
1	9930842	Dz 5mg/kg	3.58335	4.82191	3	Ent_CamK2_03_S12	Ent_CamK2_03	0.751318
0.8	9954849	Dz 5mg/kg	4.74912	7.34901	3	Ent_CamK2_03_S12	Ent_CamK2_03	1.20544
0.85	9978856	Dz 5mg/kg	3.02542	4.12429	3	Ent_CamK2_03_S12	Ent_CamK2_03	0.53398
0.85	9998863	Dz 5mg/kg	2.90311	4.24863	3	Ent_CamK2_03_S12	Ent_CamK2_03	0.486336
0.95	10014869	Dz 5mg/kg	4.5355	5.9905	3	Ent_CamK2_03_S12	Ent_CamK2_03	1.12222
0.55	10030876	Dz 5mg/kg	2.79197	2.65619	3	Ent_CamK2_03_S12	Ent_CamK2_03	0.443042
0.5	10046883	Dz 5mg/kg	2.92341	2.50993	3	Ent_CamK2_03_S12	Ent_CamK2_03	0.494243
0.8	10070890	Dz 5mg/kg	3.495	5.43556	3	Ent_CamK2_03_S12	Ent_CamK2_03	0.716903
0.7	10090896	Dz 5mg/kg	2.54563	3.40189	3	Ent_CamK2_03_S12	Ent_CamK2_03	0.347081
0.85	10114903	Dz 5mg/kg	3.93439	5.11517	3	Ent_CamK2_03_S12	Ent_CamK2_03	0.888067
0.65	10134910	Dz 5mg/kg	3.227	4.74074	3	Ent_CamK2_03_S12	Ent_CamK2_03	0.612503
0.65	10158917	Dz 5mg/kg	2.4407	3.76865	3	Ent_CamK2_03_S12	Ent_CamK2_03	0.306207
0.75	10182924	Dz 5mg/kg	3.23734	3.94516	3	Ent_CamK2_03_S12	Ent_CamK2_03	0.616534
0.9	10202931	Dz 5mg/kg	3.62581	5.4568	3	Ent_CamK2_03_S12	Ent_CamK2_03	0.767859
0.6	10222938	Dz 5mg/kg	2.44536	3.11964	3	Ent_CamK2_03_S12	Ent_CamK2_03	0.30802
0.75	8358698	NaCl	7.98982	12.8336	0	Ent_CamK2_04_S01	Ent_CamK2_04	1.06998
0.65	8374705	NaCl	7.38889	11.2151	0	Ent_CamK2_04_S01	Ent_CamK2_04	0.905074
0.55	8398712	NaCl			0	Ent_CamK2_04_S01	Ent_CamK2_04
0.9	8418719	NaCl	8.1043	12.8297	0	Ent_CamK2_04_S01	Ent_CamK2_04	1.1014
0.95	8438726	NaCl	7.98774	12.7995	0	Ent_CamK2_04_S01	Ent_CamK2_04	1.06941
0.55	8454732	NaCl	7.14027	12.1921	0	Ent_CamK2_04_S01	Ent_CamK2_04	0.836846
1	8470739	NaCl	8.1209	12.6804	0	Ent_CamK2_04_S01	Ent_CamK2_04	1.10595
0.5	8490746	NaCl	6.1247	7.7843	0	Ent_CamK2_04_S01	Ent_CamK2_04	0.558152
0.9	8506752	NaCl	8.52608	14.4277	0	Ent_CamK2_04_S01	Ent_CamK2_04	1.21715
0.75	8522759	NaCl	7.89553	12.073	0	Ent_CamK2_04_S01	Ent_CamK2_04	1.04411
0.7	8542766	NaCl	6.72077	10.9748	0	Ent_CamK2_04_S01	Ent_CamK2_04	0.721726
0.85	8566773	NaCl		13.1354	0	Ent_CamK2_04_S01	Ent_CamK2_04
0.95	8582780	NaCl	7.99074	11.4067	0	Ent_CamK2_04_S01	Ent_CamK2_04	1.07024
0.95	8606787	NaCl	8.27072	12.2897	0	Ent_CamK2_04_S01	Ent_CamK2_04	1.14707
0.85	8622793	NaCl	7.48137	11.742	0	Ent_CamK2_04_S01	Ent_CamK2_04	0.930453
0.9	8646800	NaCl	7.16961	11.7073	0	Ent_CamK2_04_S01	Ent_CamK2_04	0.844898
0.5	8662807	NaCl	6.14352	8.75274	0	Ent_CamK2_04_S01	Ent_CamK2_04	0.563316
0.75	8682814	NaCl	7.15587	11.0879	0	Ent_CamK2_04_S01	Ent_CamK2_04	0.841129
0.5	8706821	NaCl	7.63597		0	Ent_CamK2_04_S01	Ent_CamK2_04	0.972878
0.5	8726828	NaCl	7.07914	9.66844	0	Ent_CamK2_04_S01	Ent_CamK2_04	0.82007
0.9	8742834	NaCl	7.40103	12.3594	0	Ent_CamK2_04_S01	Ent_CamK2_04	0.908405
0.85	8762841	NaCl	7.30193	10.7592	0	Ent_CamK2_04_S01	Ent_CamK2_04	0.881211
0.8	8778848	NaCl	6.38948	11.4257	0	Ent_CamK2_04_S01	Ent_CamK2_04	0.630812
0.75	8794855	NaCl	6.45377	9.9882	0	Ent_CamK2_04_S01	Ent_CamK2_04	0.648456
0.6	8810861	NaCl	6.22012	8.35161	0	Ent_CamK2_04_S01	Ent_CamK2_04	0.584337
0.6	8830868	NaCl	6.7195	10.491	0	Ent_CamK2_04_S01	Ent_CamK2_04	0.721379
0.55	8850875	NaCl	7.02184	11.5381	0	Ent_CamK2_04_S01	Ent_CamK2_04	0.804346
0.5	8874882	NaCl	5.45969	8.02391	0	Ent_CamK2_04_S01	Ent_CamK2_04	0.375656
0.75	8898889	NaCl	7.58045	12.1482	0	Ent_CamK2_04_S01	Ent_CamK2_04	0.957643
0.65	8922896	NaCl	6.95659	10.4522	0	Ent_CamK2_04_S01	Ent_CamK2_04	0.786441
1	8942903	NaCl	7.01298	11.1302	0	Ent_CamK2_04_S01	Ent_CamK2_04	0.801915
0.6	8958910	NaCl	6.54211	10.5411	0	Ent_CamK2_04_S01	Ent_CamK2_04	0.672699
0.75	8978916	NaCl	6.88516	10.5654	0	Ent_CamK2_04_S01	Ent_CamK2_04	0.76684
0.95	8998923	NaCl			0	Ent_CamK2_04_S01	Ent_CamK2_04
0.8	9018930	NaCl	9.57945	12.4733	0	Ent_CamK2_04_S01	Ent_CamK2_04	1.50621
0.8	9042937	NaCl	7.75809	13.8168	0	Ent_CamK2_04_S01	Ent_CamK2_04	1.00639
0.75	9062944	NaCl	8.51448	11.5904	0	Ent_CamK2_04_S01	Ent_CamK2_04	1.21396
1	9086951	NaCl	8.01332	11.6485	0	Ent_CamK2_04_S01	Ent_CamK2_04	1.07643
0.7	9106958	NaCl	6.7024	9.60212	0	Ent_CamK2_04_S01	Ent_CamK2_04	0.716685
0.85	9130965	NaCl	8.01882	13.8552	0	Ent_CamK2_04_S01	Ent_CamK2_04	1.07794
0.65	9154972	NaCl	7.61894	11.1717	0	Ent_CamK2_04_S01	Ent_CamK2_04	0.968205
0.6	9174979	NaCl	6.75516	9.17926	0	Ent_CamK2_04_S01	Ent_CamK2_04	0.731164
0.95	9190985	NaCl	7.11401	11.4195	0	Ent_CamK2_04_S01	Ent_CamK2_04	0.82964
0.75	9210992	NaCl	9.10903	13.5025	0	Ent_CamK2_04_S01	Ent_CamK2_04	1.37712
0.9	9234999	NaCl		14.0436	0	Ent_CamK2_04_S01	Ent_CamK2_04
0.6	9259006	NaCl	6.89763	10.4866	0	Ent_CamK2_04_S01	Ent_CamK2_04	0.77026
0.75	9283013	NaCl	7.09165	11.3502	0	Ent_CamK2_04_S01	Ent_CamK2_04	0.823504
0.55	9307020	NaCl	5.17561	7.5973	0	Ent_CamK2_04_S01	Ent_CamK2_04	0.2977
0.65	9331027	NaCl	6.56853	9.62822	0	Ent_CamK2_04_S01	Ent_CamK2_04	0.679949
0.7	9351034	NaCl	7.7722	10.8894	0	Ent_CamK2_04_S01	Ent_CamK2_04	1.01026
0.75	9375041	NaCl	7.37375	11.5932	0	Ent_CamK2_04_S01	Ent_CamK2_04	0.90092
0.8	9391048	NaCl	7.98898	13.6278	0	Ent_CamK2_04_S01	Ent_CamK2_04	1.06975
0.7	9411055	NaCl	6.47527	10.7241	0	Ent_CamK2_04_S01	Ent_CamK2_04	0.654355
0.55	9427061	NaCl			0	Ent_CamK2_04_S01	Ent_CamK2_04
1	9443068	NaCl	7.00692	10.6863	0	Ent_CamK2_04_S01	Ent_CamK2_04	0.800251
0.8	9459075	NaCl	7.27641	11.4606	0	Ent_CamK2_04_S01	Ent_CamK2_04	0.874206
0.7	9483082	NaCl	7.6753	11.661	0	Ent_CamK2_04_S01	Ent_CamK2_04	0.983671
0.65	9499089	NaCl	7.40788	10.115	0	Ent_CamK2_04_S01	Ent_CamK2_04	0.910285
0.85	9519095	NaCl	8.37454	12.9525	0	Ent_CamK2_04_S01	Ent_CamK2_04	1.17556
1	9535102	NaCl	8.51989	15.2011	0	Ent_CamK2_04_S01	Ent_CamK2_04	1.21545
0.5	8304551	Dz 5mg/kg	6.33712	8.87771	0	Ent_CamK2_04_S02	Ent_CamK2_04	0.616445
0.75	8328558	Dz 5mg/kg	6.91388	10.7424	0	Ent_CamK2_04_S02	Ent_CamK2_04	0.774719
0.55	8352565	Dz 5mg/kg	5.24347	9.8147	0	Ent_CamK2_04_S02	Ent_CamK2_04	0.316322
0.75	8372572	Dz 5mg/kg	6.67532	9.4097	0	Ent_CamK2_04_S02	Ent_CamK2_04	0.709255
0.75	8392579	Dz 5mg/kg	7.13767	10.1324	0	Ent_CamK2_04_S02	Ent_CamK2_04	0.836135
0.75	8416586	Dz 5mg/kg	5.8739	10.4552	0	Ent_CamK2_04_S02	Ent_CamK2_04	0.489325
1	8432593	Dz 5mg/kg	7.19657	12.2941	0	Ent_CamK2_04_S02	Ent_CamK2_04	0.852298
0.6	8452600	Dz 5mg/kg	5.3736	8.95445	0	Ent_CamK2_04_S02	Ent_CamK2_04	0.352031
0.65	8476607	Dz 5mg/kg	6.64664	10.8441	0	Ent_CamK2_04_S02	Ent_CamK2_04	0.701383
0.65	8500614	Dz 5mg/kg	6.87444	11.1044	0	Ent_CamK2_04_S02	Ent_CamK2_04	0.763898
0.95	8516620	Dz 5mg/kg	7.69264	10.6716	0	Ent_CamK2_04_S02	Ent_CamK2_04	0.988431
0.5	8532627	Dz 5mg/kg	5.01476	7.83916	0	Ent_CamK2_04_S02	Ent_CamK2_04	0.253559
0.85	8548634	Dz 5mg/kg	7.62795	11.0472	0	Ent_CamK2_04_S02	Ent_CamK2_04	0.970677
0.6	8568640	Dz 5mg/kg	5.02506	8.28826	0	Ent_CamK2_04_S02	Ent_CamK2_04	0.256385
0.6	8592648	Dz 5mg/kg	5.28624	8.52142	0	Ent_CamK2_04_S02	Ent_CamK2_04	0.328059
0.8	8608654	Dz 5mg/kg	6.70481	10.8705	0	Ent_CamK2_04_S02	Ent_CamK2_04	0.717347
0.7	8632661	Dz 5mg/kg	7.20086	11.4176	0	Ent_CamK2_04_S02	Ent_CamK2_04	0.853473
0.7	8652668	Dz 5mg/kg	4.75056	8.47771	0	Ent_CamK2_04_S02	Ent_CamK2_04	0.181056
0.9	8668675	Dz 5mg/kg	6.53713	11.375	0	Ent_CamK2_04_S02	Ent_CamK2_04	0.671331
0.6	8684681	Dz 5mg/kg	5.30498	8.89829	0	Ent_CamK2_04_S02	Ent_CamK2_04	0.333202
0.65	8700688	Dz 5mg/kg	7.48765	9.49453	0	Ent_CamK2_04_S02	Ent_CamK2_04	0.932177
0.95	8724695	Dz 5mg/kg	8.41245	12.9445	0	Ent_CamK2_04_S02	Ent_CamK2_04	1.18596
0.7	8744702	Dz 5mg/kg	7.81948	12.8745	0	Ent_CamK2_04_S02	Ent_CamK2_04	1.02324
0.9	8764709	Dz 5mg/kg	7.85233	12.4126	0	Ent_CamK2_04_S02	Ent_CamK2_04	1.03225
0.95	8788716	Dz 5mg/kg	7.77635	12.6621	0	Ent_CamK2_04_S02	Ent_CamK2_04	1.0114
0.8	8804723	Dz 5mg/kg	5.85048	9.13616	0	Ent_CamK2_04_S02	Ent_CamK2_04	0.482898
0.55	8820729	Dz 5mg/kg	4.51617	7.71623	0	Ent_CamK2_04_S02	Ent_CamK2_04	0.116733
0.85	8844736	Dz 5mg/kg	5.62471	9.5349	0	Ent_CamK2_04_S02	Ent_CamK2_04	0.420941
0.55	8860743	Dz 5mg/kg	4.63812	7.98299	0	Ent_CamK2_04_S02	Ent_CamK2_04	0.1502
0.95	8880750	Dz 5mg/kg	6.9527	10.751	0	Ent_CamK2_04_S02	Ent_CamK2_04	0.785374
0.85	8900757	Dz 5mg/kg	6.7424	10.0914	0	Ent_CamK2_04_S02	Ent_CamK2_04	0.727663
0.75	8924764	Dz 5mg/kg	5.32392	10.4576	0	Ent_CamK2_04_S02	Ent_CamK2_04	0.338398
0.55	8944770	Dz 5mg/kg	5.10356	7.6757	0	Ent_CamK2_04_S02	Ent_CamK2_04	0.277926
0.9	8964777	Dz 5mg/kg	6.2149	11.4358	0	Ent_CamK2_04_S02	Ent_CamK2_04	0.582904
0.75	8980784	Dz 5mg/kg	6.49033	9.72052	0	Ent_CamK2_04_S02	Ent_CamK2_04	0.658488
0.6	8996791	Dz 5mg/kg	7.52288	8.75773	0	Ent_CamK2_04_S02	Ent_CamK2_04	0.941844
0.75	9016798	Dz 5mg/kg	6.67381	11.0994	0	Ent_CamK2_04_S02	Ent_CamK2_04	0.708841
0.7	9036804	Dz 5mg/kg	5.61431	11.2516	0	Ent_CamK2_04_S02	Ent_CamK2_04	0.418087
0.8	9060811	Dz 5mg/kg	6.203	11.6833	0	Ent_CamK2_04_S02	Ent_CamK2_04	0.579638
0.75	9076818	Dz 5mg/kg	6.03425	9.12615	0	Ent_CamK2_04_S02	Ent_CamK2_04	0.533329
0.8	9100825	Dz 5mg/kg	5.81526	9.27823	0	Ent_CamK2_04_S02	Ent_CamK2_04	0.473232
0.8	9120832	Dz 5mg/kg	6.15066	10.2512	0	Ent_CamK2_04_S02	Ent_CamK2_04	0.565274
0.75	9144839	Dz 5mg/kg	7.43229	11.0081	0	Ent_CamK2_04_S02	Ent_CamK2_04	0.916983
0.75	9168846	Dz 5mg/kg	8.49467	11.3698	0	Ent_CamK2_04_S02	Ent_CamK2_04	1.20852
0.5	9184853	Dz 5mg/kg	7.32247	9.1809	0	Ent_CamK2_04_S02	Ent_CamK2_04	0.886846
1	9200859	Dz 5mg/kg	8.09202	11.5799	0	Ent_CamK2_04_S02	Ent_CamK2_04	1.09803
0.55	9216866	Dz 5mg/kg	6.15878	11.036	0	Ent_CamK2_04_S02	Ent_CamK2_04	0.567504
1	9236873	Dz 5mg/kg	7.21869	10.4192	0	Ent_CamK2_04_S02	Ent_CamK2_04	0.858366
0.9	9260880	Dz 5mg/kg	6.67204	11.4177	0	Ent_CamK2_04_S02	Ent_CamK2_04	0.708355
0.65	9284887	Dz 5mg/kg	5.37218	10.4108	0	Ent_CamK2_04_S02	Ent_CamK2_04	0.351644
0.95	9304894	Dz 5mg/kg	7.69726	12.6956	0	Ent_CamK2_04_S02	Ent_CamK2_04	0.989698
0.5	9324901	Dz 5mg/kg	4.96852	7.64509	0	Ent_CamK2_04_S02	Ent_CamK2_04	0.240868
1	9348908	Dz 5mg/kg	6.40137	11.0418	0	Ent_CamK2_04_S02	Ent_CamK2_04	0.634077
0.5	9368915	Dz 5mg/kg	5.26943	7.33924	0	Ent_CamK2_04_S02	Ent_CamK2_04	0.323446
1	9384921	Dz 5mg/kg	7.12001	11.1243	0	Ent_CamK2_04_S02	Ent_CamK2_04	0.831287
0.65	9400928	Dz 5mg/kg	5.38507	9.6202	0	Ent_CamK2_04_S02	Ent_CamK2_04	0.35518
0.85	9420935	Dz 5mg/kg	6.14558	9.4141	0	Ent_CamK2_04_S02	Ent_CamK2_04	0.563881
0.7	9444942	Dz 5mg/kg	5.35591	9.73488	0	Ent_CamK2_04_S02	Ent_CamK2_04	0.347176
0.9	9460948	Dz 5mg/kg	6.55228	10.2959	0	Ent_CamK2_04_S02	Ent_CamK2_04	0.675488
0.85	9480955	Dz 5mg/kg	7.55015	11.5528	0	Ent_CamK2_04_S02	Ent_CamK2_04	0.949327
0.85	8226312	Dz 5mg/kg	6.26374	11.3514	1	Ent_CamK2_04_S05	Ent_CamK2_04	0.404738
0.7	8246319	Dz 5mg/kg	9.03093	12.8435	1	Ent_CamK2_04_S05	Ent_CamK2_04	0.87184
0.75	8262326	Dz 5mg/kg	9.26764	13.1187	1	Ent_CamK2_04_S05	Ent_CamK2_04	0.911798
0.9	8286333	Dz 5mg/kg	8.20672	15.3188	1	Ent_CamK2_04_S05	Ent_CamK2_04	0.732714
0.9	8310340	Dz 5mg/kg			1	Ent_CamK2_04_S05	Ent_CamK2_04
0.5	8326346	Dz 5mg/kg	10.0154	9.41058	1	Ent_CamK2_04_S05	Ent_CamK2_04	1.03802
0.75	8350353	Dz 5mg/kg		11.8815	1	Ent_CamK2_04_S05	Ent_CamK2_04
0.95	8374360	Dz 5mg/kg	7.90499	15.3571	1	Ent_CamK2_04_S05	Ent_CamK2_04	0.681782
0.6	8390367	Dz 5mg/kg	8.00427	12.0822	1	Ent_CamK2_04_S05	Ent_CamK2_04	0.69854
0.95	8410374	Dz 5mg/kg	9.1975	13.1972	1	Ent_CamK2_04_S05	Ent_CamK2_04	0.899958
0.95	8434381	Dz 5mg/kg	7.1202	11.8004	1	Ent_CamK2_04_S05	Ent_CamK2_04	0.549309
0.7	8454388	Dz 5mg/kg	6.99124		1	Ent_CamK2_04_S05	Ent_CamK2_04	0.52754
0.85	8474395	Dz 5mg/kg	8.00828	11.0077	1	Ent_CamK2_04_S05	Ent_CamK2_04	0.699217
0.9	8490401	Dz 5mg/kg	7.90056	12.6164	1	Ent_CamK2_04_S05	Ent_CamK2_04	0.681034
0.8	8514408	Dz 5mg/kg	6.69365	10.931	1	Ent_CamK2_04_S05	Ent_CamK2_04	0.477306
0.6	8534415	Dz 5mg/kg	7.06212	10.2669	1	Ent_CamK2_04_S05	Ent_CamK2_04	0.539505
0.55	8554422	Dz 5mg/kg	7.07596	11.0575	1	Ent_CamK2_04_S05	Ent_CamK2_04	0.541842
0.75	8570429	Dz 5mg/kg	9.91161	12.2411	1	Ent_CamK2_04_S05	Ent_CamK2_04	1.0205
0.8	8586435	Dz 5mg/kg	8.2377	13.3748	1	Ent_CamK2_04_S05	Ent_CamK2_04	0.737943
1	8606442	Dz 5mg/kg	8.14624	12.0921	1	Ent_CamK2_04_S05	Ent_CamK2_04	0.722505
0.75	8630449	Dz 5mg/kg	8.82763	13.0092	1	Ent_CamK2_04_S05	Ent_CamK2_04	0.837523
0.8	8650456	Dz 5mg/kg	7.6755	12.2143	1	Ent_CamK2_04_S05	Ent_CamK2_04	0.643044
0.65	8674463	Dz 5mg/kg	7.68302	10.8372	1	Ent_CamK2_04_S05	Ent_CamK2_04	0.644313
0.85	8690470	Dz 5mg/kg	9.00795	12.6545	1	Ent_CamK2_04_S05	Ent_CamK2_04	0.867961
0.65	8710477	Dz 5mg/kg	9.42535		1	Ent_CamK2_04_S05	Ent_CamK2_04	0.938418
0.5	8734484	Dz 5mg/kg	3.86601	5.78691	1	Ent_CamK2_04_S05	Ent_CamK2_04	0
0.5	8754491	Dz 5mg/kg	5.52033	8.03809	1	Ent_CamK2_04_S05	Ent_CamK2_04	0.27925
0.9	8770497	Dz 5mg/kg	6.03059	10.5308	1	Ent_CamK2_04_S05	Ent_CamK2_04	0.365382
0.6	8794504	Dz 5mg/kg	6.79118	10.6905	1	Ent_CamK2_04_S05	Ent_CamK2_04	0.493769
0.85	8810511	Dz 5mg/kg	8.25678	12.9782	1	Ent_CamK2_04_S05	Ent_CamK2_04	0.741164
0.55	8834518	Dz 5mg/kg	9.26254	11.6976	1	Ent_CamK2_04_S05	Ent_CamK2_04	0.910936
0.75	8850525	Dz 5mg/kg	7.21109	10.3629	1	Ent_CamK2_04_S05	Ent_CamK2_04	0.564651
0.65	8874532	Dz 5mg/kg	9.32013	11.4117	1	Ent_CamK2_04_S05	Ent_CamK2_04	0.920658
0.55	8898539	Dz 5mg/kg	6.95924	9.19209	1	Ent_CamK2_04_S05	Ent_CamK2_04	0.522139
0.95	8918545	Dz 5mg/kg	7.93025	13.2806	1	Ent_CamK2_04_S05	Ent_CamK2_04	0.686045
0.6	8934552	Dz 5mg/kg	5.78874	8.50496	1	Ent_CamK2_04_S05	Ent_CamK2_04	0.324557
0.8	8950559	Dz 5mg/kg	7.86209	11.5439	1	Ent_CamK2_04_S05	Ent_CamK2_04	0.67454
1	8970566	Dz 5mg/kg	7.08426	10.9325	1	Ent_CamK2_04_S05	Ent_CamK2_04	0.543242
1	8986572	Dz 5mg/kg	8.93714	12.7736	1	Ent_CamK2_04_S05	Ent_CamK2_04	0.856009
0.7	9006579	Dz 5mg/kg	7.72748	10.0555	1	Ent_CamK2_04_S05	Ent_CamK2_04	0.651817
0.75	9030586	Dz 5mg/kg	9.13726	12.9437	1	Ent_CamK2_04_S05	Ent_CamK2_04	0.889789
0.75	9054593	Dz 5mg/kg	7.47865	10.2449	1	Ent_CamK2_04_S05	Ent_CamK2_04	0.609816
0.6	9074600	Dz 5mg/kg		13.6	1	Ent_CamK2_04_S05	Ent_CamK2_04
1	9094607	Dz 5mg/kg	11.0358	14.4926	1	Ent_CamK2_04_S05	Ent_CamK2_04	1.21026
0.75	9118614	Dz 5mg/kg	8.36976	11.6339	1	Ent_CamK2_04_S05	Ent_CamK2_04	0.760235
0.8	9138621	Dz 5mg/kg	7.52321	11.1596	1	Ent_CamK2_04_S05	Ent_CamK2_04	0.617337
0.55	9154627	Dz 5mg/kg	6.02732		1	Ent_CamK2_04_S05	Ent_CamK2_04	0.36483
0.7	9170634	Dz 5mg/kg	6.63808	10.6512	1	Ent_CamK2_04_S05	Ent_CamK2_04	0.467927
0.95	9186641	Dz 5mg/kg	8.37641	11.7646	1	Ent_CamK2_04_S05	Ent_CamK2_04	0.761356
1	9206648	Dz 5mg/kg	8.39495	11.5126	1	Ent_CamK2_04_S05	Ent_CamK2_04	0.764487
0.5	9230655	Dz 5mg/kg	5.40839	5.82456	1	Ent_CamK2_04_S05	Ent_CamK2_04	0.260355
0.85	9246661	Dz 5mg/kg	9.90461	16.0242	1	Ent_CamK2_04_S05	Ent_CamK2_04	1.01932
0.75	9270668	Dz 5mg/kg	6.16664	10.6129	1	Ent_CamK2_04_S05	Ent_CamK2_04	0.388347
0.65	9290675	Dz 5mg/kg	6.23142	10.9232	1	Ent_CamK2_04_S05	Ent_CamK2_04	0.399283
0.55	9310682	Dz 5mg/kg	7.71278	8.98019	1	Ent_CamK2_04_S05	Ent_CamK2_04	0.649336
0.7	9326689	Dz 5mg/kg	6.41187	10.3707	1	Ent_CamK2_04_S05	Ent_CamK2_04	0.429743
0.5	9350696	Dz 5mg/kg	5.85631	7.43465	1	Ent_CamK2_04_S05	Ent_CamK2_04	0.335964
0.9	9366702	Dz 5mg/kg	6.82272	11.1041	1	Ent_CamK2_04_S05	Ent_CamK2_04	0.499095
0.75	9390710	Dz 5mg/kg	9.08894	10.9304	1	Ent_CamK2_04_S05	Ent_CamK2_04	0.881633
0.65	9410716	Dz 5mg/kg	7.08232	10.9151	1	Ent_CamK2_04_S05	Ent_CamK2_04	0.542914
0.65	8561355	NaCl	6.68505	12.2866	1	Ent_CamK2_04_S06	Ent_CamK2_04	0.475856
0.95	8581361	NaCl	9.75192	14.7057	1	Ent_CamK2_04_S06	Ent_CamK2_04	0.993544
0.8	8597368	NaCl	9.67502	14.0293	1	Ent_CamK2_04_S06	Ent_CamK2_04	0.980563
0.75	8621375	NaCl	9.1009	14.9497	1	Ent_CamK2_04_S06	Ent_CamK2_04	0.883651
0.75	8637382	NaCl	8.5501	11.9961	1	Ent_CamK2_04_S06	Ent_CamK2_04	0.790675
0.7	8661389	NaCl	6.70948	10.5774	1	Ent_CamK2_04_S06	Ent_CamK2_04	0.479979
0.75	8685396	NaCl		13.7528	1	Ent_CamK2_04_S06	Ent_CamK2_04
0.95	8705403	NaCl	9.49939	15.2814	1	Ent_CamK2_04_S06	Ent_CamK2_04	0.950916
0.65	8725410	NaCl	8.48783	12.5641	1	Ent_CamK2_04_S06	Ent_CamK2_04	0.780165
0.5	8749417	NaCl	7.50529		1	Ent_CamK2_04_S06	Ent_CamK2_04	0.614311
0.55	8769423	NaCl	7.20256	12.3187	1	Ent_CamK2_04_S06	Ent_CamK2_04	0.563212
0.9	8785430	NaCl	9.87854	17.6494	1	Ent_CamK2_04_S06	Ent_CamK2_04	1.01492
0.5	8801437	NaCl	6.52083	8.41723	1	Ent_CamK2_04_S06	Ent_CamK2_04	0.448134
0.85	8821444	NaCl			1	Ent_CamK2_04_S06	Ent_CamK2_04
1	8845451	NaCl	9.69245	16.829	1	Ent_CamK2_04_S06	Ent_CamK2_04	0.983505
0.75	8865457	NaCl	7.62866	11.2819	1	Ent_CamK2_04_S06	Ent_CamK2_04	0.635137
1	8889464	NaCl	9.92873	14.0915	1	Ent_CamK2_04_S06	Ent_CamK2_04	1.02339
0.8	8905471	NaCl	7.7484	14.137	1	Ent_CamK2_04_S06	Ent_CamK2_04	0.655349
0.55	8925478	NaCl	8.04368	10.6312	1	Ent_CamK2_04_S06	Ent_CamK2_04	0.705192
0.5	8949485	NaCl			1	Ent_CamK2_04_S06	Ent_CamK2_04
0.6	8965492	NaCl	9.018	13.9358	1	Ent_CamK2_04_S06	Ent_CamK2_04	0.869658
0.75	8981498	NaCl	8.74839	11.9906	1	Ent_CamK2_04_S06	Ent_CamK2_04	0.824148
0.6	9005505	NaCl	6.98597	11.4373	1	Ent_CamK2_04_S06	Ent_CamK2_04	0.526651
0.7	9029512	NaCl	9.16359	14.3298	1	Ent_CamK2_04_S06	Ent_CamK2_04	0.894233
0.7	9045519	NaCl	9.5856	13.3289	1	Ent_CamK2_04_S06	Ent_CamK2_04	0.965468
0.7	9065526	NaCl	7.7002	10.9544	1	Ent_CamK2_04_S06	Ent_CamK2_04	0.647212
0.9	9089533	NaCl	9.50417	12.8781	1	Ent_CamK2_04_S06	Ent_CamK2_04	0.951724
0.7	9109540	NaCl	8.31684	12.3147	1	Ent_CamK2_04_S06	Ent_CamK2_04	0.751302
0.85	9129547	NaCl	10.548	15.9051	1	Ent_CamK2_04_S06	Ent_CamK2_04	1.12792
0.95	9149554	NaCl	8.9141	17.207	1	Ent_CamK2_04_S06	Ent_CamK2_04	0.852119
0.55	9173561	NaCl	7.42905	10.4093	1	Ent_CamK2_04_S06	Ent_CamK2_04	0.601442
1	9197568	NaCl	9.36414	14.7099	1	Ent_CamK2_04_S06	Ent_CamK2_04	0.928087
0.5	9217574	NaCl		7.39864	1	Ent_CamK2_04_S06	Ent_CamK2_04
0.85	9233581	NaCl	9.90592	15.2351	1	Ent_CamK2_04_S06	Ent_CamK2_04	1.01954
0.85	9257588	NaCl	9.07695	15.1774	1	Ent_CamK2_04_S06	Ent_CamK2_04	0.879608
0.8	9273595	NaCl	9.46649	14.124	1	Ent_CamK2_04_S06	Ent_CamK2_04	0.945364
0.9	9293602	NaCl	9.40646	15.5374	1	Ent_CamK2_04_S06	Ent_CamK2_04	0.935231
0.75	9313609	NaCl	9.73961	14.4448	1	Ent_CamK2_04_S06	Ent_CamK2_04	0.991465
0.85	9337616	NaCl	7.88788	11.9565	1	Ent_CamK2_04_S06	Ent_CamK2_04	0.678894
0.8	9357622	NaCl	9.86602	14.1417	1	Ent_CamK2_04_S06	Ent_CamK2_04	1.0128
0.55	9381629	NaCl	8.515	10.3841	1	Ent_CamK2_04_S06	Ent_CamK2_04	0.784752
0.5	9397636	NaCl	8.40965	8.2777	1	Ent_CamK2_04_S06	Ent_CamK2_04	0.766969
0.55	9413643	NaCl	9.16744	12.8056	1	Ent_CamK2_04_S06	Ent_CamK2_04	0.894882
0.6	9429649	NaCl	9.52488		1	Ent_CamK2_04_S06	Ent_CamK2_04	0.955219
0.6	9449656	NaCl	8.77835	12.7832	1	Ent_CamK2_04_S06	Ent_CamK2_04	0.829205
0.6	9469663	NaCl	7.34137	10.0482	1	Ent_CamK2_04_S06	Ent_CamK2_04	0.586643
0.75	9489670	NaCl	8.61745	13.5287	1	Ent_CamK2_04_S06	Ent_CamK2_04	0.802045
0.9	9513677	NaCl	8.41778	13.9377	1	Ent_CamK2_04_S06	Ent_CamK2_04	0.768341
0.65	9533684	NaCl			1	Ent_CamK2_04_S06	Ent_CamK2_04
0.75	9549691	NaCl		16.5986	1	Ent_CamK2_04_S06	Ent_CamK2_04
0.8	9565697	NaCl	8.37377	12.9781	1	Ent_CamK2_04_S06	Ent_CamK2_04	0.760912
0.95	9585704	NaCl	10.5783	16.8301	1	Ent_CamK2_04_S06	Ent_CamK2_04	1.13303
0.65	9609711	NaCl	7.7563	11.4891	1	Ent_CamK2_04_S06	Ent_CamK2_04	0.656682
0.75	9625718	NaCl	8.59661	13.393	1	Ent_CamK2_04_S06	Ent_CamK2_04	0.798528
0.75	9649725	NaCl	8.63164	12.9197	1	Ent_CamK2_04_S06	Ent_CamK2_04	0.804439
1	9673732	NaCl	8.94951	15.5281	1	Ent_CamK2_04_S06	Ent_CamK2_04	0.858097
1	9689739	NaCl	11.016	15.3192	1	Ent_CamK2_04_S06	Ent_CamK2_04	1.20692
0.9	9713746	NaCl	9.47309	13.7391	1	Ent_CamK2_04_S06	Ent_CamK2_04	0.946477
0.65	9729752	NaCl	6.33146	10.5573	1	Ent_CamK2_04_S06	Ent_CamK2_04	0.41617
0.95	9745759	NaCl	8.75942	14.7329	1	Ent_CamK2_04_S06	Ent_CamK2_04	0.82601
0.5	8437900	Dz 5mg/kg	8.25658	7.88653	2	Ent_CamK2_04_S08	Ent_CamK2_04	0.696279
0.5	8457907	Dz 5mg/kg	5.77104	9.65329	2	Ent_CamK2_04_S08	Ent_CamK2_04	0.202757
0.75	8473914	Dz 5mg/kg	10.7823	14.3833	2	Ent_CamK2_04_S08	Ent_CamK2_04	1.19778
1	8493921	Dz 5mg/kg	7.29006	13.0807	2	Ent_CamK2_04_S08	Ent_CamK2_04	0.50437
0.65	8513928	Dz 5mg/kg	8.15724	12.4136	2	Ent_CamK2_04_S08	Ent_CamK2_04	0.676556
1	8533934	Dz 5mg/kg	9.05414	11.9396	2	Ent_CamK2_04_S08	Ent_CamK2_04	0.854641
0.6	8557941	Dz 5mg/kg	5.70093	8.3447	2	Ent_CamK2_04_S08	Ent_CamK2_04	0.188837
0.9	8577948	Dz 5mg/kg	7.94409	12.796	2	Ent_CamK2_04_S08	Ent_CamK2_04	0.634233
0.85	8601955	Dz 5mg/kg	9.20863	16.1636	2	Ent_CamK2_04_S08	Ent_CamK2_04	0.885316
0.8	8625962	Dz 5mg/kg	7.9674	13.2576	2	Ent_CamK2_04_S08	Ent_CamK2_04	0.638861
0.9	8645969	Dz 5mg/kg	7.66908	12.2977	2	Ent_CamK2_04_S08	Ent_CamK2_04	0.579628
1	8665976	Dz 5mg/kg	8.75394	15.3802	2	Ent_CamK2_04_S08	Ent_CamK2_04	0.795035
0.6	8681983	Dz 5mg/kg		12.357	2	Ent_CamK2_04_S08	Ent_CamK2_04
0.9	8697989	Dz 5mg/kg	7.63178	11.7157	2	Ent_CamK2_04_S08	Ent_CamK2_04	0.572221
0.65	8713996	Dz 5mg/kg	7.71098	11.1075	2	Ent_CamK2_04_S08	Ent_CamK2_04	0.587947
0.75	8738003	Dz 5mg/kg	8.43396	12.2324	2	Ent_CamK2_04_S08	Ent_CamK2_04	0.7315
0.55	8762010	Dz 5mg/kg	6.34301	9.27383	2	Ent_CamK2_04_S08	Ent_CamK2_04	0.316327
0.75	8778017	Dz 5mg/kg	8.51134	12.2049	2	Ent_CamK2_04_S08	Ent_CamK2_04	0.746865
0.9	8802024	Dz 5mg/kg	7.39638	12.1921	2	Ent_CamK2_04_S08	Ent_CamK2_04	0.52548
0.95	8818031	Dz 5mg/kg	9.36019	13.9015	2	Ent_CamK2_04_S08	Ent_CamK2_04	0.915409
0.8	8842038	Dz 5mg/kg	8.00842	12.4087	2	Ent_CamK2_04_S08	Ent_CamK2_04	0.647006
0.5	8862044	Dz 5mg/kg	5.47509	6.74902	2	Ent_CamK2_04_S08	Ent_CamK2_04	0.143994
0.95	8878051	Dz 5mg/kg	8.57158	10.974	2	Ent_CamK2_04_S08	Ent_CamK2_04	0.758826
0.85	8902058	Dz 5mg/kg	7.41732	13.7144	2	Ent_CamK2_04_S08	Ent_CamK2_04	0.529638
0.65	8922065	Dz 5mg/kg	6.38612	11.2146	2	Ent_CamK2_04_S08	Ent_CamK2_04	0.324886
0.65	8938072	Dz 5mg/kg	7.66193	10.5154	2	Ent_CamK2_04_S08	Ent_CamK2_04	0.578209
0.8	8958078	Dz 5mg/kg	6.25496	11.2201	2	Ent_CamK2_04_S08	Ent_CamK2_04	0.298844
0.8	8982086	Dz 5mg/kg		13.9158	2	Ent_CamK2_04_S08	Ent_CamK2_04
0.95	9006093	Dz 5mg/kg		13.5558	2	Ent_CamK2_04_S08	Ent_CamK2_04
0.8	9022099	Dz 5mg/kg	8.27584	11.1916	2	Ent_CamK2_04_S08	Ent_CamK2_04	0.700104
0.75	9046106	Dz 5mg/kg	7.80341	12.6172	2	Ent_CamK2_04_S08	Ent_CamK2_04	0.6063
0.75	9066113	Dz 5mg/kg	8.77762	11.3456	2	Ent_CamK2_04_S08	Ent_CamK2_04	0.799737
0.7	9086120	Dz 5mg/kg	9.03778	11.1268	2	Ent_CamK2_04_S08	Ent_CamK2_04	0.851393
0.75	9110127	Dz 5mg/kg	6.02413	10.1899	2	Ent_CamK2_04_S08	Ent_CamK2_04	0.253011
0.95	9126134	Dz 5mg/kg			2	Ent_CamK2_04_S08	Ent_CamK2_04
0.6	9150141	Dz 5mg/kg	7.38891	8.95552	2	Ent_CamK2_04_S08	Ent_CamK2_04	0.523999
0.7	9166147	Dz 5mg/kg	5.7419	8.95499	2	Ent_CamK2_04_S08	Ent_CamK2_04	0.196971
0.75	9182154	Dz 5mg/kg	9.84584	11.2145	2	Ent_CamK2_04_S08	Ent_CamK2_04	1.01184
0.6	9202161	Dz 5mg/kg	8.7012	10.1214	2	Ent_CamK2_04_S08	Ent_CamK2_04	0.784563
1	9218168	Dz 5mg/kg	7.46082	12.505	2	Ent_CamK2_04_S08	Ent_CamK2_04	0.538276
0.55	9242175	Dz 5mg/kg	7.47116	10.8029	2	Ent_CamK2_04_S08	Ent_CamK2_04	0.540328
0.7	9266182	Dz 5mg/kg	7.55001	13.3581	2	Ent_CamK2_04_S08	Ent_CamK2_04	0.555986
0.5	9290189	Dz 5mg/kg	5.79426	7.33721	2	Ent_CamK2_04_S08	Ent_CamK2_04	0.207368
0.55	9310195	Dz 5mg/kg	8.00449	12.6636	2	Ent_CamK2_04_S08	Ent_CamK2_04	0.646226
0.85	9330202	Dz 5mg/kg		16.6519	2	Ent_CamK2_04_S08	Ent_CamK2_04
0.75	9346209	Dz 5mg/kg	9.55251	13.334	2	Ent_CamK2_04_S08	Ent_CamK2_04	0.953596
0.9	9366216	Dz 5mg/kg	9.61466	12.0772	2	Ent_CamK2_04_S08	Ent_CamK2_04	0.965936
0.65	9390223	Dz 5mg/kg	8.16483	12.5009	2	Ent_CamK2_04_S08	Ent_CamK2_04	0.678063
0.7	9414230	Dz 5mg/kg	8.01424	10.7023	2	Ent_CamK2_04_S08	Ent_CamK2_04	0.648162
0.75	9434237	Dz 5mg/kg	6.17991	9.15707	2	Ent_CamK2_04_S08	Ent_CamK2_04	0.283943
0.85	9458244	Dz 5mg/kg	8.23205	12.3317	2	Ent_CamK2_04_S08	Ent_CamK2_04	0.691409
0.6	9474250	Dz 5mg/kg	6.98953	9.92663	2	Ent_CamK2_04_S08	Ent_CamK2_04	0.444698
0.55	9494257	Dz 5mg/kg	6.44336	8.96894	2	Ent_CamK2_04_S08	Ent_CamK2_04	0.336252
0.85	9510264	Dz 5mg/kg	9.8558	12.6213	2	Ent_CamK2_04_S08	Ent_CamK2_04	1.01382
0.7	9526271	Dz 5mg/kg	6.88951	11.1269	2	Ent_CamK2_04_S08	Ent_CamK2_04	0.424838
0.5	9542277	Dz 5mg/kg	5.39543	5.93624	2	Ent_CamK2_04_S08	Ent_CamK2_04	0.128178
1	9558284	Dz 5mg/kg	9.71688	14.7838	2	Ent_CamK2_04_S08	Ent_CamK2_04	0.986233
0.55	9578291	Dz 5mg/kg	5.99045	8.92096	2	Ent_CamK2_04_S08	Ent_CamK2_04	0.246324
0.75	9598298	Dz 5mg/kg	7.26528	10.6022	2	Ent_CamK2_04_S08	Ent_CamK2_04	0.499449
0.95	9622305	Dz 5mg/kg	10.3999	13.705	2	Ent_CamK2_04_S08	Ent_CamK2_04	1.12186
0.5	8568416	NaCl	6.06163	8.22687	2	Ent_CamK2_04_S09	Ent_CamK2_04	0.260457
0.5	8584422	NaCl	6.80718	10.536	2	Ent_CamK2_04_S09	Ent_CamK2_04	0.408492
0.55	8608429	NaCl	9.27123	11.1795	2	Ent_CamK2_04_S09	Ent_CamK2_04	0.897746
0.65	8624436	NaCl	9.55725	12.7773	2	Ent_CamK2_04_S09	Ent_CamK2_04	0.954539
0.45	8648443	NaCl	5.97649		2	Ent_CamK2_04_S09	Ent_CamK2_04	0.243551
0.9	8664450	NaCl	7.82809	12.3166	2	Ent_CamK2_04_S09	Ent_CamK2_04	0.6112
0.65	8680456	NaCl	8.25196	11.6173	2	Ent_CamK2_04_S09	Ent_CamK2_04	0.695363
0.8	8704463	NaCl	9.025	14.655	2	Ent_CamK2_04_S09	Ent_CamK2_04	0.848856
0.7	8720470	NaCl	6.28485	11.7396	2	Ent_CamK2_04_S09	Ent_CamK2_04	0.304779
0.75	8736477	NaCl	8.511	12.4003	2	Ent_CamK2_04_S09	Ent_CamK2_04	0.746796
0.95	8752483	NaCl	9.76816	14.2583	2	Ent_CamK2_04_S09	Ent_CamK2_04	0.996415
0.55	8772490	NaCl	6.64389	8.95027	2	Ent_CamK2_04_S09	Ent_CamK2_04	0.376069
1	8796497	NaCl	9.67707	13.5353	2	Ent_CamK2_04_S09	Ent_CamK2_04	0.978328
0.95	8816504	NaCl	11.8016	17.7225	2	Ent_CamK2_04_S09	Ent_CamK2_04	1.40017
0.8	8832511	NaCl	9.88788	13.1744	2	Ent_CamK2_04_S09	Ent_CamK2_04	1.02019
0.95	8848518	NaCl	8.95393	13.2634	2	Ent_CamK2_04_S09	Ent_CamK2_04	0.834744
0.65	8868524	NaCl	9.84003	14.8336	2	Ent_CamK2_04_S09	Ent_CamK2_04	1.01069
0.45	8884531	NaCl	5.89456	5.47899	2	Ent_CamK2_04_S09	Ent_CamK2_04	0.227285
0.6	8900538	NaCl	8.09838	11.2126	2	Ent_CamK2_04_S09	Ent_CamK2_04	0.664869
0.7	8920545	NaCl	9.42569	12.2293	2	Ent_CamK2_04_S09	Ent_CamK2_04	0.928416
0.6	8940551	NaCl	8.97966	9.33832	2	Ent_CamK2_04_S09	Ent_CamK2_04	0.839854
0.7	8964558	NaCl	7.46891	11.4243	2	Ent_CamK2_04_S09	Ent_CamK2_04	0.539883
0.7	8980565	NaCl	8.0958	11.1397	2	Ent_CamK2_04_S09	Ent_CamK2_04	0.664356
0.6	9004572	NaCl	6.67117	9.79683	2	Ent_CamK2_04_S09	Ent_CamK2_04	0.381485
0.85	9024579	NaCl	10.7367	15.128	2	Ent_CamK2_04_S09	Ent_CamK2_04	1.18872
0.75	9044586	NaCl	7.91629	11.3178	2	Ent_CamK2_04_S09	Ent_CamK2_04	0.628713
0.6	9064593	NaCl	7.85685	11.2881	2	Ent_CamK2_04_S09	Ent_CamK2_04	0.616912
1	9088600	NaCl	10.5342	17.9233	2	Ent_CamK2_04_S09	Ent_CamK2_04	1.14853
1	9104606	NaCl	9.89834	14.7909	2	Ent_CamK2_04_S09	Ent_CamK2_04	1.02226
0.8	9128613	NaCl	9.2004	14.2393	2	Ent_CamK2_04_S09	Ent_CamK2_04	0.883683
0.55	9148620	NaCl		10.1924	2	Ent_CamK2_04_S09	Ent_CamK2_04
0.95	9168627	NaCl	8.5865	12.7718	2	Ent_CamK2_04_S09	Ent_CamK2_04	0.761789
0.55	9192634	NaCl	8.10823	11.5199	2	Ent_CamK2_04_S09	Ent_CamK2_04	0.666823
0.5	9212641	NaCl	4.74989	7.60468	2	Ent_CamK2_04_S09	Ent_CamK2_04	0
0.85	9232648	NaCl	7.67593	13.6492	2	Ent_CamK2_04_S09	Ent_CamK2_04	0.580987
0.75	9252655	NaCl	10.1114	15.0831	2	Ent_CamK2_04_S09	Ent_CamK2_04	1.06457
0.45	9276662	NaCl			2	Ent_CamK2_04_S09	Ent_CamK2_04
1	9300669	NaCl	9.03521	14.5642	2	Ent_CamK2_04_S09	Ent_CamK2_04	0.850882
0.65	9324676	NaCl	8.18892	12.5948	2	Ent_CamK2_04_S09	Ent_CamK2_04	0.682846
0.75	9348683	NaCl	8.76693	13.6405	2	Ent_CamK2_04_S09	Ent_CamK2_04	0.797615
0.45	9368690	NaCl	5.62962	5.55247	2	Ent_CamK2_04_S09	Ent_CamK2_04	0.174678
1	9388696	NaCl		15.3265	2	Ent_CamK2_04_S09	Ent_CamK2_04
0.85	9408703	NaCl	9.22867	14.6059	2	Ent_CamK2_04_S09	Ent_CamK2_04	0.889295
0.8	9432710	NaCl	10.3772	15.31	2	Ent_CamK2_04_S09	Ent_CamK2_04	1.11735
0.9	9448717	NaCl	8.4448	12.806	2	Ent_CamK2_04_S09	Ent_CamK2_04	0.733653
0.55	9472724	NaCl	5.88864	8.68732	2	Ent_CamK2_04_S09	Ent_CamK2_04	0.226108
0.9	9492731	NaCl	8.20482	12.97	2	Ent_CamK2_04_S09	Ent_CamK2_04	0.686003
0.95	9508738	NaCl	10.5964	17.2513	2	Ent_CamK2_04_S09	Ent_CamK2_04	1.16087
0.65	9532745	NaCl	8.95689	14.1075	2	Ent_CamK2_04_S09	Ent_CamK2_04	0.835332
0.7	9556752	NaCl	9.34364	13.5721	2	Ent_CamK2_04_S09	Ent_CamK2_04	0.912124
0.5	9572758	NaCl	10.3592	11.2844	2	Ent_CamK2_04_S09	Ent_CamK2_04	1.11377
0.9	9592765	NaCl	8.09829	12.7108	2	Ent_CamK2_04_S09	Ent_CamK2_04	0.66485
0.6	9616772	NaCl	9.6043	12.3492	2	Ent_CamK2_04_S09	Ent_CamK2_04	0.96388
0.9	9632779	NaCl	9.40392	13.4243	2	Ent_CamK2_04_S09	Ent_CamK2_04	0.924093
0.5	9656786	NaCl	7.11594	7.40804	2	Ent_CamK2_04_S09	Ent_CamK2_04	0.469798
0.85	9672792	NaCl	7.93598	12.0089	2	Ent_CamK2_04_S09	Ent_CamK2_04	0.632623
0.8	9688799	NaCl	9.28606	13.4454	2	Ent_CamK2_04_S09	Ent_CamK2_04	0.900691
0.75	9704806	NaCl	8.04659	13.7883	2	Ent_CamK2_04_S09	Ent_CamK2_04	0.654584
0.45	9728813	NaCl	7.04663	5.47352	2	Ent_CamK2_04_S09	Ent_CamK2_04	0.456037
0.85	9748820	NaCl	9.03711	13.5208	2	Ent_CamK2_04_S09	Ent_CamK2_04	0.85126
0.8	8833474	Dz 5mg/kg	8.08933	12.4792	3	Ent_CamK2_04_S11	Ent_CamK2_04	0.803965
0.85	8857481	Dz 5mg/kg			3	Ent_CamK2_04_S11	Ent_CamK2_04
0.65	8877488	Dz 5mg/kg	7.6555	13.0699	3	Ent_CamK2_04_S11	Ent_CamK2_04	0.747835
0.95	8901495	Dz 5mg/kg	9.32764	13.7228	3	Ent_CamK2_04_S11	Ent_CamK2_04	0.964184
0.45	8925502	Dz 5mg/kg	5.95378	6.12978	3	Ent_CamK2_04_S11	Ent_CamK2_04	0.527658
0.85	8949509	Dz 5mg/kg		12.7932	3	Ent_CamK2_04_S11	Ent_CamK2_04
0.7	8973516	Dz 5mg/kg	7.90351	11.8938	3	Ent_CamK2_04_S11	Ent_CamK2_04	0.779924
0.5	8989523	Dz 5mg/kg	8.3628	9.33262	3	Ent_CamK2_04_S11	Ent_CamK2_04	0.839348
0.55	9005530	Dz 5mg/kg	8.10382	11.9809	3	Ent_CamK2_04_S11	Ent_CamK2_04	0.80584
0.8	9029537	Dz 5mg/kg	8.17008	11.2437	3	Ent_CamK2_04_S11	Ent_CamK2_04	0.814413
0.7	9053544	Dz 5mg/kg	8.81729	11.6904	3	Ent_CamK2_04_S11	Ent_CamK2_04	0.898152
0.6	9069550	Dz 5mg/kg		13.3246	3	Ent_CamK2_04_S11	Ent_CamK2_04
0.85	9085557	Dz 5mg/kg	8.85775	13.1698	3	Ent_CamK2_04_S11	Ent_CamK2_04	0.903387
0.65	9109564	Dz 5mg/kg	8.89137	11.6395	3	Ent_CamK2_04_S11	Ent_CamK2_04	0.907737
0.7	9129571	Dz 5mg/kg	8.81508	11.0114	3	Ent_CamK2_04_S11	Ent_CamK2_04	0.897867
0.95	9149578	Dz 5mg/kg	7.17815	12.432	3	Ent_CamK2_04_S11	Ent_CamK2_04	0.686073
0.6	9173585	Dz 5mg/kg	8.06014	11.9129	3	Ent_CamK2_04_S11	Ent_CamK2_04	0.800189
0.9	9189591	Dz 5mg/kg		14.369	3	Ent_CamK2_04_S11	Ent_CamK2_04
0.45	9209598	Dz 5mg/kg	2.9337	3.04846	3	Ent_CamK2_04_S11	Ent_CamK2_04	0.136907
0.7	9225605	Dz 5mg/kg	7.75954	11.9741	3	Ent_CamK2_04_S11	Ent_CamK2_04	0.761295
0.8	9245612	Dz 5mg/kg	7.90567	11.9872	3	Ent_CamK2_04_S11	Ent_CamK2_04	0.780202
0.9	9261618	Dz 5mg/kg	8.95484	11.7413	3	Ent_CamK2_04_S11	Ent_CamK2_04	0.915949
0.95	9277625	Dz 5mg/kg		16.0519	3	Ent_CamK2_04_S11	Ent_CamK2_04
0.9	9301632	Dz 5mg/kg	8.7394	11.5015	3	Ent_CamK2_04_S11	Ent_CamK2_04	0.888074
1	9325639	Dz 5mg/kg	8.22477	14.668	3	Ent_CamK2_04_S11	Ent_CamK2_04	0.82149
0.45	9349646	Dz 5mg/kg	5.17006	4.67387	3	Ent_CamK2_04_S11	Ent_CamK2_04	0.426258
0.45	9369653	Dz 5mg/kg	5.58351	4.15924	3	Ent_CamK2_04_S11	Ent_CamK2_04	0.479752
0.55	9393660	Dz 5mg/kg	8.61992	9.83617	3	Ent_CamK2_04_S11	Ent_CamK2_04	0.872615
0.95	9413667	Dz 5mg/kg	9.27989	15.4151	3	Ent_CamK2_04_S11	Ent_CamK2_04	0.958005
0.85	9437674	Dz 5mg/kg	8.39808	13.3536	3	Ent_CamK2_04_S11	Ent_CamK2_04	0.843913
0.75	9453681	Dz 5mg/kg	7.99435	13.4269	3	Ent_CamK2_04_S11	Ent_CamK2_04	0.791677
0.55	9469687	Dz 5mg/kg	7.57292	7.42714	3	Ent_CamK2_04_S11	Ent_CamK2_04	0.73715
0.9	9485694	Dz 5mg/kg	8.94985	13.9423	3	Ent_CamK2_04_S11	Ent_CamK2_04	0.915303
0.95	9501701	Dz 5mg/kg	9.70316	13.0919	3	Ent_CamK2_04_S11	Ent_CamK2_04	1.01277
0.65	9521707	Dz 5mg/kg	6.81631	10.9416	3	Ent_CamK2_04_S11	Ent_CamK2_04	0.639256
0.5	9541714	Dz 5mg/kg	6.00777	6.79668	3	Ent_CamK2_04_S11	Ent_CamK2_04	0.534645
0.6	9561721	Dz 5mg/kg	6.80531	7.9988	3	Ent_CamK2_04_S11	Ent_CamK2_04	0.637834
0.8	9577728	Dz 5mg/kg	8.98721	10.7826	3	Ent_CamK2_04_S11	Ent_CamK2_04	0.920137
0.5	9597735	Dz 5mg/kg	4.18335	7.04055	3	Ent_CamK2_04_S11	Ent_CamK2_04	0.298592
0.45	9617742	Dz 5mg/kg	1.87556	2.25646	3	Ent_CamK2_04_S11	Ent_CamK2_04	0
0.65	9641749	Dz 5mg/kg	9.34723	11.0234	3	Ent_CamK2_04_S11	Ent_CamK2_04	0.966718
0.75	9661755	Dz 5mg/kg	9.55431	11.6539	3	Ent_CamK2_04_S11	Ent_CamK2_04	0.993512
0.85	9685762	Dz 5mg/kg	9.30657	13.6488	3	Ent_CamK2_04_S11	Ent_CamK2_04	0.961458
0.75	9705769	Dz 5mg/kg	10.5284	15.1663	3	Ent_CamK2_04_S11	Ent_CamK2_04	1.11954
1	9721776	Dz 5mg/kg	10.6881	15.4518	3	Ent_CamK2_04_S11	Ent_CamK2_04	1.14021
1	9737783	Dz 5mg/kg	9.83485	12.9518	3	Ent_CamK2_04_S11	Ent_CamK2_04	1.02981
0.5	9761790	Dz 5mg/kg	7.17539	9.13219	3	Ent_CamK2_04_S11	Ent_CamK2_04	0.685716
0.6	9781796	Dz 5mg/kg	6.25311	9.27541	3	Ent_CamK2_04_S11	Ent_CamK2_04	0.566387
0.5	9797803	Dz 5mg/kg	5.38841	5.92419	3	Ent_CamK2_04_S11	Ent_CamK2_04	0.454508
0.55	9813810	Dz 5mg/kg	6.1506	7.20876	3	Ent_CamK2_04_S11	Ent_CamK2_04	0.553124
0.6	9829817	Dz 5mg/kg	7.22277	11.2153	3	Ent_CamK2_04_S11	Ent_CamK2_04	0.691847
0.65	9853824	Dz 5mg/kg	6.95105	10.8046	3	Ent_CamK2_04_S11	Ent_CamK2_04	0.656689
0.75	9873830	Dz 5mg/kg	7.22732	14.058	3	Ent_CamK2_04_S11	Ent_CamK2_04	0.692435
0.9	9889837	Dz 5mg/kg	8.5839	12.6788	3	Ent_CamK2_04_S11	Ent_CamK2_04	0.867955
0.7	9909844	Dz 5mg/kg	9.31507	10.2015	3	Ent_CamK2_04_S11	Ent_CamK2_04	0.962557
0.8	9925851	Dz 5mg/kg	8.52328	11.7307	3	Ent_CamK2_04_S11	Ent_CamK2_04	0.860111
1	9949858	Dz 5mg/kg	8.62861	13.4338	3	Ent_CamK2_04_S11	Ent_CamK2_04	0.87374
0.55	9973865	Dz 5mg/kg	7.53903	9.04393	3	Ent_CamK2_04_S11	Ent_CamK2_04	0.732765
0.75	9993871	Dz 5mg/kg	7.06574	11.4237	3	Ent_CamK2_04_S11	Ent_CamK2_04	0.671529
1	10013878	Dz 5mg/kg	9.3783	13.9036	3	Ent_CamK2_04_S11	Ent_CamK2_04	0.970738
0.85	9053157	NaCl	10.799	17.2771	3	Ent_CamK2_04_S12	Ent_CamK2_04	1.15456
0.7	9077164	NaCl	7.9336	14.0912	3	Ent_CamK2_04_S12	Ent_CamK2_04	0.783817
0.65	9093170	NaCl	8.44672	12.3792	3	Ent_CamK2_04_S12	Ent_CamK2_04	0.850206
0.55	9109177	NaCl	7.26629	12.5132	3	Ent_CamK2_04_S12	Ent_CamK2_04	0.697477
1	9125184	NaCl	11.2347	15.4528	3	Ent_CamK2_04_S12	Ent_CamK2_04	1.21092
0.45	9145191	NaCl	6.43223	4.35806	3	Ent_CamK2_04_S12	Ent_CamK2_04	0.589563
0.6	9169198	NaCl	7.96308	11.9523	3	Ent_CamK2_04_S12	Ent_CamK2_04	0.787631
0.45	9193205	NaCl	6.20138	6.95791	3	Ent_CamK2_04_S12	Ent_CamK2_04	0.559694
0.65	9217212	NaCl	8.63938	12.0716	3	Ent_CamK2_04_S12	Ent_CamK2_04	0.875133
0.5	9233218	NaCl	8.03018	9.49853	3	Ent_CamK2_04_S12	Ent_CamK2_04	0.796312
0.95	9249225	NaCl	9.2094	13.0078	3	Ent_CamK2_04_S12	Ent_CamK2_04	0.948885
0.85	9273232	NaCl	8.48605	14.2608	3	Ent_CamK2_04_S12	Ent_CamK2_04	0.855295
0.5	9297239	NaCl	6.67072	7.77448	3	Ent_CamK2_04_S12	Ent_CamK2_04	0.62042
1	9321246	NaCl	10.268	15.7704	3	Ent_CamK2_04_S12	Ent_CamK2_04	1.08586
1	9337253	NaCl	7.13575	12.4868	3	Ent_CamK2_04_S12	Ent_CamK2_04	0.680587
0.65	9353259	NaCl	8.89824	13.1823	3	Ent_CamK2_04_S12	Ent_CamK2_04	0.908626
0.8	9373266	NaCl	9.72567	16.8483	3	Ent_CamK2_04_S12	Ent_CamK2_04	1.01568
0.6	9393273	NaCl	8.31112	11.3417	3	Ent_CamK2_04_S12	Ent_CamK2_04	0.832662
0.5	9409280	NaCl	4.94358	6.86433	3	Ent_CamK2_04_S12	Ent_CamK2_04	0.396954
0.7	9433287	NaCl		13.0974	3	Ent_CamK2_04_S12	Ent_CamK2_04
0.65	9453294	NaCl	7.82525	11.5487	3	Ent_CamK2_04_S12	Ent_CamK2_04	0.769798
0.8	9477301	NaCl	8.17238	13.2145	3	Ent_CamK2_04_S12	Ent_CamK2_04	0.814711
0.95	9493307	NaCl	9.8982	16.3433	3	Ent_CamK2_04_S12	Ent_CamK2_04	1.03801
0.45	9513314	NaCl	5.54802	4.67176	3	Ent_CamK2_04_S12	Ent_CamK2_04	0.47516
0.8	9537321	NaCl		16.0553	3	Ent_CamK2_04_S12	Ent_CamK2_04
0.6	9561328	NaCl	8.32113	11.7374	3	Ent_CamK2_04_S12	Ent_CamK2_04	0.833957
0.9	9585335	NaCl	9.53858	13.1244	3	Ent_CamK2_04_S12	Ent_CamK2_04	0.991476
0.75	9601342	NaCl	8.22715	12.1829	3	Ent_CamK2_04_S12	Ent_CamK2_04	0.821798
0.85	9621349	NaCl	8.32739	12.797	3	Ent_CamK2_04_S12	Ent_CamK2_04	0.834767
0.9	9641356	NaCl	8.84699	13.7424	3	Ent_CamK2_04_S12	Ent_CamK2_04	0.901994
0.7	9665363	NaCl	6.76555	12.1012	3	Ent_CamK2_04_S12	Ent_CamK2_04	0.632689
0.95	9685369	NaCl	9.38615	14.4846	3	Ent_CamK2_04_S12	Ent_CamK2_04	0.971753
0.75	9701376	NaCl	8.60776	12.3159	3	Ent_CamK2_04_S12	Ent_CamK2_04	0.871043
0.7	9721383	NaCl	8.46814	10.5854	3	Ent_CamK2_04_S12	Ent_CamK2_04	0.852978
0.75	9737390	NaCl	9.35756	15.2569	3	Ent_CamK2_04_S12	Ent_CamK2_04	0.968054
1	9761397	NaCl		18.0234	3	Ent_CamK2_04_S12	Ent_CamK2_04
0.75	9785404	NaCl	8.4065	12.8844	3	Ent_CamK2_04_S12	Ent_CamK2_04	0.845002
0.5	9809411	NaCl	7.63349	8.53559	3	Ent_CamK2_04_S12	Ent_CamK2_04	0.744987
0.45	9829418	NaCl	6.25791		3	Ent_CamK2_04_S12	Ent_CamK2_04	0.567008
0.65	9849424	NaCl	8.07021	12.316	3	Ent_CamK2_04_S12	Ent_CamK2_04	0.801492
0.8	9869431	NaCl	8.6999	15.3765	3	Ent_CamK2_04_S12	Ent_CamK2_04	0.882964
1	9889438	NaCl	9.7794	17.9803	3	Ent_CamK2_04_S12	Ent_CamK2_04	1.02263
0.85	9913445	NaCl	7.88377	14.6893	3	Ent_CamK2_04_S12	Ent_CamK2_04	0.777369
0.95	9933452	NaCl	7.19183	12.661	3	Ent_CamK2_04_S12	Ent_CamK2_04	0.687843
0.55	9953459	NaCl	6.60366	9.71161	3	Ent_CamK2_04_S12	Ent_CamK2_04	0.611743
0.9	9977466	NaCl	7.68361	12.5514	3	Ent_CamK2_04_S12	Ent_CamK2_04	0.751472
0.45	9993473	NaCl	4.84107	4.14157	3	Ent_CamK2_04_S12	Ent_CamK2_04	0.383691
0.85	10013479	NaCl	8.94636	15.6974	3	Ent_CamK2_04_S12	Ent_CamK2_04	0.914852
0.55	10033486	NaCl	7.22395	9.4188	3	Ent_CamK2_04_S12	Ent_CamK2_04	0.691999
0.95	10049493	NaCl	7.88858	12.1439	3	Ent_CamK2_04_S12	Ent_CamK2_04	0.777992
0.7	10065500	NaCl	7.57207	11.1328	3	Ent_CamK2_04_S12	Ent_CamK2_04	0.73704
0.75	10085506	NaCl	9.95683	12.887	3	Ent_CamK2_04_S12	Ent_CamK2_04	1.04559
0.5	10109513	NaCl	7.61018	9.25347	3	Ent_CamK2_04_S12	Ent_CamK2_04	0.741971
0.9	10129520	NaCl	11.0366	15.483	3	Ent_CamK2_04_S12	Ent_CamK2_04	1.1853
0.55	10149527	NaCl	7.81001	10.4283	3	Ent_CamK2_04_S12	Ent_CamK2_04	0.767826
0.9	10165534	NaCl	10.3359	16.6409	3	Ent_CamK2_04_S12	Ent_CamK2_04	1.09463
0.8	10181541	NaCl	8.65253	13.2675	3	Ent_CamK2_04_S12	Ent_CamK2_04	0.876835
0.6	10205548	NaCl	9.28552	14.1872	3	Ent_CamK2_04_S12	Ent_CamK2_04	0.958733
0.55	10221554	NaCl	5.2172	7.02141	3	Ent_CamK2_04_S12	Ent_CamK2_04	0.432357
0.6	10237561	NaCl	5.75461	9.06056	3	Ent_CamK2_04_S12	Ent_CamK2_04	0.501889
0.55	8384464	Dz 5mg/kg	1.65437	1.80268	0	Ent_CamK2_06_S01	Ent_CamK2_06	0.372737
0.6	8408471	Dz 5mg/kg	1.33292	1.57332	0	Ent_CamK2_06_S01	Ent_CamK2_06	0.13603
0.7	8428478	Dz 5mg/kg	1.44465	1.66802	0	Ent_CamK2_06_S01	Ent_CamK2_06	0.218301
0.9	8452484	Dz 5mg/kg	1.62026	2.18757	0	Ent_CamK2_06_S01	Ent_CamK2_06	0.347618
0.65	8476492	Dz 5mg/kg	1.62015	1.81683	0	Ent_CamK2_06_S01	Ent_CamK2_06	0.34754
0.85	8500499	Dz 5mg/kg	1.63122	2.10026	0	Ent_CamK2_06_S01	Ent_CamK2_06	0.355694
0.95	8520506	Dz 5mg/kg	1.73459	2.22763	0	Ent_CamK2_06_S01	Ent_CamK2_06	0.431807
0.8	8536513	Dz 5mg/kg	2.09647	2.46934	0	Ent_CamK2_06_S01	Ent_CamK2_06	0.698291
0.65	8552519	Dz 5mg/kg	1.6974	1.84343	0	Ent_CamK2_06_S01	Ent_CamK2_06	0.404427
0.55	8572525	Dz 5mg/kg	1.23555	1.18902	0	Ent_CamK2_06_S01	Ent_CamK2_06	0.064329
1	8588532	Dz 5mg/kg	1.91488	2.50985	0	Ent_CamK2_06_S01	Ent_CamK2_06	0.564569
0.75	8612540	Dz 5mg/kg	1.49015	1.75649	0	Ent_CamK2_06_S01	Ent_CamK2_06	0.251808
0.7	8636547	Dz 5mg/kg	1.55529	1.48724	0	Ent_CamK2_06_S01	Ent_CamK2_06	0.299774
0.65	8656554	Dz 5mg/kg	1.2947	1.36451	0	Ent_CamK2_06_S01	Ent_CamK2_06	0.107885
0.5	8672561	Dz 5mg/kg	1.14819	1.70828	0	Ent_CamK2_06_S01	Ent_CamK2_06	0
0.75	8696567	Dz 5mg/kg	1.69867	2.29454	0	Ent_CamK2_06_S01	Ent_CamK2_06	0.40536
0.95	8716574	Dz 5mg/kg	1.45821	1.82726	0	Ent_CamK2_06_S01	Ent_CamK2_06	0.228288
0.8	8740581	Dz 5mg/kg	1.65605	2.2185	0	Ent_CamK2_06_S01	Ent_CamK2_06	0.373976
1	8760588	Dz 5mg/kg	1.76883	2.21739	0	Ent_CamK2_06_S01	Ent_CamK2_06	0.457023
0.55	8776595	Dz 5mg/kg	1.51501	1.51493	0	Ent_CamK2_06_S01	Ent_CamK2_06	0.270118
0.65	8792602	Dz 5mg/kg	1.60571	2.05216	0	Ent_CamK2_06_S01	Ent_CamK2_06	0.336908
0.9	8808607	Dz 5mg/kg	1.50165	1.85151	0	Ent_CamK2_06_S01	Ent_CamK2_06	0.260276
1	8828615	Dz 5mg/kg	1.56106	1.89498	0	Ent_CamK2_06_S01	Ent_CamK2_06	0.304024
0.5	8852622	Dz 5mg/kg	1.42386	1.71977	0	Ent_CamK2_06_S01	Ent_CamK2_06	0.202996
0.75	8872629	Dz 5mg/kg	2.05687	3.11268	0	Ent_CamK2_06_S01	Ent_CamK2_06	0.669126
0.55	8896636	Dz 5mg/kg	1.74856	1.91862	0	Ent_CamK2_06_S01	Ent_CamK2_06	0.442095
0.6	8912643	Dz 5mg/kg	1.94159	1.92335	0	Ent_CamK2_06_S01	Ent_CamK2_06	0.584244
1	8936649	Dz 5mg/kg	1.47328	1.99109	0	Ent_CamK2_06_S01	Ent_CamK2_06	0.239383
0.75	8956656	Dz 5mg/kg	1.48489	1.52692	0	Ent_CamK2_06_S01	Ent_CamK2_06	0.247939
0.85	8976663	Dz 5mg/kg	2.0168	2.51961	0	Ent_CamK2_06_S01	Ent_CamK2_06	0.639623
0.7	8992670	Dz 5mg/kg	1.57719	1.85957	0	Ent_CamK2_06_S01	Ent_CamK2_06	0.315904
0.75	9008677	Dz 5mg/kg	1.20836	1.5208	0	Ent_CamK2_06_S01	Ent_CamK2_06	0.0443015
0.6	9032684	Dz 5mg/kg	1.47742	1.71025	0	Ent_CamK2_06_S01	Ent_CamK2_06	0.242437
0.6	9048690	Dz 5mg/kg	1.61356	1.48496	0	Ent_CamK2_06_S01	Ent_CamK2_06	0.342686
0.75	9064696	Dz 5mg/kg	1.58074	1.82216	0	Ent_CamK2_06_S01	Ent_CamK2_06	0.318515
0.7	9084703	Dz 5mg/kg	1.51718	1.69923	0	Ent_CamK2_06_S01	Ent_CamK2_06	0.271715
0.9	9108711	Dz 5mg/kg		2.75824	0	Ent_CamK2_06_S01	Ent_CamK2_06
0.75	9128718	Dz 5mg/kg	1.65155	1.95136	0	Ent_CamK2_06_S01	Ent_CamK2_06	0.370662
0.5	9148725	Dz 5mg/kg	1.74117	1.38691	0	Ent_CamK2_06_S01	Ent_CamK2_06	0.436657
0.95	9168731	Dz 5mg/kg	1.56553	1.85474	0	Ent_CamK2_06_S01	Ent_CamK2_06	0.307318
0.6	9188738	Dz 5mg/kg	1.73979	1.87158	0	Ent_CamK2_06_S01	Ent_CamK2_06	0.435636
0.75	9212745	Dz 5mg/kg	2.13342	2.2811	0	Ent_CamK2_06_S01	Ent_CamK2_06	0.725497
0.8	9232752	Dz 5mg/kg	1.93629	2.43542	0	Ent_CamK2_06_S01	Ent_CamK2_06	0.580335
0.55	9248759	Dz 5mg/kg	1.21825	1.20805	0	Ent_CamK2_06_S01	Ent_CamK2_06	0.0515885
0.65	9272766	Dz 5mg/kg	1.55856	2.03776	0	Ent_CamK2_06_S01	Ent_CamK2_06	0.302183
0.75	9296772	Dz 5mg/kg	1.45485	1.45848	0	Ent_CamK2_06_S01	Ent_CamK2_06	0.225818
0.8	9312779	Dz 5mg/kg	1.66135	1.7093	0	Ent_CamK2_06_S01	Ent_CamK2_06	0.377874
0.8	9328786	Dz 5mg/kg	1.95437	1.92936	0	Ent_CamK2_06_S01	Ent_CamK2_06	0.593649
0.75	9344793	Dz 5mg/kg	1.39031	1.929	0	Ent_CamK2_06_S01	Ent_CamK2_06	0.178292
0.7	9368800	Dz 5mg/kg		1.87082	0	Ent_CamK2_06_S01	Ent_CamK2_06
0.85	9384807	Dz 5mg/kg	1.56817	1.82761	0	Ent_CamK2_06_S01	Ent_CamK2_06	0.309264
0.85	9404813	Dz 5mg/kg	1.65203	2.34803	0	Ent_CamK2_06_S01	Ent_CamK2_06	0.371011
1	9420820	Dz 5mg/kg	1.66823	1.80152	0	Ent_CamK2_06_S01	Ent_CamK2_06	0.382942
0.95	9444827	Dz 5mg/kg	1.99935	2.46256	0	Ent_CamK2_06_S01	Ent_CamK2_06	0.626776
0.9	9460834	Dz 5mg/kg	1.49119	1.60141	0	Ent_CamK2_06_S01	Ent_CamK2_06	0.252575
0.5	9480841	Dz 5mg/kg			0	Ent_CamK2_06_S01	Ent_CamK2_06
0.5	9504848	Dz 5mg/kg	1.79789	2.01569	0	Ent_CamK2_06_S01	Ent_CamK2_06	0.47842
0.95	9520854	Dz 5mg/kg	1.37653	1.48156	0	Ent_CamK2_06_S01	Ent_CamK2_06	0.168139
0.85	9540861	Dz 5mg/kg	1.54411	1.97044	0	Ent_CamK2_06_S01	Ent_CamK2_06	0.291547
0.9	9560868	Dz 5mg/kg	1.6572	2.29761	0	Ent_CamK2_06_S01	Ent_CamK2_06	0.374821
0.8	8632708	NaCl	2.63604	2.72367	0	Ent_CamK2_06_S03	Ent_CamK2_06	1.09562
0.6	8652715	NaCl	2.22897	1.5724	0	Ent_CamK2_06_S03	Ent_CamK2_06	0.79586
0.5	8672722	NaCl	1.9118	2.27419	0	Ent_CamK2_06_S03	Ent_CamK2_06	0.562302
0.8	8688729	NaCl	2.32352	2.66329	0	Ent_CamK2_06_S03	Ent_CamK2_06	0.865486
0.85	8712735	NaCl	2.94875	3.50473	0	Ent_CamK2_06_S03	Ent_CamK2_06	1.32589
0.75	8728742	NaCl	2.89822	3.50772	0	Ent_CamK2_06_S03	Ent_CamK2_06	1.28868
0.6	8744748	NaCl	2.53197	3.33016	0	Ent_CamK2_06_S03	Ent_CamK2_06	1.01898
0.95	8768756	NaCl	2.89357	3.14281	0	Ent_CamK2_06_S03	Ent_CamK2_06	1.28526
0.9	8792763	NaCl	2.71466	3.19953	0	Ent_CamK2_06_S03	Ent_CamK2_06	1.15351
0.75	8808770	NaCl	2.16371	2.21223	0	Ent_CamK2_06_S03	Ent_CamK2_06	0.747807
0.8	8832776	NaCl	2.19477	2.50474	0	Ent_CamK2_06_S03	Ent_CamK2_06	0.770677
0.5	8852783	NaCl	2.01799	2.42328	0	Ent_CamK2_06_S03	Ent_CamK2_06	0.640499
0.95	8876790	NaCl	2.76203	3.08928	0	Ent_CamK2_06_S03	Ent_CamK2_06	1.1884
0.55	8892797	NaCl	2.2406	2.51868	0	Ent_CamK2_06_S03	Ent_CamK2_06	0.804425
0.5	8908804	NaCl	2.35557	2.22026	0	Ent_CamK2_06_S03	Ent_CamK2_06	0.889085
0.75	8924811	NaCl	2.17868	2.40554	0	Ent_CamK2_06_S03	Ent_CamK2_06	0.758832
0.75	8948817	NaCl	2.3972	3.06588	0	Ent_CamK2_06_S03	Ent_CamK2_06	0.919738
0.55	8968824	NaCl	2.28982	2.53328	0	Ent_CamK2_06_S03	Ent_CamK2_06	0.840666
1	8988831	NaCl	2.7645	2.78548	0	Ent_CamK2_06_S03	Ent_CamK2_06	1.19021
1	9004838	NaCl	2.74233	3.09037	0	Ent_CamK2_06_S03	Ent_CamK2_06	1.17389
0.7	9024845	NaCl	2.46949	2.1433	0	Ent_CamK2_06_S03	Ent_CamK2_06	0.972974
0.7	9044852	NaCl	2.38519	2.65145	0	Ent_CamK2_06_S03	Ent_CamK2_06	0.910899
0.65	9060857	NaCl	2.35419	2.65524	0	Ent_CamK2_06_S03	Ent_CamK2_06	0.888073
0.75	9076864	NaCl	2.68534	3.33568	0	Ent_CamK2_06_S03	Ent_CamK2_06	1.13192
0.6	9100871	NaCl	2.67271	2.75155	0	Ent_CamK2_06_S03	Ent_CamK2_06	1.12262
0.75	9120878	NaCl	2.40355	2.80713	0	Ent_CamK2_06_S03	Ent_CamK2_06	0.924418
0.6	9144886	NaCl	2.11424	2.42782	0	Ent_CamK2_06_S03	Ent_CamK2_06	0.711378
0.5	9164893	NaCl	1.67172	1.61647	0	Ent_CamK2_06_S03	Ent_CamK2_06	0.385515
0.5	9188899	NaCl	1.81353	2.17446	0	Ent_CamK2_06_S03	Ent_CamK2_06	0.489939
0.85	9212906	NaCl	2.71842	2.95084	0	Ent_CamK2_06_S03	Ent_CamK2_06	1.15628
0.6	9236913	NaCl	2.03395	2.63677	0	Ent_CamK2_06_S03	Ent_CamK2_06	0.652252
0.55	9252920	NaCl	2.41764	3.08949	0	Ent_CamK2_06_S03	Ent_CamK2_06	0.934796
0.95	9268927	NaCl	2.42185	2.83319	0	Ent_CamK2_06_S03	Ent_CamK2_06	0.937897
0.9	9284934	NaCl	2.90604	3.35192	0	Ent_CamK2_06_S03	Ent_CamK2_06	1.29444
0.7	9304940	NaCl	2.02044	2.16308	0	Ent_CamK2_06_S03	Ent_CamK2_06	0.642306
0.95	9324947	NaCl	2.5633	2.77101	0	Ent_CamK2_06_S03	Ent_CamK2_06	1.04205
0.8	9344954	NaCl	2.32856	2.13835	0	Ent_CamK2_06_S03	Ent_CamK2_06	0.869197
0.9	9360961	NaCl	2.28037	3.06366	0	Ent_CamK2_06_S03	Ent_CamK2_06	0.833713
0.65	9384968	NaCl	2.12078	2.71879	0	Ent_CamK2_06_S03	Ent_CamK2_06	0.71619
0.85	9408975	NaCl	2.56023	3.83436	0	Ent_CamK2_06_S03	Ent_CamK2_06	1.03979
0.65	9428981	NaCl	2.30434	2.75321	0	Ent_CamK2_06_S03	Ent_CamK2_06	0.851359
1	9452988	NaCl	1.8509	2.629	0	Ent_CamK2_06_S03	Ent_CamK2_06	0.517459
0.85	9468995	NaCl	1.97791	2.85447	0	Ent_CamK2_06_S03	Ent_CamK2_06	0.610985
0.8	9493002	NaCl	2.47841	2.74573	0	Ent_CamK2_06_S03	Ent_CamK2_06	0.979542
0.75	9509009	NaCl	2.16405	2.91677	0	Ent_CamK2_06_S03	Ent_CamK2_06	0.748051
0.75	9533016	NaCl	2.22303	2.61541	0	Ent_CamK2_06_S03	Ent_CamK2_06	0.791488
0.75	9557022	NaCl	2.15224	2.51894	0	Ent_CamK2_06_S03	Ent_CamK2_06	0.739355
0.7	9573029	NaCl	2.28998	2.39463	0	Ent_CamK2_06_S03	Ent_CamK2_06	0.84079
0.65	9593036	NaCl	2.32466	3.39759	0	Ent_CamK2_06_S03	Ent_CamK2_06	0.866321
0.7	9613043	NaCl	2.82031	2.81197	0	Ent_CamK2_06_S03	Ent_CamK2_06	1.23131
0.85	9629050	NaCl	2.3903	2.58667	0	Ent_CamK2_06_S03	Ent_CamK2_06	0.914661
0.75	9649057	NaCl	2.48384	2.7139	0	Ent_CamK2_06_S03	Ent_CamK2_06	0.983538
0.55	9665063	NaCl	2.3021	2.48561	0	Ent_CamK2_06_S03	Ent_CamK2_06	0.849713
0.9	9685070	NaCl	2.24653	2.3168	0	Ent_CamK2_06_S03	Ent_CamK2_06	0.808788
0.55	9705077	NaCl	2.60438	3.3662	0	Ent_CamK2_06_S03	Ent_CamK2_06	1.07231
0.95	9725084	NaCl	3.00656	3.52929	0	Ent_CamK2_06_S03	Ent_CamK2_06	1.36846
0.65	9745091	NaCl	2.13563	2.30879	0	Ent_CamK2_06_S03	Ent_CamK2_06	0.727129
1	9761098	NaCl	2.61187	2.60781	0	Ent_CamK2_06_S03	Ent_CamK2_06	1.07782
1	9785104	NaCl	2.56135	3.11678	0	Ent_CamK2_06_S03	Ent_CamK2_06	1.04062
0.9	9809111	NaCl	2.10955	2.07604	0	Ent_CamK2_06_S03	Ent_CamK2_06	0.707925
0.5	8287945	NaCl	1.87112	2.25822	1	Ent_CamK2_06_S04	Ent_CamK2_06	0.312484
0.95	8307952	NaCl	2.51907	3.15188	1	Ent_CamK2_06_S04	Ent_CamK2_06	0.854478
0.65	8331959	NaCl	2.63181	3.75395	1	Ent_CamK2_06_S04	Ent_CamK2_06	0.948781
0.8	8355967	NaCl	2.3644	2.68537	1	Ent_CamK2_06_S04	Ent_CamK2_06	0.725096
0.55	8375974	NaCl	1.77438	1.76344	1	Ent_CamK2_06_S04	Ent_CamK2_06	0.231564
0.9	8399980	NaCl	2.84073	3.18053	1	Ent_CamK2_06_S04	Ent_CamK2_06	1.12353
0.55	8415987	NaCl	2.27521	2.225	1	Ent_CamK2_06_S04	Ent_CamK2_06	0.650498
0.85	8435994	NaCl	2.65707	3.22647	1	Ent_CamK2_06_S04	Ent_CamK2_06	0.969912
0.9	8460001	NaCl	3.07669	3.41027	1	Ent_CamK2_06_S04	Ent_CamK2_06	1.32091
0.9	8484008	NaCl	2.55402	2.84555	1	Ent_CamK2_06_S04	Ent_CamK2_06	0.883709
1	8508015	NaCl	2.59915	2.83083	1	Ent_CamK2_06_S04	Ent_CamK2_06	0.92146
0.6	8524021	NaCl	2.37514	2.5717	1	Ent_CamK2_06_S04	Ent_CamK2_06	0.73408
0.55	8548028	NaCl	2.53758	2.95239	1	Ent_CamK2_06_S04	Ent_CamK2_06	0.869961
0.85	8564035	NaCl	2.29875	3.09273	1	Ent_CamK2_06_S04	Ent_CamK2_06	0.670184
0.7	8580042	NaCl	2.47064	2.71245	1	Ent_CamK2_06_S04	Ent_CamK2_06	0.813965
0.95	8596049	NaCl	2.08996	2.37168	1	Ent_CamK2_06_S04	Ent_CamK2_06	0.49554
1	8616056	NaCl	2.79873	3.02115	1	Ent_CamK2_06_S04	Ent_CamK2_06	1.0884
0.6	8632062	NaCl	2.38805	3.41032	1	Ent_CamK2_06_S04	Ent_CamK2_06	0.744885
0.75	8656069	NaCl	2.3417		1	Ent_CamK2_06_S04	Ent_CamK2_06	0.706109
0.9	8672076	NaCl	2.48631	3.34529	1	Ent_CamK2_06_S04	Ent_CamK2_06	0.82707
0.5	8696083	NaCl	2.17765	2.2718	1	Ent_CamK2_06_S04	Ent_CamK2_06	0.568887
0.75	8720090	NaCl	1.9937	2.76538	1	Ent_CamK2_06_S04	Ent_CamK2_06	0.415021
0.6	8744097	NaCl	2.55824	2.71235	1	Ent_CamK2_06_S04	Ent_CamK2_06	0.887243
0.65	8768104	NaCl	2.11042	2.14392	1	Ent_CamK2_06_S04	Ent_CamK2_06	0.512651
0.6	8792111	NaCl	2.84422		1	Ent_CamK2_06_S04	Ent_CamK2_06	1.12645
1	8816118	NaCl	2.81165	3.20375	1	Ent_CamK2_06_S04	Ent_CamK2_06	1.09921
0.85	8836125	NaCl	3.01273	3.20465	1	Ent_CamK2_06_S04	Ent_CamK2_06	1.2674
0.75	8856132	NaCl	2.25591	2.22747	1	Ent_CamK2_06_S04	Ent_CamK2_06	0.634349
0.5	8876139	NaCl	2.50816	2.72932	1	Ent_CamK2_06_S04	Ent_CamK2_06	0.845351
0.75	8896146	NaCl	2.47265	2.91985	1	Ent_CamK2_06_S04	Ent_CamK2_06	0.815646
0.55	8912152	NaCl	2.59582	3.03912	1	Ent_CamK2_06_S04	Ent_CamK2_06	0.918675
0.8	8928159	NaCl	2.79656	3.73474	1	Ent_CamK2_06_S04	Ent_CamK2_06	1.08659
0.95	8948166	NaCl	3.29907	3.41653	1	Ent_CamK2_06_S04	Ent_CamK2_06	1.50692
0.75	8968173	NaCl	2.73065	2.99501	1	Ent_CamK2_06_S04	Ent_CamK2_06	1.03146
0.65	8992180	NaCl	2.78777	3.11202	1	Ent_CamK2_06_S04	Ent_CamK2_06	1.07924
0.5	9012187	NaCl	1.84514	2.2321	1	Ent_CamK2_06_S04	Ent_CamK2_06	0.290751
0.5	9028193	NaCl	2.29052	2.35068	1	Ent_CamK2_06_S04	Ent_CamK2_06	0.663304
0.7	9052200	NaCl	2.35583	3.11795	1	Ent_CamK2_06_S04	Ent_CamK2_06	0.717929
0.8	9068207	NaCl	3.42901	3.88727	1	Ent_CamK2_06_S04	Ent_CamK2_06	1.61562
1	9088214	NaCl	2.76794	3.07234	1	Ent_CamK2_06_S04	Ent_CamK2_06	1.06265
0.85	9112221	NaCl	2.45084	2.28387	1	Ent_CamK2_06_S04	Ent_CamK2_06	0.797399
0.95	9132228	NaCl	2.69603	2.8848	1	Ent_CamK2_06_S04	Ent_CamK2_06	1.0025
0.75	9148234	NaCl	2.21002	2.67017	1	Ent_CamK2_06_S04	Ent_CamK2_06	0.595964
0.75	9164241	NaCl	2.34681	3.06582	1	Ent_CamK2_06_S04	Ent_CamK2_06	0.710388
0.75	9184248	NaCl	2.61696	3.34082	1	Ent_CamK2_06_S04	Ent_CamK2_06	0.936354
0.7	9204255	NaCl	2.40987	3.05654	1	Ent_CamK2_06_S04	Ent_CamK2_06	0.763131
0.75	9220261	NaCl	2.23657	2.33784	1	Ent_CamK2_06_S04	Ent_CamK2_06	0.61817
0.8	9244269	NaCl	2.24056	2.59574	1	Ent_CamK2_06_S04	Ent_CamK2_06	0.621507
0.7	9264275	NaCl	2.5623	3.10222	1	Ent_CamK2_06_S04	Ent_CamK2_06	0.890637
0.75	9280282	NaCl	2.29364	2.36002	1	Ent_CamK2_06_S04	Ent_CamK2_06	0.665911
1	9300288	NaCl	2.48776	3.09275	1	Ent_CamK2_06_S04	Ent_CamK2_06	0.828286
0.8	9324296	NaCl	2.45394	2.98769	1	Ent_CamK2_06_S04	Ent_CamK2_06	0.799997
0.65	9344303	NaCl	1.94586	2.29263	1	Ent_CamK2_06_S04	Ent_CamK2_06	0.374999
0.7	9360310	NaCl	1.71651	2.08161	1	Ent_CamK2_06_S04	Ent_CamK2_06	0.183162
0.65	9376315	NaCl	1.91772	2.13786	1	Ent_CamK2_06_S04	Ent_CamK2_06	0.351463
0.6	9396322	NaCl	1.55398	1.98069	1	Ent_CamK2_06_S04	Ent_CamK2_06	0.0472077
0.9	9412329	NaCl	2.2598	2.83176	1	Ent_CamK2_06_S04	Ent_CamK2_06	0.637602
0.55	9436336	NaCl	2.01795	2.1285	1	Ent_CamK2_06_S04	Ent_CamK2_06	0.435302
0.85	9452343	NaCl	2.22523	2.37456	1	Ent_CamK2_06_S04	Ent_CamK2_06	0.608685
0.95	9468350	NaCl	2.08883	2.51992	1	Ent_CamK2_06_S04	Ent_CamK2_06	0.494592
0.75	8304210	Dz 5mg/kg	2.38275	2.81182	1	Ent_CamK2_06_S06	Ent_CamK2_06	0.740445
1	8324217	Dz 5mg/kg	2.66043	3.62403	1	Ent_CamK2_06_S06	Ent_CamK2_06	0.972715
0.6	8340224	Dz 5mg/kg	1.88177	2.2664	1	Ent_CamK2_06_S06	Ent_CamK2_06	0.321396
0.9	8356230	Dz 5mg/kg	2.35141	2.69492	1	Ent_CamK2_06_S06	Ent_CamK2_06	0.714234
0.7	8380237	Dz 5mg/kg	1.81359	2.50561	1	Ent_CamK2_06_S06	Ent_CamK2_06	0.264367
0.9	8396244	Dz 5mg/kg	2.13687	2.55065	1	Ent_CamK2_06_S06	Ent_CamK2_06	0.534775
0.65	8420251	Dz 5mg/kg	1.69003	2.08839	1	Ent_CamK2_06_S06	Ent_CamK2_06	0.161009
0.75	8444258	Dz 5mg/kg	2.47703	2.40788	1	Ent_CamK2_06_S06	Ent_CamK2_06	0.819308
0.55	8468265	Dz 5mg/kg	2.17519	2.56382	1	Ent_CamK2_06_S06	Ent_CamK2_06	0.566828
0.75	8492271	Dz 5mg/kg	2.4203	2.62565	1	Ent_CamK2_06_S06	Ent_CamK2_06	0.771855
0.6	8516279	Dz 5mg/kg	1.84961	2.3181	1	Ent_CamK2_06_S06	Ent_CamK2_06	0.294493
0.8	8532285	Dz 5mg/kg	3.03114		1	Ent_CamK2_06_S06	Ent_CamK2_06	1.28281
0.9	8548292	Dz 5mg/kg	2.42888	2.91407	1	Ent_CamK2_06_S06	Ent_CamK2_06	0.779035
0.8	8564299	Dz 5mg/kg	2.36791	3.2376	1	Ent_CamK2_06_S06	Ent_CamK2_06	0.728037
0.7	8580306	Dz 5mg/kg	2.64359	2.94879	1	Ent_CamK2_06_S06	Ent_CamK2_06	0.958636
0.9	8600312	Dz 5mg/kg	2.37214	3.59745	1	Ent_CamK2_06_S06	Ent_CamK2_06	0.731572
0.9	8620319	Dz 5mg/kg	2.35603	3.25882	1	Ent_CamK2_06_S06	Ent_CamK2_06	0.718098
0.85	8644326	Dz 5mg/kg	2.40352	2.95234	1	Ent_CamK2_06_S06	Ent_CamK2_06	0.757823
0.7	8660333	Dz 5mg/kg	2.43409	2.70769	1	Ent_CamK2_06_S06	Ent_CamK2_06	0.783389
0.65	8676340	Dz 5mg/kg	2.15375	2.89942	1	Ent_CamK2_06_S06	Ent_CamK2_06	0.548901
0.95	8692347	Dz 5mg/kg	2.14118	2.22719	1	Ent_CamK2_06_S06	Ent_CamK2_06	0.538379
1	8712354	Dz 5mg/kg	2.28984	2.82933	1	Ent_CamK2_06_S06	Ent_CamK2_06	0.662732
0.8	8736360	Dz 5mg/kg	2.28971	3.08676	1	Ent_CamK2_06_S06	Ent_CamK2_06	0.662624
0.55	8752367	Dz 5mg/kg	1.84686	2.25587	1	Ent_CamK2_06_S06	Ent_CamK2_06	0.292194
0.85	8772374	Dz 5mg/kg	1.84792	2.42427	1	Ent_CamK2_06_S06	Ent_CamK2_06	0.293079
0.75	8796381	Dz 5mg/kg	1.74313	2.46553	1	Ent_CamK2_06_S06	Ent_CamK2_06	0.205427
0.65	8816388	Dz 5mg/kg	2.3861	2.73981	1	Ent_CamK2_06_S06	Ent_CamK2_06	0.743246
0.65	8836395	Dz 5mg/kg	1.83432	2.40741	1	Ent_CamK2_06_S06	Ent_CamK2_06	0.281705
0.7	8852401	Dz 5mg/kg	2.7754	3.22972	1	Ent_CamK2_06_S06	Ent_CamK2_06	1.06889
0.6	8868408	Dz 5mg/kg	1.49754	1.84124	1	Ent_CamK2_06_S06	Ent_CamK2_06	0
0.6	8892415	Dz 5mg/kg	2.63257	2.76382	1	Ent_CamK2_06_S06	Ent_CamK2_06	0.949411
0.7	8908422	Dz 5mg/kg	2.3667	2.84005	1	Ent_CamK2_06_S06	Ent_CamK2_06	0.727019
0.8	8928429	Dz 5mg/kg	2.03612	2.98726	1	Ent_CamK2_06_S06	Ent_CamK2_06	0.450502
0.5	8952436	Dz 5mg/kg	2.02452	1.96458	1	Ent_CamK2_06_S06	Ent_CamK2_06	0.440796
0.5	8976442	Dz 5mg/kg	1.70098	2.1039	1	Ent_CamK2_06_S06	Ent_CamK2_06	0.170165
0.85	8996449	Dz 5mg/kg	2.29051	2.65515	1	Ent_CamK2_06_S06	Ent_CamK2_06	0.66329
0.8	9016456	Dz 5mg/kg	1.60017	2.19751	1	Ent_CamK2_06_S06	Ent_CamK2_06	0.0858426
0.85	9036463	Dz 5mg/kg	2.72039	2.86715	1	Ent_CamK2_06_S06	Ent_CamK2_06	1.02288
0.75	9060470	Dz 5mg/kg	2.53236	2.71738	1	Ent_CamK2_06_S06	Ent_CamK2_06	0.865594
0.55	9080477	Dz 5mg/kg	2.61928	3.21786	1	Ent_CamK2_06_S06	Ent_CamK2_06	0.938301
0.85	9104483	Dz 5mg/kg	2.83073	2.37671	1	Ent_CamK2_06_S06	Ent_CamK2_06	1.11517
1	9120490	Dz 5mg/kg	2.32795	2.43767	1	Ent_CamK2_06_S06	Ent_CamK2_06	0.694609
0.75	9144498	Dz 5mg/kg	2.038	2.49622	1	Ent_CamK2_06_S06	Ent_CamK2_06	0.452076
1	9164505	Dz 5mg/kg	1.85879	2.4373	1	Ent_CamK2_06_S06	Ent_CamK2_06	0.302171
0.6	9184512	Dz 5mg/kg	1.66838	2.02365	1	Ent_CamK2_06_S06	Ent_CamK2_06	0.142903
0.95	9204519	Dz 5mg/kg	2.03289	2.69592	1	Ent_CamK2_06_S06	Ent_CamK2_06	0.447804
0.55	9224525	Dz 5mg/kg	1.67017	2.07506	1	Ent_CamK2_06_S06	Ent_CamK2_06	0.144397
0.75	9244532	Dz 5mg/kg	2.10391	2.72717	1	Ent_CamK2_06_S06	Ent_CamK2_06	0.507205
0.5	9268539	Dz 5mg/kg	2.92508	3.18702	1	Ent_CamK2_06_S06	Ent_CamK2_06	1.19409
0.5	9292546	Dz 5mg/kg	1.95613	2.29801	1	Ent_CamK2_06_S06	Ent_CamK2_06	0.383592
0.95	9308553	Dz 5mg/kg	2.34542	2.65423	1	Ent_CamK2_06_S06	Ent_CamK2_06	0.709222
0.55	9332560	Dz 5mg/kg	2.27512	2.97612	1	Ent_CamK2_06_S06	Ent_CamK2_06	0.65042
1	9348566	Dz 5mg/kg	2.22674	2.49598	1	Ent_CamK2_06_S06	Ent_CamK2_06	0.60995
0.95	9364573	Dz 5mg/kg	2.89691	3.20635	1	Ent_CamK2_06_S06	Ent_CamK2_06	1.17053
0.75	9388580	Dz 5mg/kg	1.9582	2.22245	1	Ent_CamK2_06_S06	Ent_CamK2_06	0.385325
0.5	9408587	Dz 5mg/kg	2.25874	2.79211	1	Ent_CamK2_06_S06	Ent_CamK2_06	0.636717
0.75	9432594	Dz 5mg/kg		2.46763	1	Ent_CamK2_06_S06	Ent_CamK2_06
0.65	9448601	Dz 5mg/kg	2.54782	2.46866	1	Ent_CamK2_06_S06	Ent_CamK2_06	0.878521
0.75	9468607	Dz 5mg/kg	1.82348	2.72848	1	Ent_CamK2_06_S06	Ent_CamK2_06	0.272633
0.95	9488614	Dz 5mg/kg	2.3624	2.90154	1	Ent_CamK2_06_S06	Ent_CamK2_06	0.723425
0.65	8240571	NaCl	2.17324	2.29555	2	Ent_CamK2_06_S07	Ent_CamK2_06	0.885188
0.75	8264578	NaCl	1.99084	2.14143	2	Ent_CamK2_06_S07	Ent_CamK2_06	0.722092
0.7	8288585	NaCl	2.21595	2.38219	2	Ent_CamK2_06_S07	Ent_CamK2_06	0.923376
0.9	8304592	NaCl	2.27947	3.19136	2	Ent_CamK2_06_S07	Ent_CamK2_06	0.980178
0.95	8328599	NaCl	2.21211	2.94064	2	Ent_CamK2_06_S07	Ent_CamK2_06	0.919949
0.55	8352605	NaCl	1.73074	2.06592	2	Ent_CamK2_06_S07	Ent_CamK2_06	0.489508
0.6	8372613	NaCl	2.78293	3.22167	2	Ent_CamK2_06_S07	Ent_CamK2_06	1.43036
0.95	8396620	NaCl	3.43754		2	Ent_CamK2_06_S07	Ent_CamK2_06	2.01571
0.5	8412627	NaCl	2.63702	3.17098	2	Ent_CamK2_06_S07	Ent_CamK2_06	1.29989
0.75	8432634	NaCl	2.67297	3.09324	2	Ent_CamK2_06_S07	Ent_CamK2_06	1.33204
0.5	8456641	NaCl	2.31958	2.21439	2	Ent_CamK2_06_S07	Ent_CamK2_06	1.01605
0.85	8480647	NaCl	2.86957	3.10301	2	Ent_CamK2_06_S07	Ent_CamK2_06	1.50784
0.55	8496654	NaCl	3.03741	3.15821	2	Ent_CamK2_06_S07	Ent_CamK2_06	1.65792
0.7	8512661	NaCl	1.84811	2.63115	2	Ent_CamK2_06_S07	Ent_CamK2_06	0.594456
0.85	8532668	NaCl	2.2797	2.72886	2	Ent_CamK2_06_S07	Ent_CamK2_06	0.980381
0.9	8548674	NaCl	3.26507		2	Ent_CamK2_06_S07	Ent_CamK2_06	1.86149
0.65	8572682	NaCl	1.92881	2.30584	2	Ent_CamK2_06_S07	Ent_CamK2_06	0.666621
0.5	8596688	NaCl	2.5519	2.50188	2	Ent_CamK2_06_S07	Ent_CamK2_06	1.22378
0.6	8612695	NaCl	2.63821	3.17913	2	Ent_CamK2_06_S07	Ent_CamK2_06	1.30096
1	8632702	NaCl	2.18343	2.7652	2	Ent_CamK2_06_S07	Ent_CamK2_06	0.894299
0.8	8656709	NaCl	2.87922	2.75552	2	Ent_CamK2_06_S07	Ent_CamK2_06	1.51647
0.9	8672716	NaCl	2.42527	3.02052	2	Ent_CamK2_06_S07	Ent_CamK2_06	1.11055
0.75	8692723	NaCl	2.41095	2.95925	2	Ent_CamK2_06_S07	Ent_CamK2_06	1.09774
0.9	8716729	NaCl	2.33842	2.69971	2	Ent_CamK2_06_S07	Ent_CamK2_06	1.03289
0.8	8732736	NaCl	2.67992	3.3416	2	Ent_CamK2_06_S07	Ent_CamK2_06	1.33826
0.6	8752743	NaCl	2.92181	3.3921	2	Ent_CamK2_06_S07	Ent_CamK2_06	1.55455
0.7	8768750	NaCl	2.32396	2.17977	2	Ent_CamK2_06_S07	Ent_CamK2_06	1.01996
1	8788757	NaCl	2.30669	3.43879	2	Ent_CamK2_06_S07	Ent_CamK2_06	1.00452
0.85	8808764	NaCl	2.54352	2.9014	2	Ent_CamK2_06_S07	Ent_CamK2_06	1.21628
0.6	8824770	NaCl	2.72105	3.16523	2	Ent_CamK2_06_S07	Ent_CamK2_06	1.37503
1	8840776	NaCl	2.31214	3.26078	2	Ent_CamK2_06_S07	Ent_CamK2_06	1.00939
0.95	8856783	NaCl	2.0638	2.1235	2	Ent_CamK2_06_S07	Ent_CamK2_06	0.787326
0.5	8876790	NaCl	2.00222	1.67576	2	Ent_CamK2_06_S07	Ent_CamK2_06	0.73226
0.85	8892797	NaCl	2.35158	3.18166	2	Ent_CamK2_06_S07	Ent_CamK2_06	1.04465
0.5	8912804	NaCl	2.09365	2.4681	2	Ent_CamK2_06_S07	Ent_CamK2_06	0.814021
0.85	8932811	NaCl	2.71589	3.29508	2	Ent_CamK2_06_S07	Ent_CamK2_06	1.37042
0.7	8948817	NaCl	2.67128	3.1049	2	Ent_CamK2_06_S07	Ent_CamK2_06	1.33053
0.65	8968824	NaCl		2.60608	2	Ent_CamK2_06_S07	Ent_CamK2_06
0.95	8984831	NaCl	2.23573	3.22407	2	Ent_CamK2_06_S07	Ent_CamK2_06	0.941067
0.75	9004838	NaCl	2.0576	2.59104	2	Ent_CamK2_06_S07	Ent_CamK2_06	0.781787
0.55	9028845	NaCl	2.41928	2.83714	2	Ent_CamK2_06_S07	Ent_CamK2_06	1.10519
0.6	9052852	NaCl	2.6405	2.4197	2	Ent_CamK2_06_S07	Ent_CamK2_06	1.303
0.9	9072858	NaCl	3.3175		2	Ent_CamK2_06_S07	Ent_CamK2_06	1.90837
0.8	9092865	NaCl	3.50988	4.08359	2	Ent_CamK2_06_S07	Ent_CamK2_06	2.0804
1	9108872	NaCl	2.13146	2.81838	2	Ent_CamK2_06_S07	Ent_CamK2_06	0.847831
0.65	9124879	NaCl	2.15834	2.27768	2	Ent_CamK2_06_S07	Ent_CamK2_06	0.871863
0.75	9148886	NaCl	2.47077		2	Ent_CamK2_06_S07	Ent_CamK2_06	1.15123
0.7	9172893	NaCl	2.73399		2	Ent_CamK2_06_S07	Ent_CamK2_06	1.38661
0.8	9196899	NaCl	2.25459	3.05955	2	Ent_CamK2_06_S07	Ent_CamK2_06	0.957931
0.75	9212906	NaCl	2.09561	2.26913	2	Ent_CamK2_06_S07	Ent_CamK2_06	0.815769
0.75	9232913	NaCl	2.65786	2.39563	2	Ent_CamK2_06_S07	Ent_CamK2_06	1.31853
0.75	9256920	NaCl	2.32397	3.20904	2	Ent_CamK2_06_S07	Ent_CamK2_06	1.01997
0.8	9280928	NaCl	2.71505	3.04025	2	Ent_CamK2_06_S07	Ent_CamK2_06	1.36967
0.95	9300935	NaCl	2.81941	3.96758	2	Ent_CamK2_06_S07	Ent_CamK2_06	1.46299
0.65	9320941	NaCl	1.8337	2.01945	2	Ent_CamK2_06_S07	Ent_CamK2_06	0.581574
0.75	9344948	NaCl	2.01171	2.3821	2	Ent_CamK2_06_S07	Ent_CamK2_06	0.74075
0.75	9368955	NaCl	2.68983	3.54858	2	Ent_CamK2_06_S07	Ent_CamK2_06	1.34711
1	9388962	NaCl	2.57448	3.39605	2	Ent_CamK2_06_S07	Ent_CamK2_06	1.24397
0.55	9404969	NaCl	3.31194		2	Ent_CamK2_06_S07	Ent_CamK2_06	1.9034
0.55	9424976	NaCl	3.22877	3.55697	2	Ent_CamK2_06_S07	Ent_CamK2_06	1.82903
0.8	8357460	Dz 5mg/kg	1.71632	1.95168	2	Ent_CamK2_06_S08	Ent_CamK2_06	0.476615
0.8	8373466	Dz 5mg/kg	1.64639	2.22392	2	Ent_CamK2_06_S08	Ent_CamK2_06	0.414086
0.65	8389473	Dz 5mg/kg	3.41725	3.86665	2	Ent_CamK2_06_S08	Ent_CamK2_06	1.99756
0.6	8409479	Dz 5mg/kg	1.70887	2.25347	2	Ent_CamK2_06_S08	Ent_CamK2_06	0.469953
0.45	8433486	Dz 5mg/kg	1.80182	2.11868	2	Ent_CamK2_06_S08	Ent_CamK2_06	0.55307
0.85	8453493	Dz 5mg/kg	1.9386	2.32699	2	Ent_CamK2_06_S08	Ent_CamK2_06	0.67538
0.5	8469500	Dz 5mg/kg	1.60264	1.54516	2	Ent_CamK2_06_S08	Ent_CamK2_06	0.374964
0.7	8485507	Dz 5mg/kg	1.76673	2.5838	2	Ent_CamK2_06_S08	Ent_CamK2_06	0.521694
0.6	8505514	Dz 5mg/kg	1.67028	1.79388	2	Ent_CamK2_06_S08	Ent_CamK2_06	0.43545
0.85	8521521	Dz 5mg/kg	2.70602	3.29754	2	Ent_CamK2_06_S08	Ent_CamK2_06	1.36159
0.45	8545527	Dz 5mg/kg	1.7148	1.72472	2	Ent_CamK2_06_S08	Ent_CamK2_06	0.475256
0.8	8561534	Dz 5mg/kg	1.61761	2.03246	2	Ent_CamK2_06_S08	Ent_CamK2_06	0.388355
0.7	8577541	Dz 5mg/kg	1.87286	2.31527	2	Ent_CamK2_06_S08	Ent_CamK2_06	0.616592
0.95	8601548	Dz 5mg/kg	2.27552	2.99805	2	Ent_CamK2_06_S08	Ent_CamK2_06	0.976646
0.95	8621555	Dz 5mg/kg	2.69786	2.69416	2	Ent_CamK2_06_S08	Ent_CamK2_06	1.3543
0.6	8637562	Dz 5mg/kg	1.53853	2.0039	2	Ent_CamK2_06_S08	Ent_CamK2_06	0.317639
0.45	8661568	Dz 5mg/kg	2.26369	2.49124	2	Ent_CamK2_06_S08	Ent_CamK2_06	0.966063
0.75	8677575	Dz 5mg/kg	1.83925	2.28111	2	Ent_CamK2_06_S08	Ent_CamK2_06	0.586542
0.9	8693582	Dz 5mg/kg	3.57375	4.44055	2	Ent_CamK2_06_S08	Ent_CamK2_06	2.1375
1	8717589	Dz 5mg/kg	2.54814	3.25953	2	Ent_CamK2_06_S08	Ent_CamK2_06	1.22042
0.5	8741596	Dz 5mg/kg	1.71286	1.77574	2	Ent_CamK2_06_S08	Ent_CamK2_06	0.473521
0.7	8761603	Dz 5mg/kg	2.10776	2.37213	2	Ent_CamK2_06_S08	Ent_CamK2_06	0.826635
1	8781609	Dz 5mg/kg	2.06347	2.48034	2	Ent_CamK2_06_S08	Ent_CamK2_06	0.787036
0.95	8801616	Dz 5mg/kg	1.9391	2.29511	2	Ent_CamK2_06_S08	Ent_CamK2_06	0.675821
0.75	8825623	Dz 5mg/kg	1.86468	2.33612	2	Ent_CamK2_06_S08	Ent_CamK2_06	0.60928
0.5	8849631	Dz 5mg/kg	3.60096	3.97511	2	Ent_CamK2_06_S08	Ent_CamK2_06	2.16184
0.65	8873638	Dz 5mg/kg	1.71148	1.76597	2	Ent_CamK2_06_S08	Ent_CamK2_06	0.472284
0.55	8897645	Dz 5mg/kg	1.97158	2.40209	2	Ent_CamK2_06_S08	Ent_CamK2_06	0.70487
0.5	8917651	Dz 5mg/kg	3.39678	3.14286	2	Ent_CamK2_06_S08	Ent_CamK2_06	1.97927
0.75	8937658	Dz 5mg/kg	2.31109	2.77107	2	Ent_CamK2_06_S08	Ent_CamK2_06	1.00845
0.55	8961665	Dz 5mg/kg	1.32233	1.9048	2	Ent_CamK2_06_S08	Ent_CamK2_06	0.124312
0.55	8985672	Dz 5mg/kg	1.73526	2.11716	2	Ent_CamK2_06_S08	Ent_CamK2_06	0.493555
0.65	9005679	Dz 5mg/kg	1.5235	1.85158	2	Ent_CamK2_06_S08	Ent_CamK2_06	0.304203
0.6	9029687	Dz 5mg/kg	1.58946	1.84473	2	Ent_CamK2_06_S08	Ent_CamK2_06	0.363183
0.65	9053693	Dz 5mg/kg	1.1833	1.64591	2	Ent_CamK2_06_S08	Ent_CamK2_06	0
0.5	9069700	Dz 5mg/kg	1.50248	2.16125	2	Ent_CamK2_06_S08	Ent_CamK2_06	0.285399
0.85	9093707	Dz 5mg/kg		4.59685	2	Ent_CamK2_06_S08	Ent_CamK2_06
1	9109714	Dz 5mg/kg	2.968	3.86142	2	Ent_CamK2_06_S08	Ent_CamK2_06	1.59585
0.9	9125721	Dz 5mg/kg	2.42348	2.67117	2	Ent_CamK2_06_S08	Ent_CamK2_06	1.10895
0.55	9145728	Dz 5mg/kg			2	Ent_CamK2_06_S08	Ent_CamK2_06
0.6	9165734	Dz 5mg/kg	2.17734	2.36811	2	Ent_CamK2_06_S08	Ent_CamK2_06	0.88885
0.9	9181740	Dz 5mg/kg	2.26843	3.22599	2	Ent_CamK2_06_S08	Ent_CamK2_06	0.970305
0.7	9201747	Dz 5mg/kg	2.08349	2.31493	2	Ent_CamK2_06_S08	Ent_CamK2_06	0.804935
0.85	9221754	Dz 5mg/kg	2.04002	2.88117	2	Ent_CamK2_06_S08	Ent_CamK2_06	0.766062
0.75	9245762	Dz 5mg/kg	1.95985	2.74175	2	Ent_CamK2_06_S08	Ent_CamK2_06	0.694374
0.9	9265769	Dz 5mg/kg	2.30931	3.0346	2	Ent_CamK2_06_S08	Ent_CamK2_06	1.00686
0.65	9285775	Dz 5mg/kg	2.26845	2.7068	2	Ent_CamK2_06_S08	Ent_CamK2_06	0.970322
0.45	9305782	Dz 5mg/kg	1.31678	1.31549	2	Ent_CamK2_06_S08	Ent_CamK2_06	0.119351
0.9	9321789	Dz 5mg/kg	2.78927	2.7623	2	Ent_CamK2_06_S08	Ent_CamK2_06	1.43603
1	9337795	Dz 5mg/kg	2.14431	2.68881	2	Ent_CamK2_06_S08	Ent_CamK2_06	0.859315
0.95	9361803	Dz 5mg/kg	2.09957	2.53012	2	Ent_CamK2_06_S08	Ent_CamK2_06	0.819317
0.75	9381810	Dz 5mg/kg	1.95942	2.24919	2	Ent_CamK2_06_S08	Ent_CamK2_06	0.693993
0.85	9405816	Dz 5mg/kg	1.84424	2.06166	2	Ent_CamK2_06_S08	Ent_CamK2_06	0.591002
0.8	9421823	Dz 5mg/kg	2.15997	2.88678	2	Ent_CamK2_06_S08	Ent_CamK2_06	0.873321
0.55	9437829	Dz 5mg/kg	1.94544	2.29924	2	Ent_CamK2_06_S08	Ent_CamK2_06	0.681491
0.45	9457836	Dz 5mg/kg	2.09894	1.64475	2	Ent_CamK2_06_S08	Ent_CamK2_06	0.818748
0.7	9477843	Dz 5mg/kg	1.69338	2.27219	2	Ent_CamK2_06_S08	Ent_CamK2_06	0.456103
0.8	9501851	Dz 5mg/kg	1.65733	2.19872	2	Ent_CamK2_06_S08	Ent_CamK2_06	0.423871
1	9525857	Dz 5mg/kg	1.68505	2.30257	2	Ent_CamK2_06_S08	Ent_CamK2_06	0.448651
0.95	9541864	Dz 5mg/kg	1.88086	2.61526	2	Ent_CamK2_06_S08	Ent_CamK2_06	0.623743
0.9	8402444	Dz 5mg/kg	3.40031	3.73087	3	Ent_CamK2_06_S10	Ent_CamK2_06	0.895952
0.6	8418450	Dz 5mg/kg	2.15955	2.56508	3	Ent_CamK2_06_S10	Ent_CamK2_06	0.19675
0.55	8442458	Dz 5mg/kg	3.39062		3	Ent_CamK2_06_S10	Ent_CamK2_06	0.89049
1	8458464	Dz 5mg/kg	2.83752	3.45619	3	Ent_CamK2_06_S10	Ent_CamK2_06	0.578805
0.65	8478471	Dz 5mg/kg	2.78591	3.26412	3	Ent_CamK2_06_S10	Ent_CamK2_06	0.549721
0.5	8494478	Dz 5mg/kg	3.07625	3.24278	3	Ent_CamK2_06_S10	Ent_CamK2_06	0.713332
0.7	8510484	Dz 5mg/kg	2.50096	2.70814	3	Ent_CamK2_06_S10	Ent_CamK2_06	0.389142
0.75	8526491	Dz 5mg/kg	2.43015	3.09362	3	Ent_CamK2_06_S10	Ent_CamK2_06	0.349239
0.55	8542498	Dz 5mg/kg	1.98555	2.05023	3	Ent_CamK2_06_S10	Ent_CamK2_06	0.0986971
0.8	8558505	Dz 5mg/kg	2.77568	2.8325	3	Ent_CamK2_06_S10	Ent_CamK2_06	0.543957
0.65	8578512	Dz 5mg/kg	2.45508	2.88501	3	Ent_CamK2_06_S10	Ent_CamK2_06	0.363289
0.45	8594518	Dz 5mg/kg	2.38653	2.21432	3	Ent_CamK2_06_S10	Ent_CamK2_06	0.32466
0.6	8614524	Dz 5mg/kg	2.15676	2.40513	3	Ent_CamK2_06_S10	Ent_CamK2_06	0.195177
0.75	8634532	Dz 5mg/kg	2.78548	2.83777	3	Ent_CamK2_06_S10	Ent_CamK2_06	0.549478
1	8658539	Dz 5mg/kg	2.93148	3.59082	3	Ent_CamK2_06_S10	Ent_CamK2_06	0.631752
0.8	8682546	Dz 5mg/kg	2.83722	3.26974	3	Ent_CamK2_06_S10	Ent_CamK2_06	0.578635
0.75	8698553	Dz 5mg/kg	2.86949	3.54031	3	Ent_CamK2_06_S10	Ent_CamK2_06	0.596817
0.55	8718560	Dz 5mg/kg	2.62629	2.93795	3	Ent_CamK2_06_S10	Ent_CamK2_06	0.459771
0.95	8738566	Dz 5mg/kg	2.48878	2.8721	3	Ent_CamK2_06_S10	Ent_CamK2_06	0.382277
1	8758573	Dz 5mg/kg	2.44448	2.67217	3	Ent_CamK2_06_S10	Ent_CamK2_06	0.357317
1	8782580	Dz 5mg/kg	2.16883	2.72605	3	Ent_CamK2_06_S10	Ent_CamK2_06	0.201977
0.7	8806587	Dz 5mg/kg	2.46163	3.35218	3	Ent_CamK2_06_S10	Ent_CamK2_06	0.366981
0.8	8830594	Dz 5mg/kg	3.22644	4.10372	3	Ent_CamK2_06_S10	Ent_CamK2_06	0.797972
0.9	8854602	Dz 5mg/kg	3.22931	4.5571	3	Ent_CamK2_06_S10	Ent_CamK2_06	0.799585
0.9	8878608	Dz 5mg/kg	1.81041	2.39346	3	Ent_CamK2_06_S10	Ent_CamK2_06	0
0.5	8902615	Dz 5mg/kg	2.02217	2.53672	3	Ent_CamK2_06_S10	Ent_CamK2_06	0.119332
0.65	8922622	Dz 5mg/kg	1.8177	2.14024	3	Ent_CamK2_06_S10	Ent_CamK2_06	0.00410987
0.85	8938629	Dz 5mg/kg	2.73517	3.2236	3	Ent_CamK2_06_S10	Ent_CamK2_06	0.521127
0.75	8962636	Dz 5mg/kg	2.4494	3.03279	3	Ent_CamK2_06_S10	Ent_CamK2_06	0.360086
0.85	8982643	Dz 5mg/kg	2.80914	2.73553	3	Ent_CamK2_06_S10	Ent_CamK2_06	0.562812
0.85	9002649	Dz 5mg/kg	2.51034	2.8045	3	Ent_CamK2_06_S10	Ent_CamK2_06	0.394426
0.5	9022656	Dz 5mg/kg	2.38949	2.12877	3	Ent_CamK2_06_S10	Ent_CamK2_06	0.326325
0.95	9046663	Dz 5mg/kg	2.61882	2.93612	3	Ent_CamK2_06_S10	Ent_CamK2_06	0.455561
0.7	9070670	Dz 5mg/kg	1.97772	2.23414	3	Ent_CamK2_06_S10	Ent_CamK2_06	0.0942829
0.8	9086677	Dz 5mg/kg	2.38959	2.54995	3	Ent_CamK2_06_S10	Ent_CamK2_06	0.326382
1	9110684	Dz 5mg/kg	2.19656	2.61559	3	Ent_CamK2_06_S10	Ent_CamK2_06	0.217602
0.7	9126690	Dz 5mg/kg	2.87087	3.70698	3	Ent_CamK2_06_S10	Ent_CamK2_06	0.597597
0.95	9146697	Dz 5mg/kg	2.60323	3.0288	3	Ent_CamK2_06_S10	Ent_CamK2_06	0.446772
0.85	9170704	Dz 5mg/kg	2.83578	3.5063	3	Ent_CamK2_06_S10	Ent_CamK2_06	0.577825
0.5	9194712	Dz 5mg/kg	2.28661	2.37138	3	Ent_CamK2_06_S10	Ent_CamK2_06	0.268349
0.45	9210719	Dz 5mg/kg	2.26738	2.36442	3	Ent_CamK2_06_S10	Ent_CamK2_06	0.257512
0.6	9230726	Dz 5mg/kg	2.70425	2.98307	3	Ent_CamK2_06_S10	Ent_CamK2_06	0.503703
0.6	9254732	Dz 5mg/kg	2.37543	2.07972	3	Ent_CamK2_06_S10	Ent_CamK2_06	0.318405
0.6	9270739	Dz 5mg/kg	2.46016	2.88954	3	Ent_CamK2_06_S10	Ent_CamK2_06	0.366148
0.75	9286745	Dz 5mg/kg	3.29199	4.14875	3	Ent_CamK2_06_S10	Ent_CamK2_06	0.834909
0.9	9302752	Dz 5mg/kg	2.29416	2.93994	3	Ent_CamK2_06_S10	Ent_CamK2_06	0.272604
0.55	9322759	Dz 5mg/kg	2.41729	2.7527	3	Ent_CamK2_06_S10	Ent_CamK2_06	0.341991
0.45	9338766	Dz 5mg/kg	3.21296	3.38533	3	Ent_CamK2_06_S10	Ent_CamK2_06	0.790373
0.5	9362772	Dz 5mg/kg	2.611	2.73247	3	Ent_CamK2_06_S10	Ent_CamK2_06	0.451154
0.9	9382779	Dz 5mg/kg	2.69869	3.45529	3	Ent_CamK2_06_S10	Ent_CamK2_06	0.500566
0.65	9398786	Dz 5mg/kg	2.47964	2.90632	3	Ent_CamK2_06_S10	Ent_CamK2_06	0.377131
0.8	9422793	Dz 5mg/kg	3.28686	3.38677	3	Ent_CamK2_06_S10	Ent_CamK2_06	0.832018
0.85	9442800	Dz 5mg/kg	3.00645	3.49208	3	Ent_CamK2_06_S10	Ent_CamK2_06	0.673997
0.45	9462807	Dz 5mg/kg	3.30171	2.95851	3	Ent_CamK2_06_S10	Ent_CamK2_06	0.840384
0.7	9478813	Dz 5mg/kg		3.10624	3	Ent_CamK2_06_S10	Ent_CamK2_06
0.95	9498820	Dz 5mg/kg	2.46456	3.14769	3	Ent_CamK2_06_S10	Ent_CamK2_06	0.368629
0.95	9522827	Dz 5mg/kg	2.02164	3.01727	3	Ent_CamK2_06_S10	Ent_CamK2_06	0.11903
0.65	9546835	Dz 5mg/kg	2.95359	2.98379	3	Ent_CamK2_06_S10	Ent_CamK2_06	0.644212
0.45	9562841	Dz 5mg/kg	2.2913	2.45054	3	Ent_CamK2_06_S10	Ent_CamK2_06	0.270994
0.55	9582848	Dz 5mg/kg	2.28662	2.21817	3	Ent_CamK2_06_S10	Ent_CamK2_06	0.268354
0.45	8076495	NaCl	2.85201	2.5552	3	Ent_CamK2_06_S12	Ent_CamK2_06	0.586969
0.85	8100502	NaCl	3.00722	3.65781	3	Ent_CamK2_06_S12	Ent_CamK2_06	0.674431
0.5	8116508	NaCl			3	Ent_CamK2_06_S12	Ent_CamK2_06
0.8	8136515	NaCl	3.25035	3.72468	3	Ent_CamK2_06_S12	Ent_CamK2_06	0.811445
0.95	8156522	NaCl		3.70338	3	Ent_CamK2_06_S12	Ent_CamK2_06
0.7	8176529	NaCl	3.04196	4.01378	3	Ent_CamK2_06_S12	Ent_CamK2_06	0.694008
0.5	8192536	NaCl	2.86805	2.89352	3	Ent_CamK2_06_S12	Ent_CamK2_06	0.596006
0.7	8208542	NaCl	2.6899	2.93798	3	Ent_CamK2_06_S12	Ent_CamK2_06	0.495617
0.6	8228549	NaCl	2.95377	3.29568	3	Ent_CamK2_06_S12	Ent_CamK2_06	0.64431
0.8	8244556	NaCl	3.4917	5.32555	3	Ent_CamK2_06_S12	Ent_CamK2_06	0.947448
0.65	8260562	NaCl	3.51572	3.89905	3	Ent_CamK2_06_S12	Ent_CamK2_06	0.960985
0.8	8280569	NaCl	4.24799	4.83403	3	Ent_CamK2_06_S12	Ent_CamK2_06	1.37364
0.65	8296576	NaCl	4.10953	4.52936	3	Ent_CamK2_06_S12	Ent_CamK2_06	1.29562
0.65	8320583	NaCl	3.58731	4.2543	3	Ent_CamK2_06_S12	Ent_CamK2_06	1.00133
0.7	8344590	NaCl	2.58669	2.51047	3	Ent_CamK2_06_S12	Ent_CamK2_06	0.437454
0.5	8360597	NaCl		3.29086	3	Ent_CamK2_06_S12	Ent_CamK2_06
0.55	8384604	NaCl	3.05496	3.57757	3	Ent_CamK2_06_S12	Ent_CamK2_06	0.701335
0.5	8404610	NaCl			3	Ent_CamK2_06_S12	Ent_CamK2_06
0.55	8420617	NaCl	3.2474	2.7942	3	Ent_CamK2_06_S12	Ent_CamK2_06	0.80978
0.45	8440624	NaCl	2.97227	3.01362	3	Ent_CamK2_06_S12	Ent_CamK2_06	0.65474
0.8	8456631	NaCl	4.05906	4.82635	3	Ent_CamK2_06_S12	Ent_CamK2_06	1.26718
0.75	8472638	NaCl	2.74183	3.12932	3	Ent_CamK2_06_S12	Ent_CamK2_06	0.524878
1	8492645	NaCl	4.1976	5.20729	3	Ent_CamK2_06_S12	Ent_CamK2_06	1.34524
0.85	8512651	NaCl	3.38718	3.08107	3	Ent_CamK2_06_S12	Ent_CamK2_06	0.888549
0.8	8536658	NaCl	3.47261	4.03796	3	Ent_CamK2_06_S12	Ent_CamK2_06	0.936693
0.9	8556665	NaCl	3.90244	4.23936	3	Ent_CamK2_06_S12	Ent_CamK2_06	1.17892
0.95	8580672	NaCl	3.28914	4.18349	3	Ent_CamK2_06_S12	Ent_CamK2_06	0.833306
0.95	8600679	NaCl	3.12488	4.34283	3	Ent_CamK2_06_S12	Ent_CamK2_06	0.74074
0.55	8616686	NaCl	2.39381	2.86477	3	Ent_CamK2_06_S12	Ent_CamK2_06	0.328762
0.5	8640692	NaCl	2.70829	3.45647	3	Ent_CamK2_06_S12	Ent_CamK2_06	0.505979
1	8656699	NaCl	3.94088	4.75471	3	Ent_CamK2_06_S12	Ent_CamK2_06	1.20058
0.75	8680706	NaCl	2.81162	3.16167	3	Ent_CamK2_06_S12	Ent_CamK2_06	0.564207
0.85	8696713	NaCl	3.87774	6.01793	3	Ent_CamK2_06_S12	Ent_CamK2_06	1.165
0.65	8720720	NaCl	2.96603	3.3692	3	Ent_CamK2_06_S12	Ent_CamK2_06	0.65122
0.45	8740727	NaCl	2.57257	1.80298	3	Ent_CamK2_06_S12	Ent_CamK2_06	0.429499
0.6	8756733	NaCl	2.98778	4.12082	3	Ent_CamK2_06_S12	Ent_CamK2_06	0.663476
0.45	8776740	NaCl	2.87583	2.34783	3	Ent_CamK2_06_S12	Ent_CamK2_06	0.600389
0.65	8792747	NaCl	3.51157	3.64979	3	Ent_CamK2_06_S12	Ent_CamK2_06	0.958647
0.7	8816754	NaCl	3.13987	3.6626	3	Ent_CamK2_06_S12	Ent_CamK2_06	0.749183
0.7	8840761	NaCl	3.33647	4.35071	3	Ent_CamK2_06_S12	Ent_CamK2_06	0.859974
0.9	8864769	NaCl	3.13443	3.49756	3	Ent_CamK2_06_S12	Ent_CamK2_06	0.746118
0.9	8884775	NaCl	3.51624	4.23254	3	Ent_CamK2_06_S12	Ent_CamK2_06	0.961281
1	8904782	NaCl	3.75752	5.13546	3	Ent_CamK2_06_S12	Ent_CamK2_06	1.09725
0.95	8924789	NaCl	2.89737	3.41712	3	Ent_CamK2_06_S12	Ent_CamK2_06	0.61253
0.45	8940795	NaCl	2.4627	2.32929	3	Ent_CamK2_06_S12	Ent_CamK2_06	0.36758
1	8956802	NaCl	2.71776	3.56819	3	Ent_CamK2_06_S12	Ent_CamK2_06	0.511318
0.75	8980810	NaCl	3.71079	4.27509	3	Ent_CamK2_06_S12	Ent_CamK2_06	1.07091
0.55	9000816	NaCl	2.7068		3	Ent_CamK2_06_S12	Ent_CamK2_06	0.505139
0.75	9016822	NaCl	3.36714	4.10252	3	Ent_CamK2_06_S12	Ent_CamK2_06	0.877259
0.6	9040830	NaCl		4.86087	3	Ent_CamK2_06_S12	Ent_CamK2_06
0.85	9064837	NaCl	3.38244	4.37245	3	Ent_CamK2_06_S12	Ent_CamK2_06	0.885879
0.55	9084844	NaCl	4.27144	6.97829	3	Ent_CamK2_06_S12	Ent_CamK2_06	1.38685
0.9	9104851	NaCl	3.73432	4.79241	3	Ent_CamK2_06_S12	Ent_CamK2_06	1.08417
0.6	9128857	NaCl	2.64374	3.24301	3	Ent_CamK2_06_S12	Ent_CamK2_06	0.469602
1	9152864	NaCl	3.31098		3	Ent_CamK2_06_S12	Ent_CamK2_06	0.845613
0.9	9168871	NaCl	3.65747	5.61754	3	Ent_CamK2_06_S12	Ent_CamK2_06	1.04086
0.75	9192878	NaCl	2.72093	3.06603	3	Ent_CamK2_06_S12	Ent_CamK2_06	0.5131
0.85	9208885	NaCl	3.45294	4.93991	3	Ent_CamK2_06_S12	Ent_CamK2_06	0.925608
0.6	9232892	NaCl	2.71778	3.74624	3	Ent_CamK2_06_S12	Ent_CamK2_06	0.511327
0.95	9256898	NaCl	3.09056	3.54215	3	Ent_CamK2_06_S12	Ent_CamK2_06	0.721397
0.6	8314474	PTZ 20mg/kg	13.3548	24.7937	0	Ent_CamK2_09_S01	Ent_CamK2_09	0.779798
0.8	8334480	PTZ 20mg/kg	19.3859	38.0934	0	Ent_CamK2_09_S01	Ent_CamK2_09	1.37146
0.65	8350486	PTZ 20mg/kg	16.7464	29.9203	0	Ent_CamK2_09_S01	Ent_CamK2_09	1.11252
0.65	8370493	PTZ 20mg/kg	15.2214	31.3247	0	Ent_CamK2_09_S01	Ent_CamK2_09	0.962915
0.4	8386500	PTZ 20mg/kg	5.73611	6.11425	0	Ent_CamK2_09_S01	Ent_CamK2_09	0.0324062
0.5	8410507	PTZ 20mg/kg	12.3399	22.9495	0	Ent_CamK2_09_S01	Ent_CamK2_09	0.68024
0.95	8426514	PTZ 20mg/kg	21.5666	38.609	0	Ent_CamK2_09_S01	Ent_CamK2_09	1.58538
0.9	8450521	PTZ 20mg/kg	17.5806	34.083	0	Ent_CamK2_09_S01	Ent_CamK2_09	1.19436
0.8	8470527	PTZ 20mg/kg	18.8769	39.235	0	Ent_CamK2_09_S01	Ent_CamK2_09	1.32152
0.65	8490534	PTZ 20mg/kg	17.6712	33.5479	0	Ent_CamK2_09_S01	Ent_CamK2_09	1.20324
0.8	8510541	PTZ 20mg/kg	18.5976	36.7166	0	Ent_CamK2_09_S01	Ent_CamK2_09	1.29412
0.85	8530548	PTZ 20mg/kg	18.3261	35.4238	0	Ent_CamK2_09_S01	Ent_CamK2_09	1.26749
0.7	8554555	PTZ 20mg/kg	17.6234	34.9437	0	Ent_CamK2_09_S01	Ent_CamK2_09	1.19855
0.7	8574562	PTZ 20mg/kg	16.5217	32.421	0	Ent_CamK2_09_S01	Ent_CamK2_09	1.09047
0.55	8590568	PTZ 20mg/kg	13.851	25.9041	0	Ent_CamK2_09_S01	Ent_CamK2_09	0.828479
0.95	8610575	PTZ 20mg/kg	16.5231	32.2532	0	Ent_CamK2_09_S01	Ent_CamK2_09	1.09061
0.85	8634582	PTZ 20mg/kg	16.775	32.6518	0	Ent_CamK2_09_S01	Ent_CamK2_09	1.11532
0.45	8654589	PTZ 20mg/kg	9.18319	13.7503	0	Ent_CamK2_09_S01	Ent_CamK2_09	0.370566
0.95	8678596	PTZ 20mg/kg	17.8402	33.9268	0	Ent_CamK2_09_S01	Ent_CamK2_09	1.21982
0.9	8702603	PTZ 20mg/kg	18.2249	35.5079	0	Ent_CamK2_09_S01	Ent_CamK2_09	1.25756
0.9	8722609	PTZ 20mg/kg	19.3797	40.0421	0	Ent_CamK2_09_S01	Ent_CamK2_09	1.37085
0.6	8742616	PTZ 20mg/kg	14.1462	25.6407	0	Ent_CamK2_09_S01	Ent_CamK2_09	0.857435
0.6	8762623	PTZ 20mg/kg	14.4494	26.3947	0	Ent_CamK2_09_S01	Ent_CamK2_09	0.887183
0.85	8786630	PTZ 20mg/kg	20.1706	38.1437	0	Ent_CamK2_09_S01	Ent_CamK2_09	1.44844
0.45	8810637	PTZ 20mg/kg	9.40988	11.6761	0	Ent_CamK2_09_S01	Ent_CamK2_09	0.392804
0.5	8834644	PTZ 20mg/kg	13.393	23.6434	0	Ent_CamK2_09_S01	Ent_CamK2_09	0.783546
0.75	8850650	PTZ 20mg/kg	20.3992	35.1221	0	Ent_CamK2_09_S01	Ent_CamK2_09	1.47086
0.5	8874657	PTZ 20mg/kg	15.6137	25.5005	0	Ent_CamK2_09_S01	Ent_CamK2_09	1.0014
0.75	8898664	PTZ 20mg/kg	15.4068	29.7515	0	Ent_CamK2_09_S01	Ent_CamK2_09	0.981105
0.45	8914671	PTZ 20mg/kg	9.03191	15.1079	0	Ent_CamK2_09_S01	Ent_CamK2_09	0.355725
0.55	8934678	PTZ 20mg/kg	15.0017	24.9901	0	Ent_CamK2_09_S01	Ent_CamK2_09	0.941362
0.6	8954685	PTZ 20mg/kg	13.697	26.3208	0	Ent_CamK2_09_S01	Ent_CamK2_09	0.813367
0.75	8970691	PTZ 20mg/kg	17.2287	35.4467	0	Ent_CamK2_09_S01	Ent_CamK2_09	1.15983
1	8990698	PTZ 20mg/kg	16.9485	32.5472	0	Ent_CamK2_09_S01	Ent_CamK2_09	1.13234
1	9010705	PTZ 20mg/kg	17.0491	31.5035	0	Ent_CamK2_09_S01	Ent_CamK2_09	1.14221
0.6	9030711	PTZ 20mg/kg	14.6834	26.7678	0	Ent_CamK2_09_S01	Ent_CamK2_09	0.910132
0.95	9050718	PTZ 20mg/kg	17.6099	36.1717	0	Ent_CamK2_09_S01	Ent_CamK2_09	1.19722
0.45	9066725	PTZ 20mg/kg	9.69881	12.258	0	Ent_CamK2_09_S01	Ent_CamK2_09	0.421148
0.65	9082731	PTZ 20mg/kg	14.8775	27.5254	0	Ent_CamK2_09_S01	Ent_CamK2_09	0.929176
0.85	9098738	PTZ 20mg/kg	17.2457	33.829	0	Ent_CamK2_09_S01	Ent_CamK2_09	1.1615
0.7	9118745	PTZ 20mg/kg	17.532	35.2815	0	Ent_CamK2_09_S01	Ent_CamK2_09	1.18959
1	9138752	PTZ 20mg/kg	16.6981	32.6721	0	Ent_CamK2_09_S01	Ent_CamK2_09	1.10778
0.7	9162759	PTZ 20mg/kg	16.5995	33.1556	0	Ent_CamK2_09_S01	Ent_CamK2_09	1.0981
0.75	9182766	PTZ 20mg/kg	17.5912	33.6463	0	Ent_CamK2_09_S01	Ent_CamK2_09	1.19539
0.4	9206772	PTZ 20mg/kg	7.37757	6.2249	0	Ent_CamK2_09_S01	Ent_CamK2_09	0.193434
1	9226779	PTZ 20mg/kg	16.8704	32.5915	0	Ent_CamK2_09_S01	Ent_CamK2_09	1.12469
0.7	9242786	PTZ 20mg/kg	17.7686	35.9927	0	Ent_CamK2_09_S01	Ent_CamK2_09	1.21279
0.4	9266793	PTZ 20mg/kg	8.04771	7.17157	0	Ent_CamK2_09_S01	Ent_CamK2_09	0.259174
0.5	9290800	PTZ 20mg/kg	13.0498	22.3606	0	Ent_CamK2_09_S01	Ent_CamK2_09	0.749881
0.8	9314807	PTZ 20mg/kg	16.7589	33.861	0	Ent_CamK2_09_S01	Ent_CamK2_09	1.11374
0.55	9334813	PTZ 20mg/kg	13.5276	26.2433	0	Ent_CamK2_09_S01	Ent_CamK2_09	0.796751
0.4	9350820	PTZ 20mg/kg	6.02245	5.5106	0	Ent_CamK2_09_S01	Ent_CamK2_09	0.0604962
1	9366826	PTZ 20mg/kg	17.0024	33.2672	0	Ent_CamK2_09_S01	Ent_CamK2_09	1.13763
0.75	9382833	PTZ 20mg/kg	17.0976	35.1753	0	Ent_CamK2_09_S01	Ent_CamK2_09	1.14697
0.5	9406840	PTZ 20mg/kg	13.0284	23.2633	0	Ent_CamK2_09_S01	Ent_CamK2_09	0.747779
0.85	9422847	PTZ 20mg/kg	17.2594	36.2635	0	Ent_CamK2_09_S01	Ent_CamK2_09	1.16284
0.4	9446854	PTZ 20mg/kg	6.73419	8.46865	0	Ent_CamK2_09_S01	Ent_CamK2_09	0.130318
0.8	9462860	PTZ 20mg/kg	17.6834	35.5877	0	Ent_CamK2_09_S01	Ent_CamK2_09	1.20444
0.9	9482867	PTZ 20mg/kg	17.5796	36.1955	0	Ent_CamK2_09_S01	Ent_CamK2_09	1.19425
0.55	9498874	PTZ 20mg/kg	15.6903	25.0391	0	Ent_CamK2_09_S01	Ent_CamK2_09	1.00892
0.9	9514881	PTZ 20mg/kg	19.1816	36.1635	0	Ent_CamK2_09_S01	Ent_CamK2_09	1.35141
0.55	9530887	PTZ 20mg/kg	14.7361	26.3318	0	Ent_CamK2_09_S01	Ent_CamK2_09	0.915306
0.95	9554894	PTZ 20mg/kg	16.0002	29.984	0	Ent_CamK2_09_S01	Ent_CamK2_09	1.03932
0.65	9574900	PTZ 20mg/kg	13.8263	25.3372	0	Ent_CamK2_09_S01	Ent_CamK2_09	0.826058
0.45	9598908	PTZ 20mg/kg	10.5551	13.8898	0	Ent_CamK2_09_S01	Ent_CamK2_09	0.50515
1	8258029	NaCl	15.665	31.6667	0	Ent_CamK2_09_S03	Ent_CamK2_09	1.00643
0.95	8274036	NaCl	16.3416	32.3015	0	Ent_CamK2_09_S03	Ent_CamK2_09	1.0728
0.65	8294043	NaCl	12.8824	23.1572	0	Ent_CamK2_09_S03	Ent_CamK2_09	0.733461
0.75	8310050	NaCl	13.7653	25.9381	0	Ent_CamK2_09_S03	Ent_CamK2_09	0.820068
0.9	8326057	NaCl	15.983	31.6405	0	Ent_CamK2_09_S03	Ent_CamK2_09	1.03763
0.5	8350063	NaCl	13.4583	22.4971	0	Ent_CamK2_09_S03	Ent_CamK2_09	0.789952
0.8	8366069	NaCl	13.8345	26.6876	0	Ent_CamK2_09_S03	Ent_CamK2_09	0.826856
1	8382076	NaCl	14.2163	28.0768	0	Ent_CamK2_09_S03	Ent_CamK2_09	0.864319
0.5	8398083	NaCl	13.3216	21.6092	0	Ent_CamK2_09_S03	Ent_CamK2_09	0.77654
0.55	8422090	NaCl	12.9865	20.9477	0	Ent_CamK2_09_S03	Ent_CamK2_09	0.743675
0.8	8442097	NaCl	13.7515	23.7324	0	Ent_CamK2_09_S03	Ent_CamK2_09	0.818715
0.55	8466104	NaCl	13.6389	23.72	0	Ent_CamK2_09_S03	Ent_CamK2_09	0.80767
0.8	8486110	NaCl	17.0921	30.3334	0	Ent_CamK2_09_S03	Ent_CamK2_09	1.14643
1	8502117	NaCl	16.2798	29.4611	0	Ent_CamK2_09_S03	Ent_CamK2_09	1.06674
0.65	8522124	NaCl	15.5405	24.5983	0	Ent_CamK2_09_S03	Ent_CamK2_09	0.994222
0.4	8546131	NaCl	8.81359	8.6503	0	Ent_CamK2_09_S03	Ent_CamK2_09	0.334307
0.8	8562138	NaCl	16.3405	30.0683	0	Ent_CamK2_09_S03	Ent_CamK2_09	1.0727
0.65	8586145	NaCl	13.6801	22.9435	0	Ent_CamK2_09_S03	Ent_CamK2_09	0.811709
0.7	8606151	NaCl	14.0966	23.8871	0	Ent_CamK2_09_S03	Ent_CamK2_09	0.852569
0.75	8626158	NaCl	15.5416	25.9454	0	Ent_CamK2_09_S03	Ent_CamK2_09	0.99433
0.4	8650165	NaCl	5.40577	4.5923	0	Ent_CamK2_09_S03	Ent_CamK2_09	0
0.45	8674172	NaCl	7.87555	9.63612	0	Ent_CamK2_09_S03	Ent_CamK2_09	0.242286
0.4	8694179	NaCl	7.08601	6.02539	0	Ent_CamK2_09_S03	Ent_CamK2_09	0.164832
0.75	8710186	NaCl	15.2793	25.818	0	Ent_CamK2_09_S03	Ent_CamK2_09	0.968593
0.55	8734192	NaCl	15.1818	24.6828	0	Ent_CamK2_09_S03	Ent_CamK2_09	0.959031
1	8754199	NaCl	15.0119	28.9505	0	Ent_CamK2_09_S03	Ent_CamK2_09	0.942366
0.4	8774206	NaCl	8.71919	9.63236	0	Ent_CamK2_09_S03	Ent_CamK2_09	0.325047
0.95	8794213	NaCl	16.0707	29.256	0	Ent_CamK2_09_S03	Ent_CamK2_09	1.04623
0.6	8814220	NaCl	13.1722	23.1862	0	Ent_CamK2_09_S03	Ent_CamK2_09	0.761884
0.7	8830226	NaCl	16.1678	27.0704	0	Ent_CamK2_09_S03	Ent_CamK2_09	1.05575
0.45	8850232	NaCl	8.26933	11.2008	0	Ent_CamK2_09_S03	Ent_CamK2_09	0.280915
0.9	8866239	NaCl	14.8794	29.8428	0	Ent_CamK2_09_S03	Ent_CamK2_09	0.929364
0.85	8882246	NaCl	14.763	28.2315	0	Ent_CamK2_09_S03	Ent_CamK2_09	0.917948
0.45	8898253	NaCl	9.47388	14.8497	0	Ent_CamK2_09_S03	Ent_CamK2_09	0.399082
0.65	8914259	NaCl	12.0068	23.6574	0	Ent_CamK2_09_S03	Ent_CamK2_09	0.647566
0.45	8930266	NaCl	9.12131	12.5088	0	Ent_CamK2_09_S03	Ent_CamK2_09	0.364494
0.4	8954272	NaCl	11.3454	11.1411	0	Ent_CamK2_09_S03	Ent_CamK2_09	0.582677
0.55	8978279	NaCl	13.866	23.2338	0	Ent_CamK2_09_S03	Ent_CamK2_09	0.829951
0.95	8994286	NaCl	17.68	32.1548	0	Ent_CamK2_09_S03	Ent_CamK2_09	1.2041
0.5	9010293	NaCl	12.0348	20.4234	0	Ent_CamK2_09_S03	Ent_CamK2_09	0.650306
0.8	9026300	NaCl	14.3218	26.4596	0	Ent_CamK2_09_S03	Ent_CamK2_09	0.874664
0.5	9050307	NaCl	14.6789	21.9356	0	Ent_CamK2_09_S03	Ent_CamK2_09	0.909694
0.9	9066313	NaCl	13.8762	28.0208	0	Ent_CamK2_09_S03	Ent_CamK2_09	0.830948
0.5	9090320	NaCl	11.5582	21.0639	0	Ent_CamK2_09_S03	Ent_CamK2_09	0.603554
0.95	9110327	NaCl	15.0895	29.4375	0	Ent_CamK2_09_S03	Ent_CamK2_09	0.949975
0.6	9126334	NaCl	15.7955	26.3405	0	Ent_CamK2_09_S03	Ent_CamK2_09	1.01923
0.7	9142340	NaCl	15.5987	27.6933	0	Ent_CamK2_09_S03	Ent_CamK2_09	0.999929
0.65	9162347	NaCl	12.6192	22.6481	0	Ent_CamK2_09_S03	Ent_CamK2_09	0.707634
0.95	9182354	NaCl	18.8262	28.5324	0	Ent_CamK2_09_S03	Ent_CamK2_09	1.31655
0.9	9202360	NaCl	15.8243	29.0192	0	Ent_CamK2_09_S03	Ent_CamK2_09	1.02206
0.85	9222367	NaCl	14.1583	28.1265	0	Ent_CamK2_09_S03	Ent_CamK2_09	0.858627
0.85	9246374	NaCl			0	Ent_CamK2_09_S03	Ent_CamK2_09
0.55	9262381	NaCl	12.8709	22.2295	0	Ent_CamK2_09_S03	Ent_CamK2_09	0.73233
0.6	9282388	NaCl	14.6894	25.4213	0	Ent_CamK2_09_S03	Ent_CamK2_09	0.910727
0.75	9302395	NaCl	14.4079	28.8878	0	Ent_CamK2_09_S03	Ent_CamK2_09	0.88311
0.85	9322401	NaCl	13.9402	25.7029	0	Ent_CamK2_09_S03	Ent_CamK2_09	0.837234
1	9338408	NaCl	16.8241	31.5585	0	Ent_CamK2_09_S03	Ent_CamK2_09	1.12014
0.45	9354414	NaCl	8.05234	10.0723	0	Ent_CamK2_09_S03	Ent_CamK2_09	0.259628
0.7	9370421	NaCl	14.251	22.0521	0	Ent_CamK2_09_S03	Ent_CamK2_09	0.86772
0.6	9394428	NaCl	14.4844	27.015	0	Ent_CamK2_09_S03	Ent_CamK2_09	0.890612
0.75	9414435	NaCl	15.454	24.6026	0	Ent_CamK2_09_S03	Ent_CamK2_09	0.985737
0.6	9434441	NaCl	15.63	26.1804	0	Ent_CamK2_09_S03	Ent_CamK2_09	1.003
0.85	9458448	NaCl	15.5207	29.3115	0	Ent_CamK2_09_S03	Ent_CamK2_09	0.992273
0.7	9474455	NaCl	12.3433	22.2155	0	Ent_CamK2_09_S03	Ent_CamK2_09	0.680572
0.9	9498462	NaCl	15.0453	27.0988	0	Ent_CamK2_09_S03	Ent_CamK2_09	0.945644
0.5	8568123	Dz 5mg/kg	12.5144	21.9429	0	Ent_CamK2_09_S04	Ent_CamK2_09	0.697362
0.8	8592130	Dz 5mg/kg	11.6758	21.1191	0	Ent_CamK2_09_S04	Ent_CamK2_09	0.615089
0.4	8616137	Dz 5mg/kg	5.99977	7.46626	0	Ent_CamK2_09_S04	Ent_CamK2_09	0.0582709
0.4	8636144	Dz 5mg/kg	7.81675	6.5678	0	Ent_CamK2_09_S04	Ent_CamK2_09	0.236517
1	8656150	Dz 5mg/kg	11.159	20.0756	0	Ent_CamK2_09_S04	Ent_CamK2_09	0.564397
0.7	8680157	Dz 5mg/kg	11.3561	22.2583	0	Ent_CamK2_09_S04	Ent_CamK2_09	0.58373
0.8	8700164	Dz 5mg/kg	12.2361	20.8309	0	Ent_CamK2_09_S04	Ent_CamK2_09	0.67006
0.95	8724172	Dz 5mg/kg	12.2516	20.3871	0	Ent_CamK2_09_S04	Ent_CamK2_09	0.671573
0.6	8740178	Dz 5mg/kg	12.1323	21.7623	0	Ent_CamK2_09_S04	Ent_CamK2_09	0.659875
0.95	8756185	Dz 5mg/kg	13.4911	23.5017	0	Ent_CamK2_09_S04	Ent_CamK2_09	0.793174
0.95	8772191	Dz 5mg/kg	12.2115	20.6544	0	Ent_CamK2_09_S04	Ent_CamK2_09	0.66764
0.6	8796198	Dz 5mg/kg	13.5353	23.4021	0	Ent_CamK2_09_S04	Ent_CamK2_09	0.797503
0.8	8820205	Dz 5mg/kg	13.4576	21.7256	0	Ent_CamK2_09_S04	Ent_CamK2_09	0.789888
0.45	8836212	Dz 5mg/kg	8.73008	12.7552	0	Ent_CamK2_09_S04	Ent_CamK2_09	0.326115
0.8	8852219	Dz 5mg/kg	12.9456	20.8154	0	Ent_CamK2_09_S04	Ent_CamK2_09	0.739661
0.4	8876226	Dz 5mg/kg	6.49932	4.45561	0	Ent_CamK2_09_S04	Ent_CamK2_09	0.107277
0.6	8892232	Dz 5mg/kg	13.2717	22.22	0	Ent_CamK2_09_S04	Ent_CamK2_09	0.771644
0.85	8908238	Dz 5mg/kg	12.6753	21.1085	0	Ent_CamK2_09_S04	Ent_CamK2_09	0.713138
0.5	8928245	Dz 5mg/kg	10.862	20.6482	0	Ent_CamK2_09_S04	Ent_CamK2_09	0.535261
0.75	8944252	Dz 5mg/kg	12.5903	22.4313	0	Ent_CamK2_09_S04	Ent_CamK2_09	0.704806
0.65	8960259	Dz 5mg/kg	12.747	23.6366	0	Ent_CamK2_09_S04	Ent_CamK2_09	0.720175
1	8980266	Dz 5mg/kg	12.1518	19.7928	0	Ent_CamK2_09_S04	Ent_CamK2_09	0.661783
0.55	8996272	Dz 5mg/kg	12.1544	23.1347	0	Ent_CamK2_09_S04	Ent_CamK2_09	0.66204
0.9	9012278	Dz 5mg/kg	11.2704	20.7928	0	Ent_CamK2_09_S04	Ent_CamK2_09	0.575323
0.65	9036286	Dz 5mg/kg	11.9248	21.6734	0	Ent_CamK2_09_S04	Ent_CamK2_09	0.639519
0.55	9052292	Dz 5mg/kg	11.7601	22.4391	0	Ent_CamK2_09_S04	Ent_CamK2_09	0.623362
0.5	9068299	Dz 5mg/kg	11.8173	21.8833	0	Ent_CamK2_09_S04	Ent_CamK2_09	0.628973
0.5	9088306	Dz 5mg/kg	15.4232	21.6379	0	Ent_CamK2_09_S04	Ent_CamK2_09	0.982715
0.85	9104312	Dz 5mg/kg	11.8603	20.4784	0	Ent_CamK2_09_S04	Ent_CamK2_09	0.633186
0.55	9124319	Dz 5mg/kg	11.9319	23.4559	0	Ent_CamK2_09_S04	Ent_CamK2_09	0.640211
0.8	9148326	Dz 5mg/kg	13.1223	21.7077	0	Ent_CamK2_09_S04	Ent_CamK2_09	0.756989
0.5	9168333	Dz 5mg/kg	13.2217	21.6086	0	Ent_CamK2_09_S04	Ent_CamK2_09	0.766745
0.75	9184340	Dz 5mg/kg	10.4106	20.0192	0	Ent_CamK2_09_S04	Ent_CamK2_09	0.490973
0.4	9200346	Dz 5mg/kg	6.14766	6.71771	0	Ent_CamK2_09_S04	Ent_CamK2_09	0.0727787
0.85	9216353	Dz 5mg/kg	11.2012	20.0666	0	Ent_CamK2_09_S04	Ent_CamK2_09	0.568533
0.9	9236359	Dz 5mg/kg	12.3305	20.6697	0	Ent_CamK2_09_S04	Ent_CamK2_09	0.679315
0.55	9256366	Dz 5mg/kg	12.5491	22.7821	0	Ent_CamK2_09_S04	Ent_CamK2_09	0.700765
0.4	9276373	Dz 5mg/kg	5.82033	6.58152	0	Ent_CamK2_09_S04	Ent_CamK2_09	0.0406682
0.45	9292380	Dz 5mg/kg	10.7833	14.8043	0	Ent_CamK2_09_S04	Ent_CamK2_09	0.52754
0.75	9316387	Dz 5mg/kg	12.664	25.4024	0	Ent_CamK2_09_S04	Ent_CamK2_09	0.71203
0.85	9336394	Dz 5mg/kg	13.0331	21.5513	0	Ent_CamK2_09_S04	Ent_CamK2_09	0.748247
1	9356400	Dz 5mg/kg	10.3827	17.4395	0	Ent_CamK2_09_S04	Ent_CamK2_09	0.48824
0.45	9380407	Dz 5mg/kg	10.2271	12.9475	0	Ent_CamK2_09_S04	Ent_CamK2_09	0.472976
0.65	9404414	Dz 5mg/kg	12.0278	21.013	0	Ent_CamK2_09_S04	Ent_CamK2_09	0.649621
0.9	9428421	Dz 5mg/kg	10.6642	18.6445	0	Ent_CamK2_09_S04	Ent_CamK2_09	0.515852
0.55	9444428	Dz 5mg/kg	13.2447	25.1474	0	Ent_CamK2_09_S04	Ent_CamK2_09	0.768998
0.95	9464435	Dz 5mg/kg	10.8837	18.323	0	Ent_CamK2_09_S04	Ent_CamK2_09	0.537386
0.9	9488441	Dz 5mg/kg	10.5221	19.0897	0	Ent_CamK2_09_S04	Ent_CamK2_09	0.501912
0.6	9504448	Dz 5mg/kg	12.4894	22.8241	0	Ent_CamK2_09_S04	Ent_CamK2_09	0.69491
0.45	9528455	Dz 5mg/kg	8.08835	11.0954	0	Ent_CamK2_09_S04	Ent_CamK2_09	0.263161
0.9	9552462	Dz 5mg/kg	11.4729	21.0291	0	Ent_CamK2_09_S04	Ent_CamK2_09	0.59519
0.7	9576469	Dz 5mg/kg	13.5203	22.0356	0	Ent_CamK2_09_S04	Ent_CamK2_09	0.796037
0.95	9600476	Dz 5mg/kg	11.1739	20.0429	0	Ent_CamK2_09_S04	Ent_CamK2_09	0.56585
0.7	9620482	Dz 5mg/kg	11.7474	21.456	0	Ent_CamK2_09_S04	Ent_CamK2_09	0.622119
1	9644489	Dz 5mg/kg	11.5299	19.8928	0	Ent_CamK2_09_S04	Ent_CamK2_09	0.600774
0.75	9668496	Dz 5mg/kg	13.1868	23.2684	0	Ent_CamK2_09_S04	Ent_CamK2_09	0.763325
0.75	9684503	Dz 5mg/kg	11.3311	20.3997	0	Ent_CamK2_09_S04	Ent_CamK2_09	0.581273
1	9708510	Dz 5mg/kg	12.1287	19.4488	0	Ent_CamK2_09_S04	Ent_CamK2_09	0.659521
0.65	9728517	Dz 5mg/kg	12.0702	23.4359	0	Ent_CamK2_09_S04	Ent_CamK2_09	0.653786
0.7	9748523	Dz 5mg/kg	12.3592	22.2872	0	Ent_CamK2_09_S04	Ent_CamK2_09	0.682132
0.45	9764530	Dz 5mg/kg	9.61451	15.1144	0	Ent_CamK2_09_S04	Ent_CamK2_09	0.412878
0.85	9788537	Dz 5mg/kg	11.2924	20.4802	0	Ent_CamK2_09_S04	Ent_CamK2_09	0.577476
0.65	9812544	Dz 5mg/kg	11.7354	21.8108	0	Ent_CamK2_09_S04	Ent_CamK2_09	0.620938
0.7	9828551	Dz 5mg/kg	11.8269	20.1921	0	Ent_CamK2_09_S04	Ent_CamK2_09	0.629912
0.6	9844558	Dz 5mg/kg	15.0979	24.8037	0	Ent_CamK2_09_S04	Ent_CamK2_09	0.950797
0.45	8291624	PTZ 20mg/kg	10.1101	15.1524	1	Ent_CamK2_09_S05	Ent_CamK2_09	0.525461
0.95	8315631	PTZ 20mg/kg	20.0278	38.6706	1	Ent_CamK2_09_S05	Ent_CamK2_09	1.40575
0.9	8339638	PTZ 20mg/kg	21.4765	38.5219	1	Ent_CamK2_09_S05	Ent_CamK2_09	1.53434
0.7	8363645	PTZ 20mg/kg	16.5709	33.1843	1	Ent_CamK2_09_S05	Ent_CamK2_09	1.09892
0.9	8379651	PTZ 20mg/kg	16.4473	33.8305	1	Ent_CamK2_09_S05	Ent_CamK2_09	1.08795
0.45	8395658	PTZ 20mg/kg	8.17946	10.1336	1	Ent_CamK2_09_S05	Ent_CamK2_09	0.354096
0.6	8415665	PTZ 20mg/kg	17.8225	31.9597	1	Ent_CamK2_09_S05	Ent_CamK2_09	1.21001
1	8431671	PTZ 20mg/kg	17.6322	33.9305	1	Ent_CamK2_09_S05	Ent_CamK2_09	1.19312
0.5	8447678	PTZ 20mg/kg	15.0978	22.5342	1	Ent_CamK2_09_S05	Ent_CamK2_09	0.968173
1	8463685	PTZ 20mg/kg	17.3932	34.249	1	Ent_CamK2_09_S05	Ent_CamK2_09	1.17191
0.55	8479691	PTZ 20mg/kg	18.1808	28.5142	1	Ent_CamK2_09_S05	Ent_CamK2_09	1.24181
0.95	8503698	PTZ 20mg/kg	18.1334	37.8391	1	Ent_CamK2_09_S05	Ent_CamK2_09	1.23761
0.7	8523705	PTZ 20mg/kg	16.1799	31.8881	1	Ent_CamK2_09_S05	Ent_CamK2_09	1.06421
0.8	8547712	PTZ 20mg/kg	16.6738	33.4996	1	Ent_CamK2_09_S05	Ent_CamK2_09	1.10805
0.55	8571719	PTZ 20mg/kg	16.4246	26.3481	1	Ent_CamK2_09_S05	Ent_CamK2_09	1.08593
0.9	8591726	PTZ 20mg/kg	18.5997	36.7702	1	Ent_CamK2_09_S05	Ent_CamK2_09	1.279
0.9	8607732	PTZ 20mg/kg	19.292	40.9548	1	Ent_CamK2_09_S05	Ent_CamK2_09	1.34045
0.85	8631739	PTZ 20mg/kg	17.4314	35.3615	1	Ent_CamK2_09_S05	Ent_CamK2_09	1.1753
0.4	8647746	PTZ 20mg/kg	5.70441	6.03425	1	Ent_CamK2_09_S05	Ent_CamK2_09	0.134409
0.4	8671753	PTZ 20mg/kg	7.31136	6.53515	1	Ent_CamK2_09_S05	Ent_CamK2_09	0.277042
0.5	8691760	PTZ 20mg/kg	12.2333	23.0932	1	Ent_CamK2_09_S05	Ent_CamK2_09	0.713915
0.55	8711767	PTZ 20mg/kg	15.2545	25.9196	1	Ent_CamK2_09_S05	Ent_CamK2_09	0.982077
0.7	8731773	PTZ 20mg/kg	22.1793	44.3198	1	Ent_CamK2_09_S05	Ent_CamK2_09	1.59672
0.8	8747780	PTZ 20mg/kg	17.996	36.7181	1	Ent_CamK2_09_S05	Ent_CamK2_09	1.22541
0.75	8763786	PTZ 20mg/kg	16.7006	32.6379	1	Ent_CamK2_09_S05	Ent_CamK2_09	1.11043
0.75	8783793	PTZ 20mg/kg	17.0824	32.7088	1	Ent_CamK2_09_S05	Ent_CamK2_09	1.14432
1	8799800	PTZ 20mg/kg	17.812	35.3417	1	Ent_CamK2_09_S05	Ent_CamK2_09	1.20908
0.65	8819807	PTZ 20mg/kg	15.3087	30.6094	1	Ent_CamK2_09_S05	Ent_CamK2_09	0.986887
0.65	8843813	PTZ 20mg/kg	16.4395	29.1382	1	Ent_CamK2_09_S05	Ent_CamK2_09	1.08726
0.65	8867820	PTZ 20mg/kg	17.5402	36.0536	1	Ent_CamK2_09_S05	Ent_CamK2_09	1.18496
0.85	8891827	PTZ 20mg/kg	16.2508	32.3665	1	Ent_CamK2_09_S05	Ent_CamK2_09	1.07051
0.45	8907834	PTZ 20mg/kg	7.2227	10.7311	1	Ent_CamK2_09_S05	Ent_CamK2_09	0.269172
0.65	8923841	PTZ 20mg/kg	16.4322	31.8428	1	Ent_CamK2_09_S05	Ent_CamK2_09	1.08661
0.7	8939848	PTZ 20mg/kg	17.663	31.0877	1	Ent_CamK2_09_S05	Ent_CamK2_09	1.19585
0.8	8963854	PTZ 20mg/kg	22.0683	39.18	1	Ent_CamK2_09_S05	Ent_CamK2_09	1.58687
0.45	8987861	PTZ 20mg/kg	8.95067	12.3619	1	Ent_CamK2_09_S05	Ent_CamK2_09	0.422548
0.4	9007868	PTZ 20mg/kg	5.63419	4.71634	1	Ent_CamK2_09_S05	Ent_CamK2_09	0.128176
1	9027875	PTZ 20mg/kg	18.2526	34.3864	1	Ent_CamK2_09_S05	Ent_CamK2_09	1.24819
0.4	9051882	PTZ 20mg/kg	6.76677	7.4166	1	Ent_CamK2_09_S05	Ent_CamK2_09	0.228705
0.6	9067889	PTZ 20mg/kg	14.2498	25.7559	1	Ent_CamK2_09_S05	Ent_CamK2_09	0.892899
0.8	9087896	PTZ 20mg/kg	15.5731	32.7555	1	Ent_CamK2_09_S05	Ent_CamK2_09	1.01036
0.75	9111902	PTZ 20mg/kg	17.4283	33.8601	1	Ent_CamK2_09_S05	Ent_CamK2_09	1.17502
0.75	9131909	PTZ 20mg/kg	15.5874	28.4283	1	Ent_CamK2_09_S05	Ent_CamK2_09	1.01163
0.45	9147915	PTZ 20mg/kg	9.46515	14.4808	1	Ent_CamK2_09_S05	Ent_CamK2_09	0.468213
0.9	9171923	PTZ 20mg/kg	16.7922	34.5043	1	Ent_CamK2_09_S05	Ent_CamK2_09	1.11857
0.5	9191929	PTZ 20mg/kg	15.184	23.3393	1	Ent_CamK2_09_S05	Ent_CamK2_09	0.975818
0.4	9215937	PTZ 20mg/kg			1	Ent_CamK2_09_S05	Ent_CamK2_09
0.95	9235943	PTZ 20mg/kg	16.9171	32.6778	1	Ent_CamK2_09_S05	Ent_CamK2_09	1.12965
0.75	9251949	PTZ 20mg/kg	15.3629	29.9546	1	Ent_CamK2_09_S05	Ent_CamK2_09	0.9917
0.8	9275956	PTZ 20mg/kg	16.8552	33.3194	1	Ent_CamK2_09_S05	Ent_CamK2_09	1.12416
0.6	9291963	PTZ 20mg/kg	14.8333	24.9884	1	Ent_CamK2_09_S05	Ent_CamK2_09	0.944688
0.5	9315970	PTZ 20mg/kg	12.0066	22.498	1	Ent_CamK2_09_S05	Ent_CamK2_09	0.693791
1	9339977	PTZ 20mg/kg	16.1417	30.0817	1	Ent_CamK2_09_S05	Ent_CamK2_09	1.06082
0.5	9355983	PTZ 20mg/kg	13.4708	22.363	1	Ent_CamK2_09_S05	Ent_CamK2_09	0.823758
0.55	9371990	PTZ 20mg/kg	13.3513	24.6854	1	Ent_CamK2_09_S05	Ent_CamK2_09	0.813149
0.85	9387997	PTZ 20mg/kg	17.5713	34.8052	1	Ent_CamK2_09_S05	Ent_CamK2_09	1.18771
0.7	9412004	PTZ 20mg/kg	14.9653	27.3324	1	Ent_CamK2_09_S05	Ent_CamK2_09	0.956408
0.6	9428011	PTZ 20mg/kg	14.8515	26.0097	1	Ent_CamK2_09_S05	Ent_CamK2_09	0.946307
0.65	9448018	PTZ 20mg/kg	17.3228	34.0158	1	Ent_CamK2_09_S05	Ent_CamK2_09	1.16566
0.6	9464023	PTZ 20mg/kg	15.0361	27.1831	1	Ent_CamK2_09_S05	Ent_CamK2_09	0.962692
0.85	9484030	PTZ 20mg/kg	17.394	34.4739	1	Ent_CamK2_09_S05	Ent_CamK2_09	1.17198
0.55	9504037	PTZ 20mg/kg	13.081	24.3837	1	Ent_CamK2_09_S05	Ent_CamK2_09	0.789156
0.95	9524044	PTZ 20mg/kg	16.6249	31.6426	1	Ent_CamK2_09_S05	Ent_CamK2_09	1.10371
0.85	9540051	PTZ 20mg/kg	17.9273	37.3552	1	Ent_CamK2_09_S05	Ent_CamK2_09	1.21931
0.95	9560058	PTZ 20mg/kg	17.9213	34.0849	1	Ent_CamK2_09_S05	Ent_CamK2_09	1.21879
0.55	8382576	NaCl	16.0349	26.1475	1	Ent_CamK2_09_S06	Ent_CamK2_09	1.05134
0.85	8398582	NaCl	17.7649	29.4568	1	Ent_CamK2_09_S06	Ent_CamK2_09	1.2049
0.9	8418589	NaCl	12.7137	22.7327	1	Ent_CamK2_09_S06	Ent_CamK2_09	0.756553
0.75	8442596	NaCl	12.8727	24.1377	1	Ent_CamK2_09_S06	Ent_CamK2_09	0.770672
1	8462603	NaCl	15.5315	30.292	1	Ent_CamK2_09_S06	Ent_CamK2_09	1.00667
0.85	8482609	NaCl	15.0585	26.0707	1	Ent_CamK2_09_S06	Ent_CamK2_09	0.964683
0.9	8498616	NaCl	15.9229	28.2658	1	Ent_CamK2_09_S06	Ent_CamK2_09	1.04141
0.65	8514623	NaCl	16.2654	24.6405	1	Ent_CamK2_09_S06	Ent_CamK2_09	1.07181
0.7	8530630	NaCl	14.7864	23.9383	1	Ent_CamK2_09_S06	Ent_CamK2_09	0.940527
0.5	8546637	NaCl	13.2413	21.6407	1	Ent_CamK2_09_S06	Ent_CamK2_09	0.803387
0.55	8562643	NaCl	18.5499	24.5029	1	Ent_CamK2_09_S06	Ent_CamK2_09	1.27458
0.45	8578649	NaCl	11.8639	14.9194	1	Ent_CamK2_09_S06	Ent_CamK2_09	0.681125
0.55	8602656	NaCl	13.0634	24.4817	1	Ent_CamK2_09_S06	Ent_CamK2_09	0.787593
0.65	8622663	NaCl	14.2019	24.0854	1	Ent_CamK2_09_S06	Ent_CamK2_09	0.888652
1	8642670	NaCl	16.7225	30.9813	1	Ent_CamK2_09_S06	Ent_CamK2_09	1.11238
0.9	8662677	NaCl	17.3026	33.0591	1	Ent_CamK2_09_S06	Ent_CamK2_09	1.16386
0.8	8682684	NaCl	16.5463	32.4542	1	Ent_CamK2_09_S06	Ent_CamK2_09	1.09674
0.95	8706690	NaCl	16.1373	33.0941	1	Ent_CamK2_09_S06	Ent_CamK2_09	1.06044
0.45	8722697	NaCl	5.82772	7.53271	1	Ent_CamK2_09_S06	Ent_CamK2_09	0.145354
0.75	8738704	NaCl	13.4107	22.6977	1	Ent_CamK2_09_S06	Ent_CamK2_09	0.818421
0.65	8754710	NaCl	13.1157	22.3007	1	Ent_CamK2_09_S06	Ent_CamK2_09	0.79224
0.7	8774717	NaCl	13.8129	22.6609	1	Ent_CamK2_09_S06	Ent_CamK2_09	0.854117
0.6	8794724	NaCl	14.6357	25.0226	1	Ent_CamK2_09_S06	Ent_CamK2_09	0.927155
0.75	8818730	NaCl	14.3863	27.0737	1	Ent_CamK2_09_S06	Ent_CamK2_09	0.90502
0.4	8838737	NaCl	6.59338	5.06975	1	Ent_CamK2_09_S06	Ent_CamK2_09	0.213314
0.4	8862744	NaCl	8.39757	9.41224	1	Ent_CamK2_09_S06	Ent_CamK2_09	0.373455
0.6	8882751	NaCl	14.8447	22.8405	1	Ent_CamK2_09_S06	Ent_CamK2_09	0.945701
0.75	8906759	NaCl	14.828	24.0525	1	Ent_CamK2_09_S06	Ent_CamK2_09	0.944225
0.8	8926765	NaCl	16.1084	30.205	1	Ent_CamK2_09_S06	Ent_CamK2_09	1.05787
0.95	8950772	NaCl	17.9104	35.9511	1	Ent_CamK2_09_S06	Ent_CamK2_09	1.21782
0.9	8970779	NaCl	16.5719	31.7546	1	Ent_CamK2_09_S06	Ent_CamK2_09	1.09901
0.4	8990786	NaCl	4.19012	4.00874	1	Ent_CamK2_09_S06	Ent_CamK2_09	0
0.65	9014793	NaCl	15.7327	24.9119	1	Ent_CamK2_09_S06	Ent_CamK2_09	1.02452
0.85	9034800	NaCl	15.3532	30.3075	1	Ent_CamK2_09_S06	Ent_CamK2_09	0.990837
0.45	9054807	NaCl	8.60175	11.9927	1	Ent_CamK2_09_S06	Ent_CamK2_09	0.391578
0.7	9074812	NaCl	13.4171	23.8289	1	Ent_CamK2_09_S06	Ent_CamK2_09	0.818992
0.45	9094819	NaCl	6.52912	10.7856	1	Ent_CamK2_09_S06	Ent_CamK2_09	0.207611
0.95	9110826	NaCl	13.1091	26.9239	1	Ent_CamK2_09_S06	Ent_CamK2_09	0.791651
1	9134833	NaCl	14.4934	28.781	1	Ent_CamK2_09_S06	Ent_CamK2_09	0.914527
0.95	9154840	NaCl	13.5571	26.887	1	Ent_CamK2_09_S06	Ent_CamK2_09	0.831414
0.95	9178847	NaCl	14.5926	28.7784	1	Ent_CamK2_09_S06	Ent_CamK2_09	0.923324
0.8	9202854	NaCl	14.7459	21.4278	1	Ent_CamK2_09_S06	Ent_CamK2_09	0.936937
0.5	9218860	NaCl	12.8586	20.7747	1	Ent_CamK2_09_S06	Ent_CamK2_09	0.769418
0.9	9242867	NaCl	17.7221	31.0519	1	Ent_CamK2_09_S06	Ent_CamK2_09	1.2011
0.6	9258874	NaCl	16.1225	25.3295	1	Ent_CamK2_09_S06	Ent_CamK2_09	1.05912
0.5	9274881	NaCl	11.8615	19.1949	1	Ent_CamK2_09_S06	Ent_CamK2_09	0.680917
0.85	9290888	NaCl	17.3667	32.6228	1	Ent_CamK2_09_S06	Ent_CamK2_09	1.16956
0.8	9314895	NaCl	15.0593	28.8307	1	Ent_CamK2_09_S06	Ent_CamK2_09	0.964755
0.6	9334901	NaCl	15.4039	24.2549	1	Ent_CamK2_09_S06	Ent_CamK2_09	0.995339
0.7	9350908	NaCl	12.789	23.0623	1	Ent_CamK2_09_S06	Ent_CamK2_09	0.763236
0.4	9366914	NaCl			1	Ent_CamK2_09_S06	Ent_CamK2_09
1	9390921	NaCl	15.2707	28.6916	1	Ent_CamK2_09_S06	Ent_CamK2_09	0.98352
0.7	9414929	NaCl			1	Ent_CamK2_09_S06	Ent_CamK2_09
0.55	9438936	NaCl	12.8585	19.8032	1	Ent_CamK2_09_S06	Ent_CamK2_09	0.769411
0.55	9462942	NaCl			1	Ent_CamK2_09_S06	Ent_CamK2_09
0.45	9486949	NaCl	7.20549	8.86987	1	Ent_CamK2_09_S06	Ent_CamK2_09	0.267645
0.5	9510956	NaCl	11.9607	21.5363	1	Ent_CamK2_09_S06	Ent_CamK2_09	0.68972
0.65	9530963	NaCl	14.9797	27.4992	1	Ent_CamK2_09_S06	Ent_CamK2_09	0.957688
0.8	9546970	NaCl	17.2854	32.6931	1	Ent_CamK2_09_S06	Ent_CamK2_09	1.16234
0.85	9570977	NaCl	14.053	26.5961	1	Ent_CamK2_09_S06	Ent_CamK2_09	0.87543
0.4	9594983	NaCl	5.84999	5.33517	1	Ent_CamK2_09_S06	Ent_CamK2_09	0.147331
0.6	9618990	NaCl	14.5767	25.2943	1	Ent_CamK2_09_S06	Ent_CamK2_09	0.921917
0.75	9638997	NaCl	14.1625	23.8108	1	Ent_CamK2_09_S06	Ent_CamK2_09	0.88515
1	9659004	NaCl	15.2639	29.1188	1	Ent_CamK2_09_S06	Ent_CamK2_09	0.982908
0.5	9679011	NaCl	11.2994	21.3162	1	Ent_CamK2_09_S06	Ent_CamK2_09	0.631023
0.6	8395996	Dz 5mg/kg	11.4007	20.5961	1	Ent_CamK2_09_S07	Ent_CamK2_09	0.640012
0.7	8420003	Dz 5mg/kg	9.84574	17.8643	1	Ent_CamK2_09_S07	Ent_CamK2_09	0.501995
0.8	8440010	Dz 5mg/kg	9.07527	15.2388	1	Ent_CamK2_09_S07	Ent_CamK2_09	0.433607
0.4	8456017	Dz 5mg/kg	6.16446	2.93814	1	Ent_CamK2_09_S07	Ent_CamK2_09	0.175243
0.4	8480023	Dz 5mg/kg	4.40696	4.57437	1	Ent_CamK2_09_S07	Ent_CamK2_09	0.019247
0.45	8500030	Dz 5mg/kg	6.93697	10.4125	1	Ent_CamK2_09_S07	Ent_CamK2_09	0.243811
0.7	8516037	Dz 5mg/kg	10.4786	16.2673	1	Ent_CamK2_09_S07	Ent_CamK2_09	0.558172
0.6	8532043	Dz 5mg/kg	8.98847	16.194	1	Ent_CamK2_09_S07	Ent_CamK2_09	0.425903
1	8556051	Dz 5mg/kg	9.36751	14.6401	1	Ent_CamK2_09_S07	Ent_CamK2_09	0.459547
0.8	8580058	Dz 5mg/kg	9.43404	14.3183	1	Ent_CamK2_09_S07	Ent_CamK2_09	0.465452
0.5	8600064	Dz 5mg/kg	9.92457	16.8479	1	Ent_CamK2_09_S07	Ent_CamK2_09	0.508992
0.65	8624071	Dz 5mg/kg	9.16355	17.4808	1	Ent_CamK2_09_S07	Ent_CamK2_09	0.441444
1	8640077	Dz 5mg/kg	9.39354	15.5039	1	Ent_CamK2_09_S07	Ent_CamK2_09	0.461857
0.75	8660084	Dz 5mg/kg	9.9613	17.6692	1	Ent_CamK2_09_S07	Ent_CamK2_09	0.512252
1	8684092	Dz 5mg/kg	8.65002	13.3647	1	Ent_CamK2_09_S07	Ent_CamK2_09	0.395862
0.9	8704098	Dz 5mg/kg	8.42403	15.7471	1	Ent_CamK2_09_S07	Ent_CamK2_09	0.375803
0.95	8724104	Dz 5mg/kg	8.07583	14.4763	1	Ent_CamK2_09_S07	Ent_CamK2_09	0.344897
0.85	8740111	Dz 5mg/kg			1	Ent_CamK2_09_S07	Ent_CamK2_09
0.55	8760118	Dz 5mg/kg	13.5031	18.3643	1	Ent_CamK2_09_S07	Ent_CamK2_09	0.82662
0.45	8776125	Dz 5mg/kg	8.21194	14.3675	1	Ent_CamK2_09_S07	Ent_CamK2_09	0.356978
0.6	8800132	Dz 5mg/kg	10.1454	18.746	1	Ent_CamK2_09_S07	Ent_CamK2_09	0.528596
0.65	8820139	Dz 5mg/kg	10.1871	18.3781	1	Ent_CamK2_09_S07	Ent_CamK2_09	0.532298
0.85	8844146	Dz 5mg/kg	7.6881	14.1244	1	Ent_CamK2_09_S07	Ent_CamK2_09	0.310482
0.7	8864152	Dz 5mg/kg	10.005	17.844	1	Ent_CamK2_09_S07	Ent_CamK2_09	0.516127
0.45	8880159	Dz 5mg/kg	7.63244	10.5848	1	Ent_CamK2_09_S07	Ent_CamK2_09	0.305541
0.85	8900166	Dz 5mg/kg	11.5884	19.08	1	Ent_CamK2_09_S07	Ent_CamK2_09	0.65667
0.4	8920173	Dz 5mg/kg	5.72418	5.19282	1	Ent_CamK2_09_S07	Ent_CamK2_09	0.136164
0.9	8944180	Dz 5mg/kg	8.77607	15.3722	1	Ent_CamK2_09_S07	Ent_CamK2_09	0.40705
0.95	8968187	Dz 5mg/kg	9.92387	16.5073	1	Ent_CamK2_09_S07	Ent_CamK2_09	0.508929
0.95	8984193	Dz 5mg/kg	10.1335	15.169	1	Ent_CamK2_09_S07	Ent_CamK2_09	0.527536
0.8	9004200	Dz 5mg/kg			1	Ent_CamK2_09_S07	Ent_CamK2_09
0.55	9028207	Dz 5mg/kg	12.4091	21.5028	1	Ent_CamK2_09_S07	Ent_CamK2_09	0.729519
0.65	9044213	Dz 5mg/kg	12.6432	22.03	1	Ent_CamK2_09_S07	Ent_CamK2_09	0.750301
0.85	9064220	Dz 5mg/kg	8.61268	14.853	1	Ent_CamK2_09_S07	Ent_CamK2_09	0.392548
0.95	9088228	Dz 5mg/kg			1	Ent_CamK2_09_S07	Ent_CamK2_09
0.65	9108233	Dz 5mg/kg	9.92457	17.8964	1	Ent_CamK2_09_S07	Ent_CamK2_09	0.508992
0.45	9132241	Dz 5mg/kg	9.57514	12.4462	1	Ent_CamK2_09_S07	Ent_CamK2_09	0.477976
0.75	9152248	Dz 5mg/kg	11.2705	19.3034	1	Ent_CamK2_09_S07	Ent_CamK2_09	0.628457
0.75	9176255	Dz 5mg/kg	10.665	18.2707	1	Ent_CamK2_09_S07	Ent_CamK2_09	0.57471
0.8	9192261	Dz 5mg/kg	11.1424	17.6393	1	Ent_CamK2_09_S07	Ent_CamK2_09	0.617089
0.9	9212268	Dz 5mg/kg	9.46684	15.7981	1	Ent_CamK2_09_S07	Ent_CamK2_09	0.468363
0.75	9236274	Dz 5mg/kg	12.8465	19.9884	1	Ent_CamK2_09_S07	Ent_CamK2_09	0.76834
0.4	9252281	Dz 5mg/kg	5.19606	4.64593	1	Ent_CamK2_09_S07	Ent_CamK2_09	0.0892875
0.6	9268288	Dz 5mg/kg	10.525	19.4189	1	Ent_CamK2_09_S07	Ent_CamK2_09	0.562285
0.7	9284295	Dz 5mg/kg	12.472	19.1398	1	Ent_CamK2_09_S07	Ent_CamK2_09	0.735106
1	9304302	Dz 5mg/kg	9.88112	16.2134	1	Ent_CamK2_09_S07	Ent_CamK2_09	0.505135
0.5	9324309	Dz 5mg/kg	9.6479	16.5645	1	Ent_CamK2_09_S07	Ent_CamK2_09	0.484434
0.75	9340314	Dz 5mg/kg	9.58387	17.0739	1	Ent_CamK2_09_S07	Ent_CamK2_09	0.478751
0.7	9364322	Dz 5mg/kg	11.7457	19.2335	1	Ent_CamK2_09_S07	Ent_CamK2_09	0.670638
0.9	9380328	Dz 5mg/kg	14.1172	18.869	1	Ent_CamK2_09_S07	Ent_CamK2_09	0.881135
0.95	9400335	Dz 5mg/kg	8.76305	15.7313	1	Ent_CamK2_09_S07	Ent_CamK2_09	0.405895
0.55	9416342	Dz 5mg/kg	11.1141	18.8021	1	Ent_CamK2_09_S07	Ent_CamK2_09	0.614572
0.5	9440349	Dz 5mg/kg	10.9024	17.3034	1	Ent_CamK2_09_S07	Ent_CamK2_09	0.595788
0.55	9456355	Dz 5mg/kg	12.2031	19.4832	1	Ent_CamK2_09_S07	Ent_CamK2_09	0.711233
0.55	9476362	Dz 5mg/kg	10.3946	17.389	1	Ent_CamK2_09_S07	Ent_CamK2_09	0.550712
0.9	9492369	Dz 5mg/kg	8.30812	14.9925	1	Ent_CamK2_09_S07	Ent_CamK2_09	0.365515
0.6	9508376	Dz 5mg/kg	10.5751	18.409	1	Ent_CamK2_09_S07	Ent_CamK2_09	0.566733
0.8	9528382	Dz 5mg/kg	9.76108	17.3112	1	Ent_CamK2_09_S07	Ent_CamK2_09	0.494481
0.5	9544389	Dz 5mg/kg	10.1316	18.7019	1	Ent_CamK2_09_S07	Ent_CamK2_09	0.527368
0.45	9568396	Dz 5mg/kg	7.34945	9.90457	1	Ent_CamK2_09_S07	Ent_CamK2_09	0.280423
0.4	9592402	Dz 5mg/kg			1	Ent_CamK2_09_S07	Ent_CamK2_09
0.65	9612409	Dz 5mg/kg	10.7653	19.304	1	Ent_CamK2_09_S07	Ent_CamK2_09	0.583618
0.85	9628416	Dz 5mg/kg	9.67516	17.4292	1	Ent_CamK2_09_S07	Ent_CamK2_09	0.486854
0.5	9648423	Dz 5mg/kg	10.6766	18.7023	1	Ent_CamK2_09_S07	Ent_CamK2_09	0.575746
1	9664430	Dz 5mg/kg	10.466	17.0702	1	Ent_CamK2_09_S07	Ent_CamK2_09	0.557048
0.6	8148406	PTZ 20mg/kg	10.9089	19.3654	2	Ent_CamK2_09_S09	Ent_CamK2_09	0.653668
0.55	8168413	PTZ 20mg/kg	11.5204	17.5065	2	Ent_CamK2_09_S09	Ent_CamK2_09	0.704793
1	8184419	PTZ 20mg/kg	16.2598	32.6219	2	Ent_CamK2_09_S09	Ent_CamK2_09	1.10098
0.65	8204426	PTZ 20mg/kg	11.8165	21.6064	2	Ent_CamK2_09_S09	Ent_CamK2_09	0.729543
0.6	8224433	PTZ 20mg/kg	12.981	20.22	2	Ent_CamK2_09_S09	Ent_CamK2_09	0.826889
0.9	8240439	PTZ 20mg/kg	13.3177	25.1194	2	Ent_CamK2_09_S09	Ent_CamK2_09	0.855034
0.4	8264446	PTZ 20mg/kg	7.96517	10.0648	2	Ent_CamK2_09_S09	Ent_CamK2_09	0.407588
0.5	8280453	PTZ 20mg/kg	9.40932	17.0126	2	Ent_CamK2_09_S09	Ent_CamK2_09	0.528312
0.5	8296460	PTZ 20mg/kg	10.0946	16.5724	2	Ent_CamK2_09_S09	Ent_CamK2_09	0.585597
0.55	8320467	PTZ 20mg/kg	10.5857	17.8273	2	Ent_CamK2_09_S09	Ent_CamK2_09	0.626649
0.4	8336473	PTZ 20mg/kg	4.36864	5.50752	2	Ent_CamK2_09_S09	Ent_CamK2_09	0.106935
0.75	8356479	PTZ 20mg/kg	11.1996	19.3981	2	Ent_CamK2_09_S09	Ent_CamK2_09	0.677974
0.45	8380486	PTZ 20mg/kg	6.72113	9.01094	2	Ent_CamK2_09_S09	Ent_CamK2_09	0.303592
0.85	8400493	PTZ 20mg/kg	13.1573	23.5368	2	Ent_CamK2_09_S09	Ent_CamK2_09	0.841626
0.55	8424501	PTZ 20mg/kg	9.9534	19.718	2	Ent_CamK2_09_S09	Ent_CamK2_09	0.573795
0.7	8440507	PTZ 20mg/kg	10.9146	19.2638	2	Ent_CamK2_09_S09	Ent_CamK2_09	0.654149
0.5	8464514	PTZ 20mg/kg	8.70246	17.5181	2	Ent_CamK2_09_S09	Ent_CamK2_09	0.469222
0.65	8484521	PTZ 20mg/kg			2	Ent_CamK2_09_S09	Ent_CamK2_09
0.9	8504527	PTZ 20mg/kg	14.1086	26.4815	2	Ent_CamK2_09_S09	Ent_CamK2_09	0.921152
0.7	8528534	PTZ 20mg/kg	10.5714	21.629	2	Ent_CamK2_09_S09	Ent_CamK2_09	0.625461
0.5	8544541	PTZ 20mg/kg	12.4083	23.5779	2	Ent_CamK2_09_S09	Ent_CamK2_09	0.77901
0.55	8564548	PTZ 20mg/kg	12.8587	17.2483	2	Ent_CamK2_09_S09	Ent_CamK2_09	0.816667
0.8	8580555	PTZ 20mg/kg	14.0267	26.7712	2	Ent_CamK2_09_S09	Ent_CamK2_09	0.914304
0.45	8600562	PTZ 20mg/kg	6.39204	8.17204	2	Ent_CamK2_09_S09	Ent_CamK2_09	0.276082
0.55	8616568	PTZ 20mg/kg	9.88497	18.9817	2	Ent_CamK2_09_S09	Ent_CamK2_09	0.568075
0.95	8632574	PTZ 20mg/kg	12.4237	23.6126	2	Ent_CamK2_09_S09	Ent_CamK2_09	0.780305
0.65	8656582	PTZ 20mg/kg	12.6286	19.2175	2	Ent_CamK2_09_S09	Ent_CamK2_09	0.797426
0.75	8680589	PTZ 20mg/kg	11.5346	18.2143	2	Ent_CamK2_09_S09	Ent_CamK2_09	0.705974
0.4	8700596	PTZ 20mg/kg			2	Ent_CamK2_09_S09	Ent_CamK2_09
1	8716602	PTZ 20mg/kg	12.4974	24.8321	2	Ent_CamK2_09_S09	Ent_CamK2_09	0.786464
0.9	8732608	PTZ 20mg/kg	15.383	26.7017	2	Ent_CamK2_09_S09	Ent_CamK2_09	1.02768
0.45	8752615	PTZ 20mg/kg	6.93423	8.8503	2	Ent_CamK2_09_S09	Ent_CamK2_09	0.321406
0.85	8772622	PTZ 20mg/kg	11.4696	23.9629	2	Ent_CamK2_09_S09	Ent_CamK2_09	0.70054
0.6	8792629	PTZ 20mg/kg	10.8038	18.1056	2	Ent_CamK2_09_S09	Ent_CamK2_09	0.644884
0.75	8812636	PTZ 20mg/kg	10.856	18.5263	2	Ent_CamK2_09_S09	Ent_CamK2_09	0.649252
0.9	8832643	PTZ 20mg/kg	10.7087	21.3895	2	Ent_CamK2_09_S09	Ent_CamK2_09	0.636932
0.8	8848649	PTZ 20mg/kg	11.8778	20.2337	2	Ent_CamK2_09_S09	Ent_CamK2_09	0.734667
0.65	8864655	PTZ 20mg/kg	12.3347	18.7543	2	Ent_CamK2_09_S09	Ent_CamK2_09	0.772858
0.8	8884662	PTZ 20mg/kg	12.304	22.7876	2	Ent_CamK2_09_S09	Ent_CamK2_09	0.770292
0.9	8904669	PTZ 20mg/kg	11.8897	25.2643	2	Ent_CamK2_09_S09	Ent_CamK2_09	0.735661
0.45	8928676	PTZ 20mg/kg	5.56497	9.0119	2	Ent_CamK2_09_S09	Ent_CamK2_09	0.206942
0.75	8948683	PTZ 20mg/kg	10.435	20.9114	2	Ent_CamK2_09_S09	Ent_CamK2_09	0.614053
0.95	8972689	PTZ 20mg/kg	10.8832	20.9298	2	Ent_CamK2_09_S09	Ent_CamK2_09	0.651525
0.85	8992696	PTZ 20mg/kg	11.1998	21.8188	2	Ent_CamK2_09_S09	Ent_CamK2_09	0.677989
0.8	9008703	PTZ 20mg/kg	11.0557	19.2607	2	Ent_CamK2_09_S09	Ent_CamK2_09	0.665944
0.75	9032710	PTZ 20mg/kg	12.2415	24.5704	2	Ent_CamK2_09_S09	Ent_CamK2_09	0.765072
0.6	9056717	PTZ 20mg/kg	9.97987	17.9422	2	Ent_CamK2_09_S09	Ent_CamK2_09	0.576008
0.7	9080725	PTZ 20mg/kg	12.3909	20.6788	2	Ent_CamK2_09_S09	Ent_CamK2_09	0.777559
0.95	9096730	PTZ 20mg/kg	11.0775	23.327	2	Ent_CamK2_09_S09	Ent_CamK2_09	0.667765
0.85	9120737	PTZ 20mg/kg	10.2183	20.8819	2	Ent_CamK2_09_S09	Ent_CamK2_09	0.59594
0.45	9136744	PTZ 20mg/kg	6.4064	10.9544	2	Ent_CamK2_09_S09	Ent_CamK2_09	0.277282
0.7	9152751	PTZ 20mg/kg	9.38206	18.6148	2	Ent_CamK2_09_S09	Ent_CamK2_09	0.526033
0.6	9168758	PTZ 20mg/kg	9.67311	19.291	2	Ent_CamK2_09_S09	Ent_CamK2_09	0.550364
0.7	9188765	PTZ 20mg/kg	12.8686	20.142	2	Ent_CamK2_09_S09	Ent_CamK2_09	0.817493
0.8	9212771	PTZ 20mg/kg	10.4453	20.6094	2	Ent_CamK2_09_S09	Ent_CamK2_09	0.61492
1	9236778	PTZ 20mg/kg	12.4719	24.1243	2	Ent_CamK2_09_S09	Ent_CamK2_09	0.784332
0.4	9252785	PTZ 20mg/kg	3.39596	3.19446	2	Ent_CamK2_09_S09	Ent_CamK2_09	0.0256226
0.95	9272792	PTZ 20mg/kg	12.1304	25.1768	2	Ent_CamK2_09_S09	Ent_CamK2_09	0.755785
0.65	9292799	PTZ 20mg/kg	12.0852	22.1282	2	Ent_CamK2_09_S09	Ent_CamK2_09	0.752001
1	9308805	PTZ 20mg/kg	12.0598	23.9711	2	Ent_CamK2_09_S09	Ent_CamK2_09	0.749877
0.5	9332812	PTZ 20mg/kg	9.76853	18.8631	2	Ent_CamK2_09_S09	Ent_CamK2_09	0.558341
1	9348818	PTZ 20mg/kg	11.8168	24.466	2	Ent_CamK2_09_S09	Ent_CamK2_09	0.729566
0.95	9364825	PTZ 20mg/kg	11.3289	23.618	2	Ent_CamK2_09_S09	Ent_CamK2_09	0.688779
0.85	9388832	PTZ 20mg/kg	10.0325	21.5527	2	Ent_CamK2_09_S09	Ent_CamK2_09	0.580406
0.4	9412839	PTZ 20mg/kg	4.22894	4.89535	2	Ent_CamK2_09_S09	Ent_CamK2_09	0.0952564
0.9	8492291	NaCl	13.1165	22.1963	2	Ent_CamK2_09_S10	Ent_CamK2_09	0.838212
0.9	8508298	NaCl	13.5384	23.7455	2	Ent_CamK2_09_S10	Ent_CamK2_09	0.873482
0.75	8532305	NaCl	11.6124	19.9775	2	Ent_CamK2_09_S10	Ent_CamK2_09	0.712479
0.95	8552312	NaCl	14.501	27.0364	2	Ent_CamK2_09_S10	Ent_CamK2_09	0.953954
0.7	8568318	NaCl	11.2739	21.196	2	Ent_CamK2_09_S10	Ent_CamK2_09	0.684181
0.55	8584324	NaCl	11.3529	19.3909	2	Ent_CamK2_09_S10	Ent_CamK2_09	0.690788
0.95	8604331	NaCl	13.779	26.3898	2	Ent_CamK2_09_S10	Ent_CamK2_09	0.893596
0.4	8620338	NaCl			2	Ent_CamK2_09_S10	Ent_CamK2_09
0.7	8640345	NaCl	12.3046	21.4248	2	Ent_CamK2_09_S10	Ent_CamK2_09	0.770348
0.5	8660352	NaCl	10.5606	17.3717	2	Ent_CamK2_09_S10	Ent_CamK2_09	0.624558
0.45	8676358	NaCl	7.87402	8.78543	2	Ent_CamK2_09_S10	Ent_CamK2_09	0.399969
0.75	8700365	NaCl	11.723	19.051	2	Ent_CamK2_09_S10	Ent_CamK2_09	0.721724
0.6	8720372	NaCl	11.5306	18.1766	2	Ent_CamK2_09_S10	Ent_CamK2_09	0.705639
0.5	8744379	NaCl	9.83384	16.9273	2	Ent_CamK2_09_S10	Ent_CamK2_09	0.563801
0.65	8760386	NaCl	16.6513		2	Ent_CamK2_09_S10	Ent_CamK2_09	1.13371
0.6	8784393	NaCl	15.5692	25.5715	2	Ent_CamK2_09_S10	Ent_CamK2_09	1.04325
0.45	8800399	NaCl	6.15614	8.12962	2	Ent_CamK2_09_S10	Ent_CamK2_09	0.256362
0.4	8824406	NaCl			2	Ent_CamK2_09_S10	Ent_CamK2_09
0.85	8844413	NaCl	14.7148	26.9277	2	Ent_CamK2_09_S10	Ent_CamK2_09	0.971828
0.55	8864420	NaCl	12.6177	20.2154	2	Ent_CamK2_09_S10	Ent_CamK2_09	0.796515
0.55	8884427	NaCl	11.7383	19.3798	2	Ent_CamK2_09_S10	Ent_CamK2_09	0.723001
0.45	8908434	NaCl	7.98464	10.4402	2	Ent_CamK2_09_S10	Ent_CamK2_09	0.409216
0.85	8932440	NaCl	14.4624	26.5017	2	Ent_CamK2_09_S10	Ent_CamK2_09	0.950727
1	8948447	NaCl	14.0858	26.8823	2	Ent_CamK2_09_S10	Ent_CamK2_09	0.919245
0.6	8968454	NaCl	11.3478	17.5402	2	Ent_CamK2_09_S10	Ent_CamK2_09	0.690363
0.8	8988461	NaCl	11.5289	19.8271	2	Ent_CamK2_09_S10	Ent_CamK2_09	0.705501
0.8	9012468	NaCl	12.5623	24.2324	2	Ent_CamK2_09_S10	Ent_CamK2_09	0.791887
0.7	9028474	NaCl	12.5319	22.6635	2	Ent_CamK2_09_S10	Ent_CamK2_09	0.789348
0.75	9048480	NaCl	12.5552	20.1921	2	Ent_CamK2_09_S10	Ent_CamK2_09	0.79129
0.7	9072487	NaCl	12.8056	19.4225	2	Ent_CamK2_09_S10	Ent_CamK2_09	0.812223
1	9092494	NaCl	14.818	29.0523	2	Ent_CamK2_09_S10	Ent_CamK2_09	0.980453
0.7	9116501	NaCl		24.1077	2	Ent_CamK2_09_S10	Ent_CamK2_09
0.8	9136508	NaCl		24.1236	2	Ent_CamK2_09_S10	Ent_CamK2_09
0.4	9156515	NaCl		3.8629	2	Ent_CamK2_09_S10	Ent_CamK2_09
0.75	9172521	NaCl	11.5926	18.5034	2	Ent_CamK2_09_S10	Ent_CamK2_09	0.710823
0.95	9192528	NaCl	12.7654	23.39	2	Ent_CamK2_09_S10	Ent_CamK2_09	0.808869
0.85	9212535	NaCl	12.2285	21.7916	2	Ent_CamK2_09_S10	Ent_CamK2_09	0.763985
0.95	9228542	NaCl	15.1565		2	Ent_CamK2_09_S10	Ent_CamK2_09	1.00875
1	9244549	NaCl	16.4403	25.823	2	Ent_CamK2_09_S10	Ent_CamK2_09	1.11607
0.8	9260555	NaCl	13.4655	26.3203	2	Ent_CamK2_09_S10	Ent_CamK2_09	0.867387
0.6	9280562	NaCl	11.8594	17.9973	2	Ent_CamK2_09_S10	Ent_CamK2_09	0.733126
0.8	9296568	NaCl	12.7315	22.4686	2	Ent_CamK2_09_S10	Ent_CamK2_09	0.806031
0.45	9316575	NaCl	6.22637	6.98454	2	Ent_CamK2_09_S10	Ent_CamK2_09	0.262232
0.9	9340582	NaCl	13.7132	24.8435	2	Ent_CamK2_09_S10	Ent_CamK2_09	0.888098
0.5	9356589	NaCl		18.2962	2	Ent_CamK2_09_S10	Ent_CamK2_09
0.65	9372596	NaCl	11.4989	20.2122	2	Ent_CamK2_09_S10	Ent_CamK2_09	0.702992
0.65	9392603	NaCl	11.7359	22.1924	2	Ent_CamK2_09_S10	Ent_CamK2_09	0.7228
0.5	9412609	NaCl	11.5313	17.1101	2	Ent_CamK2_09_S10	Ent_CamK2_09	0.705699
0.5	9432616	NaCl	11.0975	18.3133	2	Ent_CamK2_09_S10	Ent_CamK2_09	0.669435
0.75	9448622	NaCl		19.6772	2	Ent_CamK2_09_S10	Ent_CamK2_09
0.45	9468629	NaCl			2	Ent_CamK2_09_S10	Ent_CamK2_09
0.55	9492636	NaCl	12.1017	19.0465	2	Ent_CamK2_09_S10	Ent_CamK2_09	0.753381
1	9516643	NaCl	14.1737	26.6037	2	Ent_CamK2_09_S10	Ent_CamK2_09	0.926589
0.4	9532649	NaCl	4.94604	5.53307	2	Ent_CamK2_09_S10	Ent_CamK2_09	0.155203
0.65	9548656	NaCl			2	Ent_CamK2_09_S10	Ent_CamK2_09
0.9	9572663	NaCl	13.2417	23.6291	2	Ent_CamK2_09_S10	Ent_CamK2_09	0.848683
0.95	9588670	NaCl	13.8298	25.6874	2	Ent_CamK2_09_S10	Ent_CamK2_09	0.897847
0.85	9608677	NaCl	13.7335	25.2076	2	Ent_CamK2_09_S10	Ent_CamK2_09	0.889797
0.55	9628684	NaCl	12.5457	19.7267	2	Ent_CamK2_09_S10	Ent_CamK2_09	0.790498
0.9	9652690	NaCl	14.0863	25.8147	2	Ent_CamK2_09_S10	Ent_CamK2_09	0.919285
1	9676697	NaCl	15.7413		2	Ent_CamK2_09_S10	Ent_CamK2_09	1.05764
0.6	9700704	NaCl	11.9501	20.3328	2	Ent_CamK2_09_S10	Ent_CamK2_09	0.740711
0.65	9720711	NaCl	13.3367	19.2462	2	Ent_CamK2_09_S10	Ent_CamK2_09	0.856619
0.85	9744718	NaCl	15.3272	24.4175	2	Ent_CamK2_09_S10	Ent_CamK2_09	1.02302
0.4	9768725	NaCl	6.08316	5.48926	2	Ent_CamK2_09_S10	Ent_CamK2_09	0.250261
0.4	8110105	Dz 5mg/kg	6.22779	7.49888	2	Ent_CamK2_09_S11	Ent_CamK2_09	0.262351
0.95	8134113	Dz 5mg/kg	8.68905	13.3931	2	Ent_CamK2_09_S11	Ent_CamK2_09	0.468101
0.45	8150119	Dz 5mg/kg			2	Ent_CamK2_09_S11	Ent_CamK2_09
0.7	8170126	Dz 5mg/kg	11.1472	22.1649	2	Ent_CamK2_09_S11	Ent_CamK2_09	0.673591
1	8186132	Dz 5mg/kg	9.43585	16.0107	2	Ent_CamK2_09_S11	Ent_CamK2_09	0.53053
0.55	8210140	Dz 5mg/kg	9.2508	15.76	2	Ent_CamK2_09_S11	Ent_CamK2_09	0.515061
0.6	8226146	Dz 5mg/kg	10.3361	15.2652	2	Ent_CamK2_09_S11	Ent_CamK2_09	0.605783
0.75	8250153	Dz 5mg/kg	9.56639	16.8597	2	Ent_CamK2_09_S11	Ent_CamK2_09	0.541442
0.65	8266160	Dz 5mg/kg	9.44975	17.2788	2	Ent_CamK2_09_S11	Ent_CamK2_09	0.531692
0.55	8282166	Dz 5mg/kg	8.49411	14.89	2	Ent_CamK2_09_S11	Ent_CamK2_09	0.451805
0.4	8298173	Dz 5mg/kg	6.62112	6.76839	2	Ent_CamK2_09_S11	Ent_CamK2_09	0.295232
0.65	8322180	Dz 5mg/kg	8.76271	15.3339	2	Ent_CamK2_09_S11	Ent_CamK2_09	0.474259
0.95	8338187	Dz 5mg/kg	6.97346	11.8647	2	Ent_CamK2_09_S11	Ent_CamK2_09	0.324686
0.85	8362193	Dz 5mg/kg	7.34707	14.2605	2	Ent_CamK2_09_S11	Ent_CamK2_09	0.355918
0.75	8382200	Dz 5mg/kg	11.6521	18.5772	2	Ent_CamK2_09_S11	Ent_CamK2_09	0.7158
0.45	8398207	Dz 5mg/kg	8.81158	11.6647	2	Ent_CamK2_09_S11	Ent_CamK2_09	0.478344
0.9	8422214	Dz 5mg/kg	10.3423	15.0504	2	Ent_CamK2_09_S11	Ent_CamK2_09	0.606308
0.45	8442221	Dz 5mg/kg	5.87297	7.35386	2	Ent_CamK2_09_S11	Ent_CamK2_09	0.23269
0.8	8458228	Dz 5mg/kg	10.3028	14.7502	2	Ent_CamK2_09_S11	Ent_CamK2_09	0.603003
0.5	8478234	Dz 5mg/kg	9.72727	16.1605	2	Ent_CamK2_09_S11	Ent_CamK2_09	0.554892
0.75	8502241	Dz 5mg/kg			2	Ent_CamK2_09_S11	Ent_CamK2_09
0.85	8522248	Dz 5mg/kg	7.76347	14.4314	2	Ent_CamK2_09_S11	Ent_CamK2_09	0.390727
0.95	8546255	Dz 5mg/kg	10.0044	18.2476	2	Ent_CamK2_09_S11	Ent_CamK2_09	0.578059
0.75	8562262	Dz 5mg/kg	8.42281	15.8141	2	Ent_CamK2_09_S11	Ent_CamK2_09	0.445844
0.8	8582268	Dz 5mg/kg	8.6016	14.2947	2	Ent_CamK2_09_S11	Ent_CamK2_09	0.460791
0.75	8598274	Dz 5mg/kg	8.85174	16.2351	2	Ent_CamK2_09_S11	Ent_CamK2_09	0.481701
0.4	8622281	Dz 5mg/kg	6.89766	4.96778	2	Ent_CamK2_09_S11	Ent_CamK2_09	0.318349
0.45	8642288	Dz 5mg/kg			2	Ent_CamK2_09_S11	Ent_CamK2_09
0.6	8666295	Dz 5mg/kg	9.26274	16.4726	2	Ent_CamK2_09_S11	Ent_CamK2_09	0.516059
1	8690303	Dz 5mg/kg	6.83285	11.6892	2	Ent_CamK2_09_S11	Ent_CamK2_09	0.312932
0.8	8706309	Dz 5mg/kg	8.57417	13.4938	2	Ent_CamK2_09_S11	Ent_CamK2_09	0.458497
0.55	8726315	Dz 5mg/kg	7.97249	14.9991	2	Ent_CamK2_09_S11	Ent_CamK2_09	0.4082
0.5	8742322	Dz 5mg/kg	8.03355	14.5928	2	Ent_CamK2_09_S11	Ent_CamK2_09	0.413304
0.45	8766329	Dz 5mg/kg	6.54076	7.753	2	Ent_CamK2_09_S11	Ent_CamK2_09	0.288514
0.6	8786336	Dz 5mg/kg	8.10493	15.162	2	Ent_CamK2_09_S11	Ent_CamK2_09	0.419272
0.4	8810343	Dz 5mg/kg			2	Ent_CamK2_09_S11	Ent_CamK2_09
0.6	8826350	Dz 5mg/kg			2	Ent_CamK2_09_S11	Ent_CamK2_09
0.65	8842356	Dz 5mg/kg	11.3553	19.2504	2	Ent_CamK2_09_S11	Ent_CamK2_09	0.690985
0.8	8858363	Dz 5mg/kg	7.90012	13.4913	2	Ent_CamK2_09_S11	Ent_CamK2_09	0.40215
[truncated: 5,031 more rows]

## Sheet: Data_3_C3
Filename	Animal x Block	Normalized Sum LL 250ms	Sum LL 250ms	Condition
Ent_CamK2_03_S03	Ent_CamK2_03 x 0	1	4.47424	NaCl
Ent_CamK2_03_S04	Ent_CamK2_03 x 1	1	4.23759	NaCl
Ent_CamK2_03_S08	Ent_CamK2_03 x 2	1	4.16865	NaCl
Ent_CamK2_03_S10	Ent_CamK2_03 x 3	1	4.11669	NaCl
Ent_CamK2_04_S01	Ent_CamK2_04 x 0	1	7.52453	NaCl
Ent_CamK2_04_S06	Ent_CamK2_04 x 1	1	9.64555	NaCl
Ent_CamK2_04_S09	Ent_CamK2_04 x 2	1	9.53135	NaCl
Ent_CamK2_04_S12	Ent_CamK2_04 x 3	1	9.33056	NaCl
Ent_CamK2_06_S03	Ent_CamK2_06 x 0	1	2.64957	NaCl
Ent_CamK2_06_S04	Ent_CamK2_06 x 1	1	2.73338	NaCl
Ent_CamK2_06_S07	Ent_CamK2_06 x 2	1	2.59746	NaCl
Ent_CamK2_06_S12	Ent_CamK2_06 x 3	1	3.52821	NaCl
Ent_CamK2_09_S03	Ent_CamK2_09 x 0	1	16.0119	NaCl
Ent_CamK2_09_S06	Ent_CamK2_09 x 1	1	16.4529	NaCl
Ent_CamK2_09_S10	Ent_CamK2_09 x 2	1	15.0084	NaCl
Ent_CamK2_10_S02	Ent_CamK2_10 x 0	1	5.22053	NaCl
Ent_CamK2_10_S08	Ent_CamK2_10 x 1	1	4.47671	NaCl
Ent_CamK2_10_S12	Ent_CamK2_10 x 2	1	4.85388	NaCl
Ent_CamK2_10_S16	Ent_CamK2_10 x 3	1	4.38889	NaCl
Ent_CamK2_10_S21	Ent_CamK2_10 x 5	1	5.05086	NaCl
Ent_CamK2_11_S03	Ent_CamK2_11 x 0	1	11.0598	NaCl
Ent_CamK2_11_S06	Ent_CamK2_11 x 1	1	10.1136	NaCl
Ent_CamK2_11_S10	Ent_CamK2_11 x 2	1	9.71803	NaCl
Ent_CamK2_11_S16	Ent_CamK2_11 x 3	1	6.98169	NaCl
Ent_CamK2_11_S20	Ent_CamK2_11 x 4	1	6.85302	NaCl
Ent_CamK2_15_S03	Ent_CamK2_15 x 0	1	9.33117	NaCl
Ent_CamK2_15_S05	Ent_CamK2_15 x 1	1	11.2143	NaCl
Ent_CamK2_16_S04	Ent_CamK2_16 x 0	1	12.6888	NaCl
Ent_CamK2_16_S06	Ent_CamK2_16 x 1	1	12.2067	NaCl
Ent_CamK2_16_S11	Ent_CamK2_16 x 2	1	11.6889	NaCl
Ent_CamK2_16_S14	Ent_CamK2_16 x 3	1	11.0201	NaCl
Ent_CamK2_16_S24	Ent_CamK2_16 x 5	1	6.55811	NaCl
Ent_CamK2_34_S21	Ent_CamK2_34 x 4	1	6.89628	NaCl
Ent_CamK2_39_S14	Ent_CamK2_39 x 2	1	3.78932	NaCl
Ent_CamK2_40_S13	Ent_CamK2_40 x 2	1	8.80815	NaCl
Ent_CamK2_42_S17	Ent_CamK2_42 x 3	1	10.0538	NaCl
Ent_CamK2_54_S14	Ent_CamK2_54 x 4	1	18.7435	NaCl
Ent_CamK2_55_S10	Ent_CamK2_55 x 4	1	18.165	NaCl
Ent_CamK2_56_S13	Ent_CamK2_56 x 4	1	83.4295	NaCl
Ent_CamK2_57_S13	Ent_CamK2_57 x 4	1	11.1003	NaCl
Ent_CamK2_58_S12	Ent_CamK2_58 x 4	1	15.4085	NaCl
Ent_CamK2_03_S02	Ent_CamK2_03 x 0	0.825109	3.69173	Dz 5mg/kg
Ent_CamK2_03_S05	Ent_CamK2_03 x 1	0.831013	3.52149	Dz 5mg/kg
Ent_CamK2_03_S09	Ent_CamK2_03 x 2	0.854197	3.56085	Dz 5mg/kg
Ent_CamK2_03_S12	Ent_CamK2_03 x 3	0.865124	3.56145	Dz 5mg/kg
Ent_CamK2_04_S02	Ent_CamK2_04 x 0	0.950788	7.15423	Dz 5mg/kg
Ent_CamK2_04_S05	Ent_CamK2_04 x 1	0.81768	7.88697	Dz 5mg/kg
Ent_CamK2_04_S08	Ent_CamK2_04 x 2	0.913197	8.704	Dz 5mg/kg
Ent_CamK2_04_S11	Ent_CamK2_04 x 3	0.943971	8.80778	Dz 5mg/kg
Ent_CamK2_06_S01	Ent_CamK2_06 x 0	0.671523	1.77925	Dz 5mg/kg
Ent_CamK2_06_S06	Ent_CamK2_06 x 1	0.919855	2.51431	Dz 5mg/kg
Ent_CamK2_06_S08	Ent_CamK2_06 x 2	0.92256	2.39632	Dz 5mg/kg
Ent_CamK2_06_S10	Ent_CamK2_06 x 3	0.776215	2.73865	Dz 5mg/kg
Ent_CamK2_09_S04	Ent_CamK2_09 x 0	0.689343	11.0377	Dz 5mg/kg
Ent_CamK2_09_S07	Ent_CamK2_09 x 1	0.521858	8.58607	Dz 5mg/kg
Ent_CamK2_09_S11	Ent_CamK2_09 x 2	0.630311	9.45996	Dz 5mg/kg
Ent_CamK2_10_S03	Ent_CamK2_10 x 0	0.76755	4.00702	Dz 5mg/kg
Ent_CamK2_10_S05	Ent_CamK2_10 x 1	0.983112	4.4011	Dz 5mg/kg
Ent_CamK2_10_S09	Ent_CamK2_10 x 2	0.622888	3.02342	Dz 5mg/kg
Ent_CamK2_10_S13	Ent_CamK2_10 x 3	0.915378	4.01749	Dz 5mg/kg
Ent_CamK2_10_S23	Ent_CamK2_10 x 5	0.656253	3.31464	Dz 5mg/kg
Ent_CamK2_11_S04	Ent_CamK2_11 x 0	0.751448	8.31084	Dz 5mg/kg
Ent_CamK2_11_S07	Ent_CamK2_11 x 1	0.554494	5.60791	Dz 5mg/kg
Ent_CamK2_11_S11	Ent_CamK2_11 x 2	0.712046	6.91968	Dz 5mg/kg
Ent_CamK2_11_S14	Ent_CamK2_11 x 3	0.910424	6.3563	Dz 5mg/kg
Ent_CamK2_11_S21	Ent_CamK2_11 x 4	0.74114	5.07905	Dz 5mg/kg
Ent_CamK2_15_S02	Ent_CamK2_15 x 0	0.872595	8.14233	Dz 5mg/kg
Ent_CamK2_15_S06	Ent_CamK2_15 x 1	0.706723	7.92543	Dz 5mg/kg
Ent_CamK2_16_S03	Ent_CamK2_16 x 0	0.764584	9.70169	Dz 5mg/kg
Ent_CamK2_16_S05	Ent_CamK2_16 x 1	0.745994	9.10613	Dz 5mg/kg
Ent_CamK2_16_S09	Ent_CamK2_16 x 2	0.546681	6.39009	Dz 5mg/kg
Ent_CamK2_16_S13	Ent_CamK2_16 x 3	0.659582	7.26868	Dz 5mg/kg
Ent_CamK2_16_S22	Ent_CamK2_16 x 5	0.809577	5.3093	Dz 5mg/kg
Ent_CamK2_34_S20	Ent_CamK2_34 x 4	0.757326	5.22273	Dz 5mg/kg
Ent_CamK2_39_S13	Ent_CamK2_39 x 2	0.764514	2.89699	Dz 5mg/kg
Ent_CamK2_40_S12	Ent_CamK2_40 x 2	0.807023	7.10838	Dz 5mg/kg
Ent_CamK2_42_S18	Ent_CamK2_42 x 3	0.816366	8.20759	Dz 5mg/kg
Ent_CamK2_54_S12	Ent_CamK2_54 x 4	0.552889	10.3631	Dz 5mg/kg
Ent_CamK2_55_S13	Ent_CamK2_55 x 4	0.573972	10.4262	Dz 5mg/kg
Ent_CamK2_56_S11	Ent_CamK2_56 x 4	0.967837	80.7462	Dz 5mg/kg
Ent_CamK2_57_S11	Ent_CamK2_57 x 4	0.765556	8.49789	Dz 5mg/kg
Ent_CamK2_58_S14	Ent_CamK2_58 x 4	0.901234	13.8867	Dz 5mg/kg
Ent_CamK2_09_S01	Ent_CamK2_09 x 0	1.12396	17.9966	PTZ 20mg/kg
Ent_CamK2_09_S05	Ent_CamK2_09 x 1	1.02282	16.8283	PTZ 20mg/kg
Ent_CamK2_10_S04	Ent_CamK2_10 x 0	0.869817	4.54091	PTZ 20mg/kg
Ent_CamK2_10_S06	Ent_CamK2_10 x 1	0.978024	4.37833	PTZ 20mg/kg
Ent_CamK2_10_S10	Ent_CamK2_10 x 2	1.00282	4.86758	PTZ 20mg/kg
Ent_CamK2_10_S14	Ent_CamK2_10 x 3	1.33735	5.86946	PTZ 20mg/kg
Ent_CamK2_10_S22	Ent_CamK2_10 x 5	1.08925	5.50166	PTZ 20mg/kg
Ent_CamK2_11_S02	Ent_CamK2_11 x 0	1.38517	15.3196	PTZ 20mg/kg
Ent_CamK2_11_S15	Ent_CamK2_11 x 3	1.19556	8.347	PTZ 20mg/kg
Ent_CamK2_11_S22	Ent_CamK2_11 x 4	1.24016	8.49885	PTZ 20mg/kg
Ent_CamK2_15_S01	Ent_CamK2_15 x 0	1.09278	10.1969	PTZ 20mg/kg
Ent_CamK2_15_S07	Ent_CamK2_15 x 1	1.03154	11.5681	PTZ 20mg/kg
Ent_CamK2_16_S02	Ent_CamK2_16 x 0	1.06242	13.4809	PTZ 20mg/kg
Ent_CamK2_16_S07	Ent_CamK2_16 x 1	1.05986	12.9374	PTZ 20mg/kg
Ent_CamK2_16_S10	Ent_CamK2_16 x 2	1.09572	12.8077	PTZ 20mg/kg
Ent_CamK2_16_S15	Ent_CamK2_16 x 3	1.11238	12.2586	PTZ 20mg/kg
Ent_CamK2_34_S22	Ent_CamK2_34 x 4	1.06726	7.36014	PTZ 20mg/kg
Ent_CamK2_40_S14	Ent_CamK2_40 x 2	1.2339	10.8683	PTZ 20mg/kg
Ent_CamK2_42_S16	Ent_CamK2_42 x 3	0.937053	9.42095	PTZ 20mg/kg

## Sheet: Data_3_C4
Intensity[v]	Onset[datapoints]	Condition	Sum LL 250ms	Sum LL 100ms	Block	Filename	Animal	Normalized Sum LL 250ms	Sum LL[uV/ms]	Sum LL 8000ms
0.65	8285704	Dz 5mg/kg	3.01805	3.41927	0	Ent_CamK2_03_S02	Ent_CamK2_03	0.45319
0.75	8309711	Dz 5mg/kg	3.06543	5.03621	0	Ent_CamK2_03_S02	Ent_CamK2_03	0.472744
0.55	8329718	Dz 5mg/kg	2.43369	2.26649	0	Ent_CamK2_03_S02	Ent_CamK2_03	0.212004
0.85	8349724	Dz 5mg/kg	3.00348	4.41179	0	Ent_CamK2_03_S02	Ent_CamK2_03	0.447175
1	8373731	Dz 5mg/kg	4.26378	5.96753	0	Ent_CamK2_03_S02	Ent_CamK2_03	0.967347
0.75	8389738	Dz 5mg/kg	3.19769	4.48564	0	Ent_CamK2_03_S02	Ent_CamK2_03	0.527331
1	8413745	Dz 5mg/kg	4.16015	5.97126	0	Ent_CamK2_03_S02	Ent_CamK2_03	0.924576
0.8	8433752	Dz 5mg/kg	3.27808	5.48796	0	Ent_CamK2_03_S02	Ent_CamK2_03	0.560514
0.75	8457759	Dz 5mg/kg	4.56022	5.77982	0	Ent_CamK2_03_S02	Ent_CamK2_03	1.0897
0.6	8473765	Dz 5mg/kg			0	Ent_CamK2_03_S02	Ent_CamK2_03
0.95	8493772	Dz 5mg/kg	4.44223	5.66088	0	Ent_CamK2_03_S02	Ent_CamK2_03	1.041
0.5	8517779	Dz 5mg/kg	2.69815	3.40287	0	Ent_CamK2_03_S02	Ent_CamK2_03	0.321156
0.95	8541786	Dz 5mg/kg	3.78653	5.93845	0	Ent_CamK2_03_S02	Ent_CamK2_03	0.77037
0.9	8561793	Dz 5mg/kg	3.48656	5.13492	0	Ent_CamK2_03_S02	Ent_CamK2_03	0.646561
0.5	8585800	Dz 5mg/kg	2.79779	2.72813	0	Ent_CamK2_03_S02	Ent_CamK2_03	0.36228
0.65	8601806	Dz 5mg/kg	3.96431	4.28574	0	Ent_CamK2_03_S02	Ent_CamK2_03	0.843746
0.95	8621813	Dz 5mg/kg	4.38672	5.96276	0	Ent_CamK2_03_S02	Ent_CamK2_03	1.01809
0.6	8645820	Dz 5mg/kg	3.51419	4.12571	0	Ent_CamK2_03_S02	Ent_CamK2_03	0.657962
0.7	8661827	Dz 5mg/kg	3.35574	4.5944	0	Ent_CamK2_03_S02	Ent_CamK2_03	0.592564
0.7	8677833	Dz 5mg/kg	3.57893	4.66654	0	Ent_CamK2_03_S02	Ent_CamK2_03	0.684683
0.7	8697840	Dz 5mg/kg	4.3498	5.25665	0	Ent_CamK2_03_S02	Ent_CamK2_03	1.00285
0.8	8713847	Dz 5mg/kg	4.48552		0	Ent_CamK2_03_S02	Ent_CamK2_03	1.05887
0.75	8729853	Dz 5mg/kg	4.54995	4.51205	0	Ent_CamK2_03_S02	Ent_CamK2_03	1.08546
1	8749860	Dz 5mg/kg	4.1228	5.28247	0	Ent_CamK2_03_S02	Ent_CamK2_03	0.90916
0.7	8765867	Dz 5mg/kg	3.90205	5.19713	0	Ent_CamK2_03_S02	Ent_CamK2_03	0.818048
0.65	8781873	Dz 5mg/kg	2.89079	3.0609	0	Ent_CamK2_03_S02	Ent_CamK2_03	0.400664
0.75	8801880	Dz 5mg/kg			0	Ent_CamK2_03_S02	Ent_CamK2_03
1	8821887	Dz 5mg/kg	3.28164	5.33299	0	Ent_CamK2_03_S02	Ent_CamK2_03	0.561982
0.8	8845894	Dz 5mg/kg	4.60497	5.70985	0	Ent_CamK2_03_S02	Ent_CamK2_03	1.10817
0.6	8869901	Dz 5mg/kg	3.22754	3.92195	0	Ent_CamK2_03_S02	Ent_CamK2_03	0.539654
0.9	8889908	Dz 5mg/kg	3.62878	5.50996	0	Ent_CamK2_03_S02	Ent_CamK2_03	0.705261
0.85	8909914	Dz 5mg/kg	3.8128	5.89818	0	Ent_CamK2_03_S02	Ent_CamK2_03	0.781211
0.9	8925921	Dz 5mg/kg	4.10903	5.55861	0	Ent_CamK2_03_S02	Ent_CamK2_03	0.903477
0.75	8945928	Dz 5mg/kg	3.79383	5.40117	0	Ent_CamK2_03_S02	Ent_CamK2_03	0.773383
0.55	8961935	Dz 5mg/kg	2.23187	2.22327	0	Ent_CamK2_03_S02	Ent_CamK2_03	0.128703
0.8	8977941	Dz 5mg/kg	4.05403		0	Ent_CamK2_03_S02	Ent_CamK2_03	0.880775
0.6	8993948	Dz 5mg/kg	3.76092	3.66881	0	Ent_CamK2_03_S02	Ent_CamK2_03	0.759797
0.6	9013955	Dz 5mg/kg	2.36018	2.64784	0	Ent_CamK2_03_S02	Ent_CamK2_03	0.181662
0.55	9037962	Dz 5mg/kg	2.51342	2.3972	0	Ent_CamK2_03_S02	Ent_CamK2_03	0.244913
0.75	9061968	Dz 5mg/kg	4.21797	5.8118	0	Ent_CamK2_03_S02	Ent_CamK2_03	0.94844
0.65	9085975	Dz 5mg/kg	4.17895	4.82985	0	Ent_CamK2_03_S02	Ent_CamK2_03	0.932335
0.9	9109982	Dz 5mg/kg	4.08088	5.82555	0	Ent_CamK2_03_S02	Ent_CamK2_03	0.891856
1	9129989	Dz 5mg/kg	5.03556	6.75976	0	Ent_CamK2_03_S02	Ent_CamK2_03	1.28589
0.5	9145996	Dz 5mg/kg	2.84649	2.44793	0	Ent_CamK2_03_S02	Ent_CamK2_03	0.38238
0.5	9162002	Dz 5mg/kg	3.47438	3.82244	0	Ent_CamK2_03_S02	Ent_CamK2_03	0.641532
0.75	9178009	Dz 5mg/kg	3.74323	6.06995	0	Ent_CamK2_03_S02	Ent_CamK2_03	0.752496
0.85	9198016	Dz 5mg/kg	3.70274	5.27731	0	Ent_CamK2_03_S02	Ent_CamK2_03	0.735785
0.85	9222023	Dz 5mg/kg	4.57427	6.22778	0	Ent_CamK2_03_S02	Ent_CamK2_03	1.0955
0.5	9238029	Dz 5mg/kg	2.68048	3.14646	0	Ent_CamK2_03_S02	Ent_CamK2_03	0.313862
0.7	9258036	Dz 5mg/kg	3.82186	4.81731	0	Ent_CamK2_03_S02	Ent_CamK2_03	0.784951
0.75	9274043	Dz 5mg/kg	4.40478	5.35583	0	Ent_CamK2_03_S02	Ent_CamK2_03	1.02554
0.9	9294050	Dz 5mg/kg	4.13107	5.69777	0	Ent_CamK2_03_S02	Ent_CamK2_03	0.912574
0.65	9314056	Dz 5mg/kg	4.3649	5.38207	0	Ent_CamK2_03_S02	Ent_CamK2_03	1.00908
0.75	9330063	Dz 5mg/kg	3.29648	4.72624	0	Ent_CamK2_03_S02	Ent_CamK2_03	0.568105
0.95	9354070	Dz 5mg/kg	3.71385	5.59386	0	Ent_CamK2_03_S02	Ent_CamK2_03	0.740369
0.95	9370077	Dz 5mg/kg	3.97219	5.24121	0	Ent_CamK2_03_S02	Ent_CamK2_03	0.846999
0.85	9394084	Dz 5mg/kg	3.81673	5.93402	0	Ent_CamK2_03_S02	Ent_CamK2_03	0.782833
0.55	9418090	Dz 5mg/kg	2.68754	2.51635	0	Ent_CamK2_03_S02	Ent_CamK2_03	0.316777
0.55	9442097	Dz 5mg/kg	2.53306	2.24423	0	Ent_CamK2_03_S02	Ent_CamK2_03	0.253018
0.8	9466104	Dz 5mg/kg	3.38482	5.2188	0	Ent_CamK2_03_S02	Ent_CamK2_03	0.60457
0.5	8934089	NaCl	3.23054	2.90216	0	Ent_CamK2_03_S03	Ent_CamK2_03	0.540893
0.75	8958096	NaCl	4.77414	6.57692	0	Ent_CamK2_03_S03	Ent_CamK2_03	1.17799
0.9	8974103	NaCl			0	Ent_CamK2_03_S03	Ent_CamK2_03
0.95	8998110	NaCl	4.55892	7.32362	0	Ent_CamK2_03_S03	Ent_CamK2_03	1.08916
0.75	9014117	NaCl	3.56703	5.31301	0	Ent_CamK2_03_S03	Ent_CamK2_03	0.679773
0.6	9034123	NaCl	3.21405	4.02171	0	Ent_CamK2_03_S03	Ent_CamK2_03	0.534084
0.95	9050130	NaCl	3.49299	5.67297	0	Ent_CamK2_03_S03	Ent_CamK2_03	0.649215
0.75	9074137	NaCl	3.88075	6.22694	0	Ent_CamK2_03_S03	Ent_CamK2_03	0.809257
0.5	9090143	NaCl	2.6875	2.42328	0	Ent_CamK2_03_S03	Ent_CamK2_03	0.31676
1	9110150	NaCl	4.36968	7.09302	0	Ent_CamK2_03_S03	Ent_CamK2_03	1.01106
0.85	9130157	NaCl	4.86014	7.60723	0	Ent_CamK2_03_S03	Ent_CamK2_03	1.21348
0.65	9154164	NaCl	4.04056	5.06336	0	Ent_CamK2_03_S03	Ent_CamK2_03	0.875214
1	9178171	NaCl	4.64831	7.55253	0	Ent_CamK2_03_S03	Ent_CamK2_03	1.12606
0.8	9194178	NaCl	3.60333	4.98594	0	Ent_CamK2_03_S03	Ent_CamK2_03	0.694757
0.85	9218185	NaCl			0	Ent_CamK2_03_S03	Ent_CamK2_03
1	9238191	NaCl	5.20324	7.466	0	Ent_CamK2_03_S03	Ent_CamK2_03	1.3551
0.85	9262198	NaCl	3.78037	4.77587	0	Ent_CamK2_03_S03	Ent_CamK2_03	0.767826
1	9286205	NaCl	3.49562	5.78574	0	Ent_CamK2_03_S03	Ent_CamK2_03	0.650301
0.7	9306212	NaCl	3.62853	4.75875	0	Ent_CamK2_03_S03	Ent_CamK2_03	0.705158
0.65	9330219	NaCl	3.19409	4.69116	0	Ent_CamK2_03_S03	Ent_CamK2_03	0.525848
0.9	9354226	NaCl	4.12625	5.90263	0	Ent_CamK2_03_S03	Ent_CamK2_03	0.910583
0.65	9378233	NaCl		5.17344	0	Ent_CamK2_03_S03	Ent_CamK2_03
0.6	9394239	NaCl	2.69833	2.45832	0	Ent_CamK2_03_S03	Ent_CamK2_03	0.32123
0.6	9410246	NaCl	3.23503	3.61414	0	Ent_CamK2_03_S03	Ent_CamK2_03	0.542744
0.75	9430253	NaCl	4.10339	6.7002	0	Ent_CamK2_03_S03	Ent_CamK2_03	0.901149
0.8	9450260	NaCl	4.40948	6.16737	0	Ent_CamK2_03_S03	Ent_CamK2_03	1.02748
0.7	9474267	NaCl	4.35243	6.93102	0	Ent_CamK2_03_S03	Ent_CamK2_03	1.00394
0.95	9494273	NaCl	3.84406	6.25753	0	Ent_CamK2_03_S03	Ent_CamK2_03	0.794113
0.55	9510280	NaCl	3.02786	3.01066	0	Ent_CamK2_03_S03	Ent_CamK2_03	0.45724
0.65	9530287	NaCl	2.75046	3.8947	0	Ent_CamK2_03_S03	Ent_CamK2_03	0.342747
0.55	9546293	NaCl	3.80649	3.83067	0	Ent_CamK2_03_S03	Ent_CamK2_03	0.778607
0.55	9562300	NaCl	2.67728	3.44826	0	Ent_CamK2_03_S03	Ent_CamK2_03	0.312541
0.7	9582307	NaCl		7.87892	0	Ent_CamK2_03_S03	Ent_CamK2_03
0.55	9602314	NaCl	3.22945	3.09038	0	Ent_CamK2_03_S03	Ent_CamK2_03	0.540444
0.75	9622320	NaCl	4.20345	5.44502	0	Ent_CamK2_03_S03	Ent_CamK2_03	0.942444
0.75	9638327	NaCl	3.7054	5.19616	0	Ent_CamK2_03_S03	Ent_CamK2_03	0.736883
0.5	9658334	NaCl	3.26757	3.71514	0	Ent_CamK2_03_S03	Ent_CamK2_03	0.556175
0.5	9682341	NaCl	2.81804	2.57884	0	Ent_CamK2_03_S03	Ent_CamK2_03	0.370636
0.75	9698347	NaCl	3.74298	5.15015	0	Ent_CamK2_03_S03	Ent_CamK2_03	0.752394
1	9718354	NaCl	3.99762	6.52459	0	Ent_CamK2_03_S03	Ent_CamK2_03	0.857493
0.75	9738361	NaCl		5.33987	0	Ent_CamK2_03_S03	Ent_CamK2_03
0.8	9754367	NaCl	3.74007	5.66143	0	Ent_CamK2_03_S03	Ent_CamK2_03	0.751192
0.85	9774374	NaCl	3.82952	5.79417	0	Ent_CamK2_03_S03	Ent_CamK2_03	0.788111
0.55	9798381	NaCl	2.53094	2.25943	0	Ent_CamK2_03_S03	Ent_CamK2_03	0.252142
0.85	9814388	NaCl	4.49562	6.22506	0	Ent_CamK2_03_S03	Ent_CamK2_03	1.06303
0.7	9838395	NaCl	4.03519	5.53928	0	Ent_CamK2_03_S03	Ent_CamK2_03	0.872998
0.75	9854401	NaCl	4.14806	5.88417	0	Ent_CamK2_03_S03	Ent_CamK2_03	0.919584
0.8	9870408	NaCl	3.97446	5.58203	0	Ent_CamK2_03_S03	Ent_CamK2_03	0.847935
0.65	9886415	NaCl	3.25519	3.82052	0	Ent_CamK2_03_S03	Ent_CamK2_03	0.551067
0.7	9910422	NaCl	3.65057	5.02272	0	Ent_CamK2_03_S03	Ent_CamK2_03	0.714253
0.9	9926428	NaCl	3.90868	6.71419	0	Ent_CamK2_03_S03	Ent_CamK2_03	0.820785
0.5	9946435	NaCl	2.37725	2.15275	0	Ent_CamK2_03_S03	Ent_CamK2_03	0.18871
0.75	9966442	NaCl	3.59809	5.02733	0	Ent_CamK2_03_S03	Ent_CamK2_03	0.692591
0.6	9986449	NaCl	3.16744		0	Ent_CamK2_03_S03	Ent_CamK2_03	0.514846
0.95	10002455	NaCl	3.94965	5.88291	0	Ent_CamK2_03_S03	Ent_CamK2_03	0.837694
0.8	10026462	NaCl	3.92553	5.79267	0	Ent_CamK2_03_S03	Ent_CamK2_03	0.827737
0.6	10050469	NaCl	3.22436	2.94519	0	Ent_CamK2_03_S03	Ent_CamK2_03	0.538342
0.95	10070476	NaCl	4.05173	5.87028	0	Ent_CamK2_03_S03	Ent_CamK2_03	0.879828
0.9	10094483	NaCl	3.96842	5.45131	0	Ent_CamK2_03_S03	Ent_CamK2_03	0.845443
0.9	10118490	NaCl	4.63428	7.446	0	Ent_CamK2_03_S03	Ent_CamK2_03	1.12027
0.65	9727936	NaCl	3.58318	4.0887	1	Ent_CamK2_03_S04	Ent_CamK2_03	0.762681
0.5	9751943	NaCl	2.34162	2.52807	1	Ent_CamK2_03_S04	Ent_CamK2_03	0.218553
0.55	9771950	NaCl	1.98694	1.87285	1	Ent_CamK2_03_S04	Ent_CamK2_03	0.0631091
0.8	9791957	NaCl	3.44517	5.19577	1	Ent_CamK2_03_S04	Ent_CamK2_03	0.702196
0.85	9807963	NaCl	3.86151	5.68828	1	Ent_CamK2_03_S04	Ent_CamK2_03	0.884663
0.6	9827970	NaCl	3.10993	3.81652	1	Ent_CamK2_03_S04	Ent_CamK2_03	0.555275
0.8	9847977	NaCl	3.49535	5.52637	1	Ent_CamK2_03_S04	Ent_CamK2_03	0.724188
0.75	9871984	NaCl	3.94963	5.72313	1	Ent_CamK2_03_S04	Ent_CamK2_03	0.923283
1	9891991	NaCl	4.08952	6.46712	1	Ent_CamK2_03_S04	Ent_CamK2_03	0.984592
0.75	9907997	NaCl	3.24094	4.82196	1	Ent_CamK2_03_S04	Ent_CamK2_03	0.61269
0.5	9932004	NaCl	2.91896	2.88678	1	Ent_CamK2_03_S04	Ent_CamK2_03	0.471579
0.8	9952011	NaCl	2.88286	4.44311	1	Ent_CamK2_03_S04	Ent_CamK2_03	0.455758
0.75	9976018	NaCl		5.59929	1	Ent_CamK2_03_S04	Ent_CamK2_03
0.65	9996025	NaCl	3.68489	4.8743	1	Ent_CamK2_03_S04	Ent_CamK2_03	0.807259
0.55	10020032	NaCl	2.99674	3.19532	1	Ent_CamK2_03_S04	Ent_CamK2_03	0.505667
0.75	10040039	NaCl	3.83921	5.90559	1	Ent_CamK2_03_S04	Ent_CamK2_03	0.87489
0.65	10060045	NaCl	3.38449	4.71266	1	Ent_CamK2_03_S04	Ent_CamK2_03	0.675603
0.65	10080052	NaCl	3.32813	4.70666	1	Ent_CamK2_03_S04	Ent_CamK2_03	0.650903
1	10104059	NaCl	4.35883	6.79319	1	Ent_CamK2_03_S04	Ent_CamK2_03	1.10262
0.6	10120066	NaCl	3.00582	3.75879	1	Ent_CamK2_03_S04	Ent_CamK2_03	0.509646
0.95	10144073	NaCl	4.18846	7.12704	1	Ent_CamK2_03_S04	Ent_CamK2_03	1.02795
0.75	10168080	NaCl	2.90106	4.64869	1	Ent_CamK2_03_S04	Ent_CamK2_03	0.463732
0.7	10192087	NaCl	4.17237	6.19744	1	Ent_CamK2_03_S04	Ent_CamK2_03	1.0209
0.75	10212093	NaCl	3.64736	4.7683	1	Ent_CamK2_03_S04	Ent_CamK2_03	0.790809
0.75	10228100	NaCl	4.07988	5.14946	1	Ent_CamK2_03_S04	Ent_CamK2_03	0.980368
0.75	10252107	NaCl	4.78295	5.4768	1	Ent_CamK2_03_S04	Ent_CamK2_03	1.2885
0.5	10268114	NaCl	2.13491	1.63457	1	Ent_CamK2_03_S04	Ent_CamK2_03	0.127958
0.85	10292121	NaCl	3.70102	5.70727	1	Ent_CamK2_03_S04	Ent_CamK2_03	0.814325
0.7	10308127	NaCl	3.69865	4.55985	1	Ent_CamK2_03_S04	Ent_CamK2_03	0.813286
0.7	10328134	NaCl	4.2852	5.23807	1	Ent_CamK2_03_S04	Ent_CamK2_03	1.07035
1	10344141	NaCl	3.86531	6.42353	1	Ent_CamK2_03_S04	Ent_CamK2_03	0.88633
1	10364147	NaCl			1	Ent_CamK2_03_S04	Ent_CamK2_03
0.9	10384154	NaCl	3.84835	5.89264	1	Ent_CamK2_03_S04	Ent_CamK2_03	0.878895
0.9	10400161	NaCl	3.59115	5.78862	1	Ent_CamK2_03_S04	Ent_CamK2_03	0.766173
0.75	10424168	NaCl	4.01292	5.08474	1	Ent_CamK2_03_S04	Ent_CamK2_03	0.951022
0.95	10444175	NaCl	4.02514	5.70911	1	Ent_CamK2_03_S04	Ent_CamK2_03	0.956378
0.6	10460181	NaCl	2.43479	2.89191	1	Ent_CamK2_03_S04	Ent_CamK2_03	0.259385
0.8	10484188	NaCl	4.22081	5.50892	1	Ent_CamK2_03_S04	Ent_CamK2_03	1.04213
0.9	10508195	NaCl	3.46868	5.88537	1	Ent_CamK2_03_S04	Ent_CamK2_03	0.712501
1	10528202	NaCl	4.18505	7.09082	1	Ent_CamK2_03_S04	Ent_CamK2_03	1.02646
0.6	10552209	NaCl	2.53202	2.86523	1	Ent_CamK2_03_S04	Ent_CamK2_03	0.301999
0.9	10568215	NaCl	3.31591	5.73543	1	Ent_CamK2_03_S04	Ent_CamK2_03	0.645548
0.5	10592222	NaCl	1.84294	1.93591	1	Ent_CamK2_03_S04	Ent_CamK2_03	0
0.95	10616229	NaCl	4.02443	5.77764	1	Ent_CamK2_03_S04	Ent_CamK2_03	0.956064
0.55	10640236	NaCl	2.33408	2.26812	1	Ent_CamK2_03_S04	Ent_CamK2_03	0.215247
0.95	10660243	NaCl	3.51437	5.29965	1	Ent_CamK2_03_S04	Ent_CamK2_03	0.732524
0.8	10680250	NaCl	3.64977	5.40745	1	Ent_CamK2_03_S04	Ent_CamK2_03	0.791867
0.85	10700257	NaCl	3.51127	5.68351	1	Ent_CamK2_03_S04	Ent_CamK2_03	0.731168
0.55	10716263	NaCl	2.39423	2.19546	1	Ent_CamK2_03_S04	Ent_CamK2_03	0.24161
0.7	10732270	NaCl	3.2759	4.74127	1	Ent_CamK2_03_S04	Ent_CamK2_03	0.628011
0.95	10756277	NaCl	4.1204	6.20576	1	Ent_CamK2_03_S04	Ent_CamK2_03	0.998123
0.9	10780284	NaCl	4.0607	6.44412	1	Ent_CamK2_03_S04	Ent_CamK2_03	0.971963
0.85	10800291	NaCl	3.14389	4.91146	1	Ent_CamK2_03_S04	Ent_CamK2_03	0.570156
0.55	10816297	NaCl	2.55386	2.17778	1	Ent_CamK2_03_S04	Ent_CamK2_03	0.311571
0.5	10832304	NaCl	3.00545	3.38552	1	Ent_CamK2_03_S04	Ent_CamK2_03	0.509485
0.6	10848310	NaCl	2.80409	2.96724	1	Ent_CamK2_03_S04	Ent_CamK2_03	0.421233
0.65	10864317	NaCl	3.18887	4.57888	1	Ent_CamK2_03_S04	Ent_CamK2_03	0.589869
0.85	10880324	NaCl	3.33201	5.27578	1	Ent_CamK2_03_S04	Ent_CamK2_03	0.652602
0.75	10896330	NaCl	3.33996	5.26379	1	Ent_CamK2_03_S04	Ent_CamK2_03	0.656086
0.7	10912337	NaCl	3.16317	4.40766	1	Ent_CamK2_03_S04	Ent_CamK2_03	0.578607
1	8244914	Dz 5mg/kg	3.74126	5.19093	1	Ent_CamK2_03_S05	Ent_CamK2_03	0.831961
0.6	8260921	Dz 5mg/kg	3.33994	3.70185	1	Ent_CamK2_03_S05	Ent_CamK2_03	0.656077
0.5	8280928	Dz 5mg/kg	2.06172	2.33468	1	Ent_CamK2_03_S05	Ent_CamK2_03	0.0958823
0.55	8304935	Dz 5mg/kg	2.03137	1.99855	1	Ent_CamK2_03_S05	Ent_CamK2_03	0.0825824
0.65	8320941	Dz 5mg/kg	3.01861	4.69459	1	Ent_CamK2_03_S05	Ent_CamK2_03	0.515253
0.85	8340948	Dz 5mg/kg	4.24053	5.55003	1	Ent_CamK2_03_S05	Ent_CamK2_03	1.05077
0.75	8364955	Dz 5mg/kg	3.71698	6.33009	1	Ent_CamK2_03_S05	Ent_CamK2_03	0.821321
0.8	8388962	Dz 5mg/kg	3.01457	4.68076	1	Ent_CamK2_03_S05	Ent_CamK2_03	0.513483
1	8404969	Dz 5mg/kg	4.2606	5.92263	1	Ent_CamK2_03_S05	Ent_CamK2_03	1.05957
0.75	8428976	Dz 5mg/kg	3.70308	4.95291	1	Ent_CamK2_03_S05	Ent_CamK2_03	0.815228
0.9	8448982	Dz 5mg/kg	3.51779	4.50557	1	Ent_CamK2_03_S05	Ent_CamK2_03	0.734025
0.55	8468989	Dz 5mg/kg			1	Ent_CamK2_03_S05	Ent_CamK2_03
0.95	8492996	Dz 5mg/kg	4.08219	6.20543	1	Ent_CamK2_03_S05	Ent_CamK2_03	0.981379
1	8513003	Dz 5mg/kg	3.17999	5.04984	1	Ent_CamK2_03_S05	Ent_CamK2_03	0.585977
0.9	8537010	Dz 5mg/kg	3.5602	6.21153	1	Ent_CamK2_03_S05	Ent_CamK2_03	0.752612
0.75	8553017	Dz 5mg/kg	2.97707	3.55647	1	Ent_CamK2_03_S05	Ent_CamK2_03	0.497046
0.7	8569023	Dz 5mg/kg	2.66381	4.72206	1	Ent_CamK2_03_S05	Ent_CamK2_03	0.359756
0.7	8589030	Dz 5mg/kg	2.83691	4.16888	1	Ent_CamK2_03_S05	Ent_CamK2_03	0.43562
0.7	8609037	Dz 5mg/kg	3.63202	4.74796	1	Ent_CamK2_03_S05	Ent_CamK2_03	0.784087
0.9	8633044	Dz 5mg/kg	3.41679	5.19253	1	Ent_CamK2_03_S05	Ent_CamK2_03	0.689761
0.7	8653050	Dz 5mg/kg	3.17647	3.96325	1	Ent_CamK2_03_S05	Ent_CamK2_03	0.584435
0.95	8677057	Dz 5mg/kg	4.51003	5.93914	1	Ent_CamK2_03_S05	Ent_CamK2_03	1.16888
0.95	8693064	Dz 5mg/kg	3.58719	5.62493	1	Ent_CamK2_03_S05	Ent_CamK2_03	0.76444
0.6	8713071	Dz 5mg/kg	2.47237	3.51163	1	Ent_CamK2_03_S05	Ent_CamK2_03	0.275857
0.85	8729077	Dz 5mg/kg	4.74895	5.77977	1	Ent_CamK2_03_S05	Ent_CamK2_03	1.2736
0.65	8753084	Dz 5mg/kg	3.08607	4.28481	1	Ent_CamK2_03_S05	Ent_CamK2_03	0.544818
0.75	8773091	Dz 5mg/kg	3.70661	5.60945	1	Ent_CamK2_03_S05	Ent_CamK2_03	0.816777
0.55	8789098	Dz 5mg/kg	2.23981	2.08353	1	Ent_CamK2_03_S05	Ent_CamK2_03	0.173932
0.6	8813105	Dz 5mg/kg	2.263	2.9241	1	Ent_CamK2_03_S05	Ent_CamK2_03	0.184097
0.8	8829111	Dz 5mg/kg	3.42966	5.24722	1	Ent_CamK2_03_S05	Ent_CamK2_03	0.695399
1	8853118	Dz 5mg/kg	3.62391	5.81839	1	Ent_CamK2_03_S05	Ent_CamK2_03	0.780533
0.95	8869125	Dz 5mg/kg	5.16944	6.17419	1	Ent_CamK2_03_S05	Ent_CamK2_03	1.45788
0.65	8885132	Dz 5mg/kg	3.80421	4.84377	1	Ent_CamK2_03_S05	Ent_CamK2_03	0.859551
0.6	8909138	Dz 5mg/kg	2.12084	2.51217	1	Ent_CamK2_03_S05	Ent_CamK2_03	0.121792
0.75	8929145	Dz 5mg/kg	3.27584	4.43361	1	Ent_CamK2_03_S05	Ent_CamK2_03	0.627987
0.8	8945152	Dz 5mg/kg	3.035	4.24383	1	Ent_CamK2_03_S05	Ent_CamK2_03	0.522433
0.55	8965159	Dz 5mg/kg		4.25982	1	Ent_CamK2_03_S05	Ent_CamK2_03
0.75	8989166	Dz 5mg/kg	3.81574	5.67598	1	Ent_CamK2_03_S05	Ent_CamK2_03	0.864602
0.5	9005172	Dz 5mg/kg			1	Ent_CamK2_03_S05	Ent_CamK2_03
0.95	9025179	Dz 5mg/kg	4.38164	6.66937	1	Ent_CamK2_03_S05	Ent_CamK2_03	1.11262
0.8	9049186	Dz 5mg/kg	2.83655	4.66456	1	Ent_CamK2_03_S05	Ent_CamK2_03	0.435463
0.55	9069193	Dz 5mg/kg	2.44523	2.50833	1	Ent_CamK2_03_S05	Ent_CamK2_03	0.263958
0.6	9089200	Dz 5mg/kg	3.41699	3.27239	1	Ent_CamK2_03_S05	Ent_CamK2_03	0.689849
0.75	9105206	Dz 5mg/kg	3.50072	5.2227	1	Ent_CamK2_03_S05	Ent_CamK2_03	0.726543
0.85	9125213	Dz 5mg/kg	3.98064	5.81347	1	Ent_CamK2_03_S05	Ent_CamK2_03	0.936874
0.5	9149220	Dz 5mg/kg	2.27112	2.62673	1	Ent_CamK2_03_S05	Ent_CamK2_03	0.187655
0.5	9165227	Dz 5mg/kg	2.36541	3.3034	1	Ent_CamK2_03_S05	Ent_CamK2_03	0.22898
0.5	9185233	Dz 5mg/kg	2.81693	3.34938	1	Ent_CamK2_03_S05	Ent_CamK2_03	0.426865
0.85	9205240	Dz 5mg/kg	4.94167	6.67146	1	Ent_CamK2_03_S05	Ent_CamK2_03	1.35806
0.9	9221247	Dz 5mg/kg	4.37634	5.61541	1	Ent_CamK2_03_S05	Ent_CamK2_03	1.1103
0.8	9237253	Dz 5mg/kg	4.0882	5.70725	1	Ent_CamK2_03_S05	Ent_CamK2_03	0.984012
0.65	9253260	Dz 5mg/kg	2.88009	3.96221	1	Ent_CamK2_03_S05	Ent_CamK2_03	0.454545
0.75	9277267	Dz 5mg/kg	3.82739	4.47476	1	Ent_CamK2_03_S05	Ent_CamK2_03	0.86971
0.85	9297274	Dz 5mg/kg	4.29432	6.60193	1	Ent_CamK2_03_S05	Ent_CamK2_03	1.07435
0.75	9321281	Dz 5mg/kg	3.74369	5.38491	1	Ent_CamK2_03_S05	Ent_CamK2_03	0.833026
0.75	9345288	Dz 5mg/kg	3.5631		1	Ent_CamK2_03_S05	Ent_CamK2_03	0.75388
0.65	9369294	Dz 5mg/kg	2.8451		1	Ent_CamK2_03_S05	Ent_CamK2_03	0.43921
0.7	9385301	Dz 5mg/kg	4.39349	5.79169	1	Ent_CamK2_03_S05	Ent_CamK2_03	1.11781
1	9401308	Dz 5mg/kg	3.70198	5.6676	1	Ent_CamK2_03_S05	Ent_CamK2_03	0.814747
0.9	9425315	Dz 5mg/kg	3.3838	4.86491	1	Ent_CamK2_03_S05	Ent_CamK2_03	0.675302
0.95	8427587	NaCl	3.88951	5.80072	2	Ent_CamK2_03_S08	Ent_CamK2_03	0.897727
0.9	8443593	NaCl	3.53321	5.7787	2	Ent_CamK2_03_S08	Ent_CamK2_03	0.754225
0.55	8463600	NaCl	2.30386	2.06645	2	Ent_CamK2_03_S08	Ent_CamK2_03	0.259087
0.85	8479607	NaCl	3.60974	5.11813	2	Ent_CamK2_03_S08	Ent_CamK2_03	0.785048
1	8499613	NaCl	4.30489	6.98921	2	Ent_CamK2_03_S08	Ent_CamK2_03	1.06503
0.7	8519620	NaCl	3.49261	5.51117	2	Ent_CamK2_03_S08	Ent_CamK2_03	0.737871
1	8543627	NaCl	4.03812	6.11434	2	Ent_CamK2_03_S08	Ent_CamK2_03	0.957584
0.65	8567634	NaCl	2.59587	3.67904	2	Ent_CamK2_03_S08	Ent_CamK2_03	0.376696
0.7	8587641	NaCl	3.85475	5.33178	2	Ent_CamK2_03_S08	Ent_CamK2_03	0.883727
1	8611648	NaCl	4.35691	6.084	2	Ent_CamK2_03_S08	Ent_CamK2_03	1.08598
0.6	8631655	NaCl	2.72618	3.62952	2	Ent_CamK2_03_S08	Ent_CamK2_03	0.429179
0.9	8647661	NaCl	3.7269	5.54223	2	Ent_CamK2_03_S08	Ent_CamK2_03	0.832235
0.95	8671668	NaCl	4.56309	6.55389	2	Ent_CamK2_03_S08	Ent_CamK2_03	1.16902
0.75	8695675	NaCl	3.96263	5.38264	2	Ent_CamK2_03_S08	Ent_CamK2_03	0.92718
0.75	8711682	NaCl	3.3477	5.19647	2	Ent_CamK2_03_S08	Ent_CamK2_03	0.679506
0.85	8731689	NaCl	3.67512	5.71931	2	Ent_CamK2_03_S08	Ent_CamK2_03	0.811378
0.8	8747695	NaCl	3.56	6.09311	2	Ent_CamK2_03_S08	Ent_CamK2_03	0.765015
0.8	8763702	NaCl	3.66274	5.64418	2	Ent_CamK2_03_S08	Ent_CamK2_03	0.806392
1	8783709	NaCl	4.07495	6.43855	2	Ent_CamK2_03_S08	Ent_CamK2_03	0.972416
0.55	8803715	NaCl	2.40158	3.00321	2	Ent_CamK2_03_S08	Ent_CamK2_03	0.298444
0.5	8819722	NaCl	4.16256	4.37062	2	Ent_CamK2_03_S08	Ent_CamK2_03	1.0077
0.5	8839729	NaCl	1.93054	2.67987	2	Ent_CamK2_03_S08	Ent_CamK2_03	0.108727
1	8863736	NaCl	3.9423	6.62238	2	Ent_CamK2_03_S08	Ent_CamK2_03	0.918989
0.75	8887743	NaCl	3.82728	5.6752	2	Ent_CamK2_03_S08	Ent_CamK2_03	0.872664
0.6	8911750	NaCl	2.07602	2.67376	2	Ent_CamK2_03_S08	Ent_CamK2_03	0.167318
0.5	8927756	NaCl	1.66059	1.59057	2	Ent_CamK2_03_S08	Ent_CamK2_03	0
0.75	8951763	NaCl	3.31901	5.65625	2	Ent_CamK2_03_S08	Ent_CamK2_03	0.667953
0.75	8975770	NaCl	2.87751	4.45445	2	Ent_CamK2_03_S08	Ent_CamK2_03	0.490129
0.9	8991777	NaCl	4.02888	6.47667	2	Ent_CamK2_03_S08	Ent_CamK2_03	0.953863
0.55	9015784	NaCl	2.07976	1.37816	2	Ent_CamK2_03_S08	Ent_CamK2_03	0.168825
0.95	9031790	NaCl	3.63841	6.15739	2	Ent_CamK2_03_S08	Ent_CamK2_03	0.796592
0.75	9047797	NaCl	3.88093	5.43396	2	Ent_CamK2_03_S08	Ent_CamK2_03	0.894272
0.85	9071804	NaCl	4.25467	6.18285	2	Ent_CamK2_03_S08	Ent_CamK2_03	1.0448
0.75	9091811	NaCl	3.48039	6.20801	2	Ent_CamK2_03_S08	Ent_CamK2_03	0.73295
0.7	9111818	NaCl	3.78001	4.33221	2	Ent_CamK2_03_S08	Ent_CamK2_03	0.853624
0.8	9127824	NaCl	3.91057	5.71038	2	Ent_CamK2_03_S08	Ent_CamK2_03	0.906211
0.9	9143831	NaCl	3.68563	5.87338	2	Ent_CamK2_03_S08	Ent_CamK2_03	0.815612
0.65	9167838	NaCl	3.09113	4.23293	2	Ent_CamK2_03_S08	Ent_CamK2_03	0.576169
0.7	9183844	NaCl	3.2512	5.32311	2	Ent_CamK2_03_S08	Ent_CamK2_03	0.640641
0.65	9199851	NaCl	3.2721	4.59859	2	Ent_CamK2_03_S08	Ent_CamK2_03	0.649056
0.85	9215858	NaCl	4.30072	5.76881	2	Ent_CamK2_03_S08	Ent_CamK2_03	1.06335
0.55	9235864	NaCl	2.2235	2.62834	2	Ent_CamK2_03_S08	Ent_CamK2_03	0.226718
0.7	9259871	NaCl	3.05192	4.37905	2	Ent_CamK2_03_S08	Ent_CamK2_03	0.560379
0.8	9275878	NaCl	3.64033	5.52865	2	Ent_CamK2_03_S08	Ent_CamK2_03	0.797368
0.85	9295885	NaCl	3.65938	5.623	2	Ent_CamK2_03_S08	Ent_CamK2_03	0.805042
0.95	9319892	NaCl	3.5093	5.89509	2	Ent_CamK2_03_S08	Ent_CamK2_03	0.744594
0.6	9343899	NaCl	2.87062	3.73024	2	Ent_CamK2_03_S08	Ent_CamK2_03	0.487357
0.5	9367906	NaCl	2.61678	2.75063	2	Ent_CamK2_03_S08	Ent_CamK2_03	0.38512
0.6	9391913	NaCl	2.81112	3.89712	2	Ent_CamK2_03_S08	Ent_CamK2_03	0.463392
0.75	9411919	NaCl	3.47456	5.57628	2	Ent_CamK2_03_S08	Ent_CamK2_03	0.730603
0.65	9431926	NaCl	2.6542	3.95771	2	Ent_CamK2_03_S08	Ent_CamK2_03	0.400189
0.75	9455933	NaCl		5.98464	2	Ent_CamK2_03_S08	Ent_CamK2_03
0.95	9471940	NaCl	4.64062	7.52855	2	Ent_CamK2_03_S08	Ent_CamK2_03	1.20025
0.8	9491947	NaCl	3.85639	5.29244	2	Ent_CamK2_03_S08	Ent_CamK2_03	0.88439
0.5	9511953	NaCl	3.06731	3.36841	2	Ent_CamK2_03_S08	Ent_CamK2_03	0.566575
0.9	9527960	NaCl	4.63664	6.29084	2	Ent_CamK2_03_S08	Ent_CamK2_03	1.19864
0.6	9547967	NaCl	2.83213	2.98622	2	Ent_CamK2_03_S08	Ent_CamK2_03	0.471853
0.75	9567974	NaCl	3.43245	5.38961	2	Ent_CamK2_03_S08	Ent_CamK2_03	0.713642
0.55	9591981	NaCl	2.7633	2.84437	2	Ent_CamK2_03_S08	Ent_CamK2_03	0.444133
0.65	9607987	NaCl	3.34062	4.5122	2	Ent_CamK2_03_S08	Ent_CamK2_03	0.676657
0.9	8175410	Dz 5mg/kg	3.87929	5.65498	2	Ent_CamK2_03_S09	Ent_CamK2_03	0.89361
0.75	8191416	Dz 5mg/kg	3.77287	5.76051	2	Ent_CamK2_03_S09	Ent_CamK2_03	0.850749
0.95	8215423	Dz 5mg/kg	3.12612	5.43049	2	Ent_CamK2_03_S09	Ent_CamK2_03	0.590261
0.7	8239430	Dz 5mg/kg	3.04351	4.77815	2	Ent_CamK2_03_S09	Ent_CamK2_03	0.556991
0.9	8263437	Dz 5mg/kg	3.16379	5.0866	2	Ent_CamK2_03_S09	Ent_CamK2_03	0.605433
0.85	8283444	Dz 5mg/kg	3.29811	5.35192	2	Ent_CamK2_03_S09	Ent_CamK2_03	0.659536
0.95	8307451	Dz 5mg/kg	2.98591	4.80949	2	Ent_CamK2_03_S09	Ent_CamK2_03	0.533789
0.7	8327458	Dz 5mg/kg	3.02911	4.69056	2	Ent_CamK2_03_S09	Ent_CamK2_03	0.551191
0.95	8343464	Dz 5mg/kg	3.09515	4.85468	2	Ent_CamK2_03_S09	Ent_CamK2_03	0.577791
0.8	8367471	Dz 5mg/kg	3.10669	4.8885	2	Ent_CamK2_03_S09	Ent_CamK2_03	0.582436
0.95	8391478	Dz 5mg/kg	3.41365	5.81883	2	Ent_CamK2_03_S09	Ent_CamK2_03	0.70607
1	8411485	Dz 5mg/kg	3.84337	5.51084	2	Ent_CamK2_03_S09	Ent_CamK2_03	0.879144
0.55	8431492	Dz 5mg/kg	2.66865	2.30394	2	Ent_CamK2_03_S09	Ent_CamK2_03	0.406009
0.85	8451499	Dz 5mg/kg	3.36011	5.29213	2	Ent_CamK2_03_S09	Ent_CamK2_03	0.684504
0.95	8471505	Dz 5mg/kg	3.60982	5.85409	2	Ent_CamK2_03_S09	Ent_CamK2_03	0.785078
0.65	8491512	Dz 5mg/kg	3.26175	4.69147	2	Ent_CamK2_03_S09	Ent_CamK2_03	0.644888
0.5	8515519	Dz 5mg/kg	1.83777	1.91061	2	Ent_CamK2_03_S09	Ent_CamK2_03	0.0713606
0.9	8531526	Dz 5mg/kg	3.04784	4.50802	2	Ent_CamK2_03_S09	Ent_CamK2_03	0.558733
0.6	8555533	Dz 5mg/kg	2.4249	2.48939	2	Ent_CamK2_03_S09	Ent_CamK2_03	0.307838
0.55	8575539	Dz 5mg/kg	1.81299	1.77399	2	Ent_CamK2_03_S09	Ent_CamK2_03	0.0613803
0.8	8595546	Dz 5mg/kg	3.57332	5.57079	2	Ent_CamK2_03_S09	Ent_CamK2_03	0.770379
0.75	8611553	Dz 5mg/kg	2.99231	4.75736	2	Ent_CamK2_03_S09	Ent_CamK2_03	0.536368
0.85	8627559	Dz 5mg/kg	3.76622	5.33305	2	Ent_CamK2_03_S09	Ent_CamK2_03	0.848069
0.55	8651566	Dz 5mg/kg	2.08645	1.89669	2	Ent_CamK2_03_S09	Ent_CamK2_03	0.17152
0.7	8667573	Dz 5mg/kg	3.28705	4.85053	2	Ent_CamK2_03_S09	Ent_CamK2_03	0.65508
0.8	8683580	Dz 5mg/kg	2.7144	4.55726	2	Ent_CamK2_03_S09	Ent_CamK2_03	0.424436
1	8707587	Dz 5mg/kg	3.2843	4.95359	2	Ent_CamK2_03_S09	Ent_CamK2_03	0.653972
0.5	8731594	Dz 5mg/kg	1.99994	1.98771	2	Ent_CamK2_03_S09	Ent_CamK2_03	0.136677
1	8751600	Dz 5mg/kg	3.20483	5.11572	2	Ent_CamK2_03_S09	Ent_CamK2_03	0.621965
0.75	8771607	Dz 5mg/kg	3.33329	4.96084	2	Ent_CamK2_03_S09	Ent_CamK2_03	0.673703
0.6	8791614	Dz 5mg/kg	2.31999	3.19081	2	Ent_CamK2_03_S09	Ent_CamK2_03	0.265584
0.75	8811621	Dz 5mg/kg	3.81164	4.90713	2	Ent_CamK2_03_S09	Ent_CamK2_03	0.866366
0.8	8827627	Dz 5mg/kg	4.02901	5.80676	2	Ent_CamK2_03_S09	Ent_CamK2_03	0.953912
0.9	8843634	Dz 5mg/kg	3.48398	5.35614	2	Ent_CamK2_03_S09	Ent_CamK2_03	0.734397
0.65	8859641	Dz 5mg/kg	2.4751	4.19238	2	Ent_CamK2_03_S09	Ent_CamK2_03	0.328056
0.7	8883647	Dz 5mg/kg	2.71525	4.59495	2	Ent_CamK2_03_S09	Ent_CamK2_03	0.424777
0.5	8907654	Dz 5mg/kg	1.70774	1.51835	2	Ent_CamK2_03_S09	Ent_CamK2_03	0.0189898
0.65	8927661	Dz 5mg/kg	3.81932	4.69465	2	Ent_CamK2_03_S09	Ent_CamK2_03	0.869456
0.75	8943668	Dz 5mg/kg	3.82956	5.39254	2	Ent_CamK2_03_S09	Ent_CamK2_03	0.873581
0.9	8967675	Dz 5mg/kg			2	Ent_CamK2_03_S09	Ent_CamK2_03
0.5	8991682	Dz 5mg/kg	2.29183	2.03018	2	Ent_CamK2_03_S09	Ent_CamK2_03	0.254241
0.55	9007688	Dz 5mg/kg	1.87586	1.61617	2	Ent_CamK2_03_S09	Ent_CamK2_03	0.0867048
0.65	9027695	Dz 5mg/kg	2.97623	4.3793	2	Ent_CamK2_03_S09	Ent_CamK2_03	0.529893
0.75	9051702	Dz 5mg/kg	3.72683	5.8353	2	Ent_CamK2_03_S09	Ent_CamK2_03	0.832207
1	9067709	Dz 5mg/kg	3.43163	4.90418	2	Ent_CamK2_03_S09	Ent_CamK2_03	0.713312
0.85	9083715	Dz 5mg/kg	3.29848	4.69417	2	Ent_CamK2_03_S09	Ent_CamK2_03	0.659684
0.75	9103722	Dz 5mg/kg	4.39785	6.26583	2	Ent_CamK2_03_S09	Ent_CamK2_03	1.10247
0.55	9119729	Dz 5mg/kg	2.04697	1.95266	2	Ent_CamK2_03_S09	Ent_CamK2_03	0.155619
1	9139735	Dz 5mg/kg	3.36337	5.40613	2	Ent_CamK2_03_S09	Ent_CamK2_03	0.685817
0.8	9163742	Dz 5mg/kg	3.07144	4.87849	2	Ent_CamK2_03_S09	Ent_CamK2_03	0.568239
0.75	9179749	Dz 5mg/kg	4.20906	5.68334	2	Ent_CamK2_03_S09	Ent_CamK2_03	1.02643
0.6	9199756	Dz 5mg/kg	2.4734	2.88293	2	Ent_CamK2_03_S09	Ent_CamK2_03	0.327371
0.75	9223763	Dz 5mg/kg	2.93896	4.68011	2	Ent_CamK2_03_S09	Ent_CamK2_03	0.514881
0.5	9243770	Dz 5mg/kg	1.92657	2.13669	2	Ent_CamK2_03_S09	Ent_CamK2_03	0.107126
0.85	9259776	Dz 5mg/kg	3.67737	4.60999	2	Ent_CamK2_03_S09	Ent_CamK2_03	0.812286
0.7	9275783	Dz 5mg/kg	3.47071	4.6882	2	Ent_CamK2_03_S09	Ent_CamK2_03	0.729051
0.75	9291789	Dz 5mg/kg	3.48885	5.38514	2	Ent_CamK2_03_S09	Ent_CamK2_03	0.736356
0.65	9311796	Dz 5mg/kg	4.63043	4.96668	2	Ent_CamK2_03_S09	Ent_CamK2_03	1.19614
0.6	9335803	Dz 5mg/kg	2.13614	2.7774	2	Ent_CamK2_03_S09	Ent_CamK2_03	0.191533
0.6	9359810	Dz 5mg/kg	2.72295	3.44257	2	Ent_CamK2_03_S09	Ent_CamK2_03	0.42788
0.85	9093400	NaCl	4.24362	5.69313	3	Ent_CamK2_03_S10	Ent_CamK2_03	1.00853
0.6	9113406	NaCl	2.90262	3.21223	3	Ent_CamK2_03_S10	Ent_CamK2_03	0.486143
0.95	9133413	NaCl	4.30916	6.4245	3	Ent_CamK2_03_S10	Ent_CamK2_03	1.03406
0.9	9157420	NaCl	4.68821	5.6331	3	Ent_CamK2_03_S10	Ent_CamK2_03	1.18171
0.8	9173427	NaCl	3.59914	4.84317	3	Ent_CamK2_03_S10	Ent_CamK2_03	0.757469
0.5	9197434	NaCl	2.69707	2.46862	3	Ent_CamK2_03_S10	Ent_CamK2_03	0.406072
0.7	9213440	NaCl	2.87241	4.50936	3	Ent_CamK2_03_S10	Ent_CamK2_03	0.474378
0.75	9233447	NaCl	3.2076	4.0322	3	Ent_CamK2_03_S10	Ent_CamK2_03	0.60495
0.75	9257454	NaCl	3.70099	5.47973	3	Ent_CamK2_03_S10	Ent_CamK2_03	0.797145
0.6	9277461	NaCl	2.7915	3.56982	3	Ent_CamK2_03_S10	Ent_CamK2_03	0.442858
0.95	9301468	NaCl	3.70289	5.92019	3	Ent_CamK2_03_S10	Ent_CamK2_03	0.797884
0.85	9321474	NaCl	4.059	6.08985	3	Ent_CamK2_03_S10	Ent_CamK2_03	0.936607
0.65	9341481	NaCl	3.07344	4.94657	3	Ent_CamK2_03_S10	Ent_CamK2_03	0.552687
1	9365488	NaCl	4.30892	6.52461	3	Ent_CamK2_03_S10	Ent_CamK2_03	1.03396
0.7	9389495	NaCl	3.78249	4.85246	3	Ent_CamK2_03_S10	Ent_CamK2_03	0.828892
0.55	9405502	NaCl	2.12496	2.19014	3	Ent_CamK2_03_S10	Ent_CamK2_03	0.183213
0.9	9421508	NaCl	3.39135	5.40204	3	Ent_CamK2_03_S10	Ent_CamK2_03	0.676529
0.75	9445515	NaCl	3.52771	5.18461	3	Ent_CamK2_03_S10	Ent_CamK2_03	0.729643
0.55	9461522	NaCl	2.4032	2.33975	3	Ent_CamK2_03_S10	Ent_CamK2_03	0.291598
0.9	9477529	NaCl	3.22231	4.82807	3	Ent_CamK2_03_S10	Ent_CamK2_03	0.61068
0.5	9497535	NaCl	2.23658	2.70896	3	Ent_CamK2_03_S10	Ent_CamK2_03	0.226693
0.7	9517542	NaCl	3.3679	5.17208	3	Ent_CamK2_03_S10	Ent_CamK2_03	0.667391
0.6	9537549	NaCl	2.99255	3.22963	3	Ent_CamK2_03_S10	Ent_CamK2_03	0.521175
0.75	9553556	NaCl	2.81604	4.29706	3	Ent_CamK2_03_S10	Ent_CamK2_03	0.452416
0.7	9577563	NaCl	3.69852	4.8614	3	Ent_CamK2_03_S10	Ent_CamK2_03	0.796182
0.8	9601570	NaCl	3.37524	5.13022	3	Ent_CamK2_03_S10	Ent_CamK2_03	0.670252
0.6	9621576	NaCl	2.72861	3.31466	3	Ent_CamK2_03_S10	Ent_CamK2_03	0.418361
0.75	9641583	NaCl	3.48428	5.03656	3	Ent_CamK2_03_S10	Ent_CamK2_03	0.712729
0.85	9657590	NaCl	3.29615	5.02316	3	Ent_CamK2_03_S10	Ent_CamK2_03	0.639443
0.95	9673596	NaCl	3.94406	6.20007	3	Ent_CamK2_03_S10	Ent_CamK2_03	0.891834
0.8	9693603	NaCl	3.5683	5.40554	3	Ent_CamK2_03_S10	Ent_CamK2_03	0.745457
1	9713610	NaCl	3.53857	5.62201	3	Ent_CamK2_03_S10	Ent_CamK2_03	0.733876
0.65	9729617	NaCl	2.60007	3.77802	3	Ent_CamK2_03_S10	Ent_CamK2_03	0.368287
0.75	9753623	NaCl	2.92304	4.33056	3	Ent_CamK2_03_S10	Ent_CamK2_03	0.494099
0.5	9769630	NaCl	2.34859	2.17121	3	Ent_CamK2_03_S10	Ent_CamK2_03	0.270326
0.5	9793637	NaCl	2.26488	2.30701	3	Ent_CamK2_03_S10	Ent_CamK2_03	0.237717
0.5	9809644	NaCl	2.19046	1.94724	3	Ent_CamK2_03_S10	Ent_CamK2_03	0.208724
1	9833651	NaCl	4.16473	7.01336	3	Ent_CamK2_03_S10	Ent_CamK2_03	0.977795
0.65	9857658	NaCl		4.86007	3	Ent_CamK2_03_S10	Ent_CamK2_03
0.75	9881665	NaCl	3.88091	5.37001	3	Ent_CamK2_03_S10	Ent_CamK2_03	0.867232
0.95	9901671	NaCl	3.94782	6.55219	3	Ent_CamK2_03_S10	Ent_CamK2_03	0.893296
0.75	9921678	NaCl	2.93121	4.14674	3	Ent_CamK2_03_S10	Ent_CamK2_03	0.497283
0.65	9937685	NaCl	3.52718	5.71254	3	Ent_CamK2_03_S10	Ent_CamK2_03	0.729438
0.65	9953691	NaCl	3.75874	4.79775	3	Ent_CamK2_03_S10	Ent_CamK2_03	0.81964
0.9	9969698	NaCl	3.46072	5.8821	3	Ent_CamK2_03_S10	Ent_CamK2_03	0.703549
0.8	9993705	NaCl			3	Ent_CamK2_03_S10	Ent_CamK2_03
0.85	10017712	NaCl	4.62331	6.48889	3	Ent_CamK2_03_S10	Ent_CamK2_03	1.15643
0.55	10033719	NaCl	3.05311	3.24033	3	Ent_CamK2_03_S10	Ent_CamK2_03	0.544769
0.55	10049725	NaCl	2.27162	2.7559	3	Ent_CamK2_03_S10	Ent_CamK2_03	0.24034
0.75	10073732	NaCl	3.61344	5.7704	3	Ent_CamK2_03_S10	Ent_CamK2_03	0.76304
1	10089739	NaCl	4.64708	6.70775	3	Ent_CamK2_03_S10	Ent_CamK2_03	1.16569
0.85	10113746	NaCl	3.81574	5.70816	3	Ent_CamK2_03_S10	Ent_CamK2_03	0.841846
0.8	10129752	NaCl	3.91819	6.62156	3	Ent_CamK2_03_S10	Ent_CamK2_03	0.881754
0.7	10149759	NaCl	3.4455	4.30217	3	Ent_CamK2_03_S10	Ent_CamK2_03	0.697621
0.55	10169766	NaCl	3.191	4.04034	3	Ent_CamK2_03_S10	Ent_CamK2_03	0.598483
0.75	10185773	NaCl	4.85353	6.58118	3	Ent_CamK2_03_S10	Ent_CamK2_03	1.24611
1	10209779	NaCl	4.44937	7.22304	3	Ent_CamK2_03_S10	Ent_CamK2_03	1.08867
0.9	10233786	NaCl	3.77383	5.5814	3	Ent_CamK2_03_S10	Ent_CamK2_03	0.825522
0.95	10253793	NaCl	4.56877	5.9572	3	Ent_CamK2_03_S10	Ent_CamK2_03	1.13519
0.6	10273800	NaCl	2.33602	2.80615	3	Ent_CamK2_03_S10	Ent_CamK2_03	0.265427
0.95	9046538	Dz 5mg/kg	3.97855	5.68616	3	Ent_CamK2_03_S12	Ent_CamK2_03	0.905267
0.7	9062544	Dz 5mg/kg	4.4141	5.20562	3	Ent_CamK2_03_S12	Ent_CamK2_03	1.07494
1	9078551	Dz 5mg/kg	3.55014	5.4016	3	Ent_CamK2_03_S12	Ent_CamK2_03	0.738384
0.5	9102558	Dz 5mg/kg	1.98395	2.40535	3	Ent_CamK2_03_S12	Ent_CamK2_03	0.12828
0.9	9126565	Dz 5mg/kg	3.35391	4.46013	3	Ent_CamK2_03_S12	Ent_CamK2_03	0.661944
0.65	9142571	Dz 5mg/kg	2.93525	3.77298	3	Ent_CamK2_03_S12	Ent_CamK2_03	0.498856
0.7	9166578	Dz 5mg/kg	3.57867	4.48629	3	Ent_CamK2_03_S12	Ent_CamK2_03	0.749498
0.9	9182585	Dz 5mg/kg	3.18515	5.0552	3	Ent_CamK2_03_S12	Ent_CamK2_03	0.596204
0.95	9198592	Dz 5mg/kg	3.0263	4.84382	3	Ent_CamK2_03_S12	Ent_CamK2_03	0.534324
0.7	9214598	Dz 5mg/kg	3.02484	4.54652	3	Ent_CamK2_03_S12	Ent_CamK2_03	0.533755
0.7	9230605	Dz 5mg/kg	3.25559	4.23952	3	Ent_CamK2_03_S12	Ent_CamK2_03	0.623641
0.75	9246611	Dz 5mg/kg	3.0914	5.05305	3	Ent_CamK2_03_S12	Ent_CamK2_03	0.559681
0.75	9270618	Dz 5mg/kg	3.98325	5.81526	3	Ent_CamK2_03_S12	Ent_CamK2_03	0.907099
0.55	9290625	Dz 5mg/kg	1.65464	1.95	3	Ent_CamK2_03_S12	Ent_CamK2_03	0
0.65	9314632	Dz 5mg/kg	3.18857	4.06341	3	Ent_CamK2_03_S12	Ent_CamK2_03	0.597536
0.9	9334639	Dz 5mg/kg	3.21624	5.53727	3	Ent_CamK2_03_S12	Ent_CamK2_03	0.608314
1	9350645	Dz 5mg/kg	3.42757	5.65064	3	Ent_CamK2_03_S12	Ent_CamK2_03	0.690638
0.85	9370652	Dz 5mg/kg	2.69166	4.51807	3	Ent_CamK2_03_S12	Ent_CamK2_03	0.403967
0.75	9386659	Dz 5mg/kg	3.60604	4.95588	3	Ent_CamK2_03_S12	Ent_CamK2_03	0.76016
0.75	9406666	Dz 5mg/kg	3.77463	5.31534	3	Ent_CamK2_03_S12	Ent_CamK2_03	0.825833
1	9426672	Dz 5mg/kg	3.68584	5.23959	3	Ent_CamK2_03_S12	Ent_CamK2_03	0.791243
0.5	9450679	Dz 5mg/kg	2.36958	2.02588	3	Ent_CamK2_03_S12	Ent_CamK2_03	0.2785
0.65	9470686	Dz 5mg/kg	3.24384	4.212	3	Ent_CamK2_03_S12	Ent_CamK2_03	0.619065
0.8	9490693	Dz 5mg/kg	3.014	4.86231	3	Ent_CamK2_03_S12	Ent_CamK2_03	0.529533
0.6	9506700	Dz 5mg/kg	2.63177	3.13319	3	Ent_CamK2_03_S12	Ent_CamK2_03	0.380637
0.75	9526706	Dz 5mg/kg	3.30287	4.66961	3	Ent_CamK2_03_S12	Ent_CamK2_03	0.642059
0.9	9550713	Dz 5mg/kg	3.5438	5.26041	3	Ent_CamK2_03_S12	Ent_CamK2_03	0.735914
0.5	9566720	Dz 5mg/kg	1.86493	2.0008	3	Ent_CamK2_03_S12	Ent_CamK2_03	0.0819166
0.6	9590727	Dz 5mg/kg	3.08577	2.88444	3	Ent_CamK2_03_S12	Ent_CamK2_03	0.557488
0.6	9614734	Dz 5mg/kg	2.2514	2.73185	3	Ent_CamK2_03_S12	Ent_CamK2_03	0.232466
0.75	9634741	Dz 5mg/kg	3.87059	5.51101	3	Ent_CamK2_03_S12	Ent_CamK2_03	0.863214
0.8	9658748	Dz 5mg/kg	3.30134	5.26753	3	Ent_CamK2_03_S12	Ent_CamK2_03	0.641463
0.75	9674754	Dz 5mg/kg	3.11863	4.12204	3	Ent_CamK2_03_S12	Ent_CamK2_03	0.570291
0.75	9698761	Dz 5mg/kg	3.18084	4.24771	3	Ent_CamK2_03_S12	Ent_CamK2_03	0.594525
0.6	9714768	Dz 5mg/kg	2.59219	3.07537	3	Ent_CamK2_03_S12	Ent_CamK2_03	0.365219
0.85	9734774	Dz 5mg/kg	3.4431	5.51731	3	Ent_CamK2_03_S12	Ent_CamK2_03	0.696685
0.95	9754781	Dz 5mg/kg	4.26788	5.79123	3	Ent_CamK2_03_S12	Ent_CamK2_03	1.01798
0.75	9770788	Dz 5mg/kg	3.37619	5.08108	3	Ent_CamK2_03_S12	Ent_CamK2_03	0.670621
0.55	9786795	Dz 5mg/kg	2.72615	2.88983	3	Ent_CamK2_03_S12	Ent_CamK2_03	0.417401
1	9806801	Dz 5mg/kg	3.32114	5.20738	3	Ent_CamK2_03_S12	Ent_CamK2_03	0.649175
0.95	9826808	Dz 5mg/kg	3.36929	5.25074	3	Ent_CamK2_03_S12	Ent_CamK2_03	0.667934
0.8	9850815	Dz 5mg/kg	3.26273	3.75305	3	Ent_CamK2_03_S12	Ent_CamK2_03	0.626424
0.55	9870822	Dz 5mg/kg	2.35768	2.52885	3	Ent_CamK2_03_S12	Ent_CamK2_03	0.273867
0.5	9894829	Dz 5mg/kg	2.39076	1.98633	3	Ent_CamK2_03_S12	Ent_CamK2_03	0.286753
0.55	9910835	Dz 5mg/kg	1.79202	1.77678	3	Ent_CamK2_03_S12	Ent_CamK2_03	0.0535151
1	9930842	Dz 5mg/kg	3.58335	4.82191	3	Ent_CamK2_03_S12	Ent_CamK2_03	0.751318
0.8	9954849	Dz 5mg/kg	4.74912	7.34901	3	Ent_CamK2_03_S12	Ent_CamK2_03	1.20544
0.85	9978856	Dz 5mg/kg	3.02542	4.12429	3	Ent_CamK2_03_S12	Ent_CamK2_03	0.53398
0.85	9998863	Dz 5mg/kg	2.90311	4.24863	3	Ent_CamK2_03_S12	Ent_CamK2_03	0.486336
0.95	10014869	Dz 5mg/kg	4.5355	5.9905	3	Ent_CamK2_03_S12	Ent_CamK2_03	1.12222
0.55	10030876	Dz 5mg/kg	2.79197	2.65619	3	Ent_CamK2_03_S12	Ent_CamK2_03	0.443042
0.5	10046883	Dz 5mg/kg	2.92341	2.50993	3	Ent_CamK2_03_S12	Ent_CamK2_03	0.494243
0.8	10070890	Dz 5mg/kg	3.495	5.43556	3	Ent_CamK2_03_S12	Ent_CamK2_03	0.716903
0.7	10090896	Dz 5mg/kg	2.54563	3.40189	3	Ent_CamK2_03_S12	Ent_CamK2_03	0.347081
0.85	10114903	Dz 5mg/kg	3.93439	5.11517	3	Ent_CamK2_03_S12	Ent_CamK2_03	0.888067
0.65	10134910	Dz 5mg/kg	3.227	4.74074	3	Ent_CamK2_03_S12	Ent_CamK2_03	0.612503
0.65	10158917	Dz 5mg/kg	2.4407	3.76865	3	Ent_CamK2_03_S12	Ent_CamK2_03	0.306207
0.75	10182924	Dz 5mg/kg	3.23734	3.94516	3	Ent_CamK2_03_S12	Ent_CamK2_03	0.616534
0.9	10202931	Dz 5mg/kg	3.62581	5.4568	3	Ent_CamK2_03_S12	Ent_CamK2_03	0.767859
0.6	10222938	Dz 5mg/kg	2.44536	3.11964	3	Ent_CamK2_03_S12	Ent_CamK2_03	0.30802
0.75	8358698	NaCl	7.98982	12.8336	0	Ent_CamK2_04_S01	Ent_CamK2_04	1.06998
0.65	8374705	NaCl	7.38889	11.2151	0	Ent_CamK2_04_S01	Ent_CamK2_04	0.905074
0.55	8398712	NaCl			0	Ent_CamK2_04_S01	Ent_CamK2_04
0.9	8418719	NaCl	8.1043	12.8297	0	Ent_CamK2_04_S01	Ent_CamK2_04	1.1014
0.95	8438726	NaCl	7.98774	12.7995	0	Ent_CamK2_04_S01	Ent_CamK2_04	1.06941
0.55	8454732	NaCl	7.14027	12.1921	0	Ent_CamK2_04_S01	Ent_CamK2_04	0.836846
1	8470739	NaCl	8.1209	12.6804	0	Ent_CamK2_04_S01	Ent_CamK2_04	1.10595
0.5	8490746	NaCl	6.1247	7.7843	0	Ent_CamK2_04_S01	Ent_CamK2_04	0.558152
0.9	8506752	NaCl	8.52608	14.4277	0	Ent_CamK2_04_S01	Ent_CamK2_04	1.21715
0.75	8522759	NaCl	7.89553	12.073	0	Ent_CamK2_04_S01	Ent_CamK2_04	1.04411
0.7	8542766	NaCl	6.72077	10.9748	0	Ent_CamK2_04_S01	Ent_CamK2_04	0.721726
0.85	8566773	NaCl		13.1354	0	Ent_CamK2_04_S01	Ent_CamK2_04
0.95	8582780	NaCl	7.99074	11.4067	0	Ent_CamK2_04_S01	Ent_CamK2_04	1.07024
0.95	8606787	NaCl	8.27072	12.2897	0	Ent_CamK2_04_S01	Ent_CamK2_04	1.14707
0.85	8622793	NaCl	7.48137	11.742	0	Ent_CamK2_04_S01	Ent_CamK2_04	0.930453
0.9	8646800	NaCl	7.16961	11.7073	0	Ent_CamK2_04_S01	Ent_CamK2_04	0.844898
0.5	8662807	NaCl	6.14352	8.75274	0	Ent_CamK2_04_S01	Ent_CamK2_04	0.563316
0.75	8682814	NaCl	7.15587	11.0879	0	Ent_CamK2_04_S01	Ent_CamK2_04	0.841129
0.5	8706821	NaCl	7.63597		0	Ent_CamK2_04_S01	Ent_CamK2_04	0.972878
0.5	8726828	NaCl	7.07914	9.66844	0	Ent_CamK2_04_S01	Ent_CamK2_04	0.82007
0.9	8742834	NaCl	7.40103	12.3594	0	Ent_CamK2_04_S01	Ent_CamK2_04	0.908405
0.85	8762841	NaCl	7.30193	10.7592	0	Ent_CamK2_04_S01	Ent_CamK2_04	0.881211
0.8	8778848	NaCl	6.38948	11.4257	0	Ent_CamK2_04_S01	Ent_CamK2_04	0.630812
0.75	8794855	NaCl	6.45377	9.9882	0	Ent_CamK2_04_S01	Ent_CamK2_04	0.648456
0.6	8810861	NaCl	6.22012	8.35161	0	Ent_CamK2_04_S01	Ent_CamK2_04	0.584337
0.6	8830868	NaCl	6.7195	10.491	0	Ent_CamK2_04_S01	Ent_CamK2_04	0.721379
0.55	8850875	NaCl	7.02184	11.5381	0	Ent_CamK2_04_S01	Ent_CamK2_04	0.804346
0.5	8874882	NaCl	5.45969	8.02391	0	Ent_CamK2_04_S01	Ent_CamK2_04	0.375656
0.75	8898889	NaCl	7.58045	12.1482	0	Ent_CamK2_04_S01	Ent_CamK2_04	0.957643
0.65	8922896	NaCl	6.95659	10.4522	0	Ent_CamK2_04_S01	Ent_CamK2_04	0.786441
1	8942903	NaCl	7.01298	11.1302	0	Ent_CamK2_04_S01	Ent_CamK2_04	0.801915
0.6	8958910	NaCl	6.54211	10.5411	0	Ent_CamK2_04_S01	Ent_CamK2_04	0.672699
0.75	8978916	NaCl	6.88516	10.5654	0	Ent_CamK2_04_S01	Ent_CamK2_04	0.76684
0.95	8998923	NaCl			0	Ent_CamK2_04_S01	Ent_CamK2_04
0.8	9018930	NaCl	9.57945	12.4733	0	Ent_CamK2_04_S01	Ent_CamK2_04	1.50621
0.8	9042937	NaCl	7.75809	13.8168	0	Ent_CamK2_04_S01	Ent_CamK2_04	1.00639
0.75	9062944	NaCl	8.51448	11.5904	0	Ent_CamK2_04_S01	Ent_CamK2_04	1.21396
1	9086951	NaCl	8.01332	11.6485	0	Ent_CamK2_04_S01	Ent_CamK2_04	1.07643
0.7	9106958	NaCl	6.7024	9.60212	0	Ent_CamK2_04_S01	Ent_CamK2_04	0.716685
0.85	9130965	NaCl	8.01882	13.8552	0	Ent_CamK2_04_S01	Ent_CamK2_04	1.07794
0.65	9154972	NaCl	7.61894	11.1717	0	Ent_CamK2_04_S01	Ent_CamK2_04	0.968205
0.6	9174979	NaCl	6.75516	9.17926	0	Ent_CamK2_04_S01	Ent_CamK2_04	0.731164
0.95	9190985	NaCl	7.11401	11.4195	0	Ent_CamK2_04_S01	Ent_CamK2_04	0.82964
0.75	9210992	NaCl	9.10903	13.5025	0	Ent_CamK2_04_S01	Ent_CamK2_04	1.37712
0.9	9234999	NaCl		14.0436	0	Ent_CamK2_04_S01	Ent_CamK2_04
0.6	9259006	NaCl	6.89763	10.4866	0	Ent_CamK2_04_S01	Ent_CamK2_04	0.77026
0.75	9283013	NaCl	7.09165	11.3502	0	Ent_CamK2_04_S01	Ent_CamK2_04	0.823504
0.55	9307020	NaCl	5.17561	7.5973	0	Ent_CamK2_04_S01	Ent_CamK2_04	0.2977
0.65	9331027	NaCl	6.56853	9.62822	0	Ent_CamK2_04_S01	Ent_CamK2_04	0.679949
0.7	9351034	NaCl	7.7722	10.8894	0	Ent_CamK2_04_S01	Ent_CamK2_04	1.01026
0.75	9375041	NaCl	7.37375	11.5932	0	Ent_CamK2_04_S01	Ent_CamK2_04	0.90092
0.8	9391048	NaCl	7.98898	13.6278	0	Ent_CamK2_04_S01	Ent_CamK2_04	1.06975
0.7	9411055	NaCl	6.47527	10.7241	0	Ent_CamK2_04_S01	Ent_CamK2_04	0.654355
0.55	9427061	NaCl			0	Ent_CamK2_04_S01	Ent_CamK2_04
1	9443068	NaCl	7.00692	10.6863	0	Ent_CamK2_04_S01	Ent_CamK2_04	0.800251
0.8	9459075	NaCl	7.27641	11.4606	0	Ent_CamK2_04_S01	Ent_CamK2_04	0.874206
0.7	9483082	NaCl	7.6753	11.661	0	Ent_CamK2_04_S01	Ent_CamK2_04	0.983671
0.65	9499089	NaCl	7.40788	10.115	0	Ent_CamK2_04_S01	Ent_CamK2_04	0.910285
0.85	9519095	NaCl	8.37454	12.9525	0	Ent_CamK2_04_S01	Ent_CamK2_04	1.17556
1	9535102	NaCl	8.51989	15.2011	0	Ent_CamK2_04_S01	Ent_CamK2_04	1.21545
0.5	8304551	Dz 5mg/kg	6.33712	8.87771	0	Ent_CamK2_04_S02	Ent_CamK2_04	0.616445
0.75	8328558	Dz 5mg/kg	6.91388	10.7424	0	Ent_CamK2_04_S02	Ent_CamK2_04	0.774719
0.55	8352565	Dz 5mg/kg	5.24347	9.8147	0	Ent_CamK2_04_S02	Ent_CamK2_04	0.316322
0.75	8372572	Dz 5mg/kg	6.67532	9.4097	0	Ent_CamK2_04_S02	Ent_CamK2_04	0.709255
0.75	8392579	Dz 5mg/kg	7.13767	10.1324	0	Ent_CamK2_04_S02	Ent_CamK2_04	0.836135
0.75	8416586	Dz 5mg/kg	5.8739	10.4552	0	Ent_CamK2_04_S02	Ent_CamK2_04	0.489325
1	8432593	Dz 5mg/kg	7.19657	12.2941	0	Ent_CamK2_04_S02	Ent_CamK2_04	0.852298
0.6	8452600	Dz 5mg/kg	5.3736	8.95445	0	Ent_CamK2_04_S02	Ent_CamK2_04	0.352031
0.65	8476607	Dz 5mg/kg	6.64664	10.8441	0	Ent_CamK2_04_S02	Ent_CamK2_04	0.701383
0.65	8500614	Dz 5mg/kg	6.87444	11.1044	0	Ent_CamK2_04_S02	Ent_CamK2_04	0.763898
0.95	8516620	Dz 5mg/kg	7.69264	10.6716	0	Ent_CamK2_04_S02	Ent_CamK2_04	0.988431
0.5	8532627	Dz 5mg/kg	5.01476	7.83916	0	Ent_CamK2_04_S02	Ent_CamK2_04	0.253559
0.85	8548634	Dz 5mg/kg	7.62795	11.0472	0	Ent_CamK2_04_S02	Ent_CamK2_04	0.970677
0.6	8568640	Dz 5mg/kg	5.02506	8.28826	0	Ent_CamK2_04_S02	Ent_CamK2_04	0.256385
0.6	8592648	Dz 5mg/kg	5.28624	8.52142	0	Ent_CamK2_04_S02	Ent_CamK2_04	0.328059
0.8	8608654	Dz 5mg/kg	6.70481	10.8705	0	Ent_CamK2_04_S02	Ent_CamK2_04	0.717347
0.7	8632661	Dz 5mg/kg	7.20086	11.4176	0	Ent_CamK2_04_S02	Ent_CamK2_04	0.853473
0.7	8652668	Dz 5mg/kg	4.75056	8.47771	0	Ent_CamK2_04_S02	Ent_CamK2_04	0.181056
0.9	8668675	Dz 5mg/kg	6.53713	11.375	0	Ent_CamK2_04_S02	Ent_CamK2_04	0.671331
0.6	8684681	Dz 5mg/kg	5.30498	8.89829	0	Ent_CamK2_04_S02	Ent_CamK2_04	0.333202
0.65	8700688	Dz 5mg/kg	7.48765	9.49453	0	Ent_CamK2_04_S02	Ent_CamK2_04	0.932177
0.95	8724695	Dz 5mg/kg	8.41245	12.9445	0	Ent_CamK2_04_S02	Ent_CamK2_04	1.18596
0.7	8744702	Dz 5mg/kg	7.81948	12.8745	0	Ent_CamK2_04_S02	Ent_CamK2_04	1.02324
0.9	8764709	Dz 5mg/kg	7.85233	12.4126	0	Ent_CamK2_04_S02	Ent_CamK2_04	1.03225
0.95	8788716	Dz 5mg/kg	7.77635	12.6621	0	Ent_CamK2_04_S02	Ent_CamK2_04	1.0114
0.8	8804723	Dz 5mg/kg	5.85048	9.13616	0	Ent_CamK2_04_S02	Ent_CamK2_04	0.482898
0.55	8820729	Dz 5mg/kg	4.51617	7.71623	0	Ent_CamK2_04_S02	Ent_CamK2_04	0.116733
0.85	8844736	Dz 5mg/kg	5.62471	9.5349	0	Ent_CamK2_04_S02	Ent_CamK2_04	0.420941
0.55	8860743	Dz 5mg/kg	4.63812	7.98299	0	Ent_CamK2_04_S02	Ent_CamK2_04	0.1502
0.95	8880750	Dz 5mg/kg	6.9527	10.751	0	Ent_CamK2_04_S02	Ent_CamK2_04	0.785374
0.85	8900757	Dz 5mg/kg	6.7424	10.0914	0	Ent_CamK2_04_S02	Ent_CamK2_04	0.727663
0.75	8924764	Dz 5mg/kg	5.32392	10.4576	0	Ent_CamK2_04_S02	Ent_CamK2_04	0.338398
0.55	8944770	Dz 5mg/kg	5.10356	7.6757	0	Ent_CamK2_04_S02	Ent_CamK2_04	0.277926
0.9	8964777	Dz 5mg/kg	6.2149	11.4358	0	Ent_CamK2_04_S02	Ent_CamK2_04	0.582904
0.75	8980784	Dz 5mg/kg	6.49033	9.72052	0	Ent_CamK2_04_S02	Ent_CamK2_04	0.658488
0.6	8996791	Dz 5mg/kg	7.52288	8.75773	0	Ent_CamK2_04_S02	Ent_CamK2_04	0.941844
0.75	9016798	Dz 5mg/kg	6.67381	11.0994	0	Ent_CamK2_04_S02	Ent_CamK2_04	0.708841
0.7	9036804	Dz 5mg/kg	5.61431	11.2516	0	Ent_CamK2_04_S02	Ent_CamK2_04	0.418087
0.8	9060811	Dz 5mg/kg	6.203	11.6833	0	Ent_CamK2_04_S02	Ent_CamK2_04	0.579638
0.75	9076818	Dz 5mg/kg	6.03425	9.12615	0	Ent_CamK2_04_S02	Ent_CamK2_04	0.533329
0.8	9100825	Dz 5mg/kg	5.81526	9.27823	0	Ent_CamK2_04_S02	Ent_CamK2_04	0.473232
0.8	9120832	Dz 5mg/kg	6.15066	10.2512	0	Ent_CamK2_04_S02	Ent_CamK2_04	0.565274
0.75	9144839	Dz 5mg/kg	7.43229	11.0081	0	Ent_CamK2_04_S02	Ent_CamK2_04	0.916983
0.75	9168846	Dz 5mg/kg	8.49467	11.3698	0	Ent_CamK2_04_S02	Ent_CamK2_04	1.20852
0.5	9184853	Dz 5mg/kg	7.32247	9.1809	0	Ent_CamK2_04_S02	Ent_CamK2_04	0.886846
1	9200859	Dz 5mg/kg	8.09202	11.5799	0	Ent_CamK2_04_S02	Ent_CamK2_04	1.09803
0.55	9216866	Dz 5mg/kg	6.15878	11.036	0	Ent_CamK2_04_S02	Ent_CamK2_04	0.567504
1	9236873	Dz 5mg/kg	7.21869	10.4192	0	Ent_CamK2_04_S02	Ent_CamK2_04	0.858366
0.9	9260880	Dz 5mg/kg	6.67204	11.4177	0	Ent_CamK2_04_S02	Ent_CamK2_04	0.708355
0.65	9284887	Dz 5mg/kg	5.37218	10.4108	0	Ent_CamK2_04_S02	Ent_CamK2_04	0.351644
0.95	9304894	Dz 5mg/kg	7.69726	12.6956	0	Ent_CamK2_04_S02	Ent_CamK2_04	0.989698
0.5	9324901	Dz 5mg/kg	4.96852	7.64509	0	Ent_CamK2_04_S02	Ent_CamK2_04	0.240868
1	9348908	Dz 5mg/kg	6.40137	11.0418	0	Ent_CamK2_04_S02	Ent_CamK2_04	0.634077
0.5	9368915	Dz 5mg/kg	5.26943	7.33924	0	Ent_CamK2_04_S02	Ent_CamK2_04	0.323446
1	9384921	Dz 5mg/kg	7.12001	11.1243	0	Ent_CamK2_04_S02	Ent_CamK2_04	0.831287
0.65	9400928	Dz 5mg/kg	5.38507	9.6202	0	Ent_CamK2_04_S02	Ent_CamK2_04	0.35518
0.85	9420935	Dz 5mg/kg	6.14558	9.4141	0	Ent_CamK2_04_S02	Ent_CamK2_04	0.563881
0.7	9444942	Dz 5mg/kg	5.35591	9.73488	0	Ent_CamK2_04_S02	Ent_CamK2_04	0.347176
0.9	9460948	Dz 5mg/kg	6.55228	10.2959	0	Ent_CamK2_04_S02	Ent_CamK2_04	0.675488
0.85	9480955	Dz 5mg/kg	7.55015	11.5528	0	Ent_CamK2_04_S02	Ent_CamK2_04	0.949327
0.85	8226312	Dz 5mg/kg	6.26374	11.3514	1	Ent_CamK2_04_S05	Ent_CamK2_04	0.404738
0.7	8246319	Dz 5mg/kg	9.03093	12.8435	1	Ent_CamK2_04_S05	Ent_CamK2_04	0.87184
0.75	8262326	Dz 5mg/kg	9.26764	13.1187	1	Ent_CamK2_04_S05	Ent_CamK2_04	0.911798
0.9	8286333	Dz 5mg/kg	8.20672	15.3188	1	Ent_CamK2_04_S05	Ent_CamK2_04	0.732714
0.9	8310340	Dz 5mg/kg			1	Ent_CamK2_04_S05	Ent_CamK2_04
0.5	8326346	Dz 5mg/kg	10.0154	9.41058	1	Ent_CamK2_04_S05	Ent_CamK2_04	1.03802
0.75	8350353	Dz 5mg/kg		11.8815	1	Ent_CamK2_04_S05	Ent_CamK2_04
0.95	8374360	Dz 5mg/kg	7.90499	15.3571	1	Ent_CamK2_04_S05	Ent_CamK2_04	0.681782
0.6	8390367	Dz 5mg/kg	8.00427	12.0822	1	Ent_CamK2_04_S05	Ent_CamK2_04	0.69854
0.95	8410374	Dz 5mg/kg	9.1975	13.1972	1	Ent_CamK2_04_S05	Ent_CamK2_04	0.899958
0.95	8434381	Dz 5mg/kg	7.1202	11.8004	1	Ent_CamK2_04_S05	Ent_CamK2_04	0.549309
0.7	8454388	Dz 5mg/kg	6.99124		1	Ent_CamK2_04_S05	Ent_CamK2_04	0.52754
0.85	8474395	Dz 5mg/kg	8.00828	11.0077	1	Ent_CamK2_04_S05	Ent_CamK2_04	0.699217
0.9	8490401	Dz 5mg/kg	7.90056	12.6164	1	Ent_CamK2_04_S05	Ent_CamK2_04	0.681034
0.8	8514408	Dz 5mg/kg	6.69365	10.931	1	Ent_CamK2_04_S05	Ent_CamK2_04	0.477306
0.6	8534415	Dz 5mg/kg	7.06212	10.2669	1	Ent_CamK2_04_S05	Ent_CamK2_04	0.539505
0.55	8554422	Dz 5mg/kg	7.07596	11.0575	1	Ent_CamK2_04_S05	Ent_CamK2_04	0.541842
0.75	8570429	Dz 5mg/kg	9.91161	12.2411	1	Ent_CamK2_04_S05	Ent_CamK2_04	1.0205
0.8	8586435	Dz 5mg/kg	8.2377	13.3748	1	Ent_CamK2_04_S05	Ent_CamK2_04	0.737943
1	8606442	Dz 5mg/kg	8.14624	12.0921	1	Ent_CamK2_04_S05	Ent_CamK2_04	0.722505
0.75	8630449	Dz 5mg/kg	8.82763	13.0092	1	Ent_CamK2_04_S05	Ent_CamK2_04	0.837523
0.8	8650456	Dz 5mg/kg	7.6755	12.2143	1	Ent_CamK2_04_S05	Ent_CamK2_04	0.643044
0.65	8674463	Dz 5mg/kg	7.68302	10.8372	1	Ent_CamK2_04_S05	Ent_CamK2_04	0.644313
0.85	8690470	Dz 5mg/kg	9.00795	12.6545	1	Ent_CamK2_04_S05	Ent_CamK2_04	0.867961
0.65	8710477	Dz 5mg/kg	9.42535		1	Ent_CamK2_04_S05	Ent_CamK2_04	0.938418
0.5	8734484	Dz 5mg/kg	3.86601	5.78691	1	Ent_CamK2_04_S05	Ent_CamK2_04	0
0.5	8754491	Dz 5mg/kg	5.52033	8.03809	1	Ent_CamK2_04_S05	Ent_CamK2_04	0.27925
0.9	8770497	Dz 5mg/kg	6.03059	10.5308	1	Ent_CamK2_04_S05	Ent_CamK2_04	0.365382
0.6	8794504	Dz 5mg/kg	6.79118	10.6905	1	Ent_CamK2_04_S05	Ent_CamK2_04	0.493769
0.85	8810511	Dz 5mg/kg	8.25678	12.9782	1	Ent_CamK2_04_S05	Ent_CamK2_04	0.741164
0.55	8834518	Dz 5mg/kg	9.26254	11.6976	1	Ent_CamK2_04_S05	Ent_CamK2_04	0.910936
0.75	8850525	Dz 5mg/kg	7.21109	10.3629	1	Ent_CamK2_04_S05	Ent_CamK2_04	0.564651
0.65	8874532	Dz 5mg/kg	9.32013	11.4117	1	Ent_CamK2_04_S05	Ent_CamK2_04	0.920658
0.55	8898539	Dz 5mg/kg	6.95924	9.19209	1	Ent_CamK2_04_S05	Ent_CamK2_04	0.522139
0.95	8918545	Dz 5mg/kg	7.93025	13.2806	1	Ent_CamK2_04_S05	Ent_CamK2_04	0.686045
0.6	8934552	Dz 5mg/kg	5.78874	8.50496	1	Ent_CamK2_04_S05	Ent_CamK2_04	0.324557
0.8	8950559	Dz 5mg/kg	7.86209	11.5439	1	Ent_CamK2_04_S05	Ent_CamK2_04	0.67454
1	8970566	Dz 5mg/kg	7.08426	10.9325	1	Ent_CamK2_04_S05	Ent_CamK2_04	0.543242
1	8986572	Dz 5mg/kg	8.93714	12.7736	1	Ent_CamK2_04_S05	Ent_CamK2_04	0.856009
0.7	9006579	Dz 5mg/kg	7.72748	10.0555	1	Ent_CamK2_04_S05	Ent_CamK2_04	0.651817
0.75	9030586	Dz 5mg/kg	9.13726	12.9437	1	Ent_CamK2_04_S05	Ent_CamK2_04	0.889789
0.75	9054593	Dz 5mg/kg	7.47865	10.2449	1	Ent_CamK2_04_S05	Ent_CamK2_04	0.609816
0.6	9074600	Dz 5mg/kg		13.6	1	Ent_CamK2_04_S05	Ent_CamK2_04
1	9094607	Dz 5mg/kg	11.0358	14.4926	1	Ent_CamK2_04_S05	Ent_CamK2_04	1.21026
0.75	9118614	Dz 5mg/kg	8.36976	11.6339	1	Ent_CamK2_04_S05	Ent_CamK2_04	0.760235
0.8	9138621	Dz 5mg/kg	7.52321	11.1596	1	Ent_CamK2_04_S05	Ent_CamK2_04	0.617337
0.55	9154627	Dz 5mg/kg	6.02732		1	Ent_CamK2_04_S05	Ent_CamK2_04	0.36483
0.7	9170634	Dz 5mg/kg	6.63808	10.6512	1	Ent_CamK2_04_S05	Ent_CamK2_04	0.467927
0.95	9186641	Dz 5mg/kg	8.37641	11.7646	1	Ent_CamK2_04_S05	Ent_CamK2_04	0.761356
1	9206648	Dz 5mg/kg	8.39495	11.5126	1	Ent_CamK2_04_S05	Ent_CamK2_04	0.764487
0.5	9230655	Dz 5mg/kg	5.40839	5.82456	1	Ent_CamK2_04_S05	Ent_CamK2_04	0.260355
0.85	9246661	Dz 5mg/kg	9.90461	16.0242	1	Ent_CamK2_04_S05	Ent_CamK2_04	1.01932
0.75	9270668	Dz 5mg/kg	6.16664	10.6129	1	Ent_CamK2_04_S05	Ent_CamK2_04	0.388347
0.65	9290675	Dz 5mg/kg	6.23142	10.9232	1	Ent_CamK2_04_S05	Ent_CamK2_04	0.399283
0.55	9310682	Dz 5mg/kg	7.71278	8.98019	1	Ent_CamK2_04_S05	Ent_CamK2_04	0.649336
0.7	9326689	Dz 5mg/kg	6.41187	10.3707	1	Ent_CamK2_04_S05	Ent_CamK2_04	0.429743
0.5	9350696	Dz 5mg/kg	5.85631	7.43465	1	Ent_CamK2_04_S05	Ent_CamK2_04	0.335964
0.9	9366702	Dz 5mg/kg	6.82272	11.1041	1	Ent_CamK2_04_S05	Ent_CamK2_04	0.499095
0.75	9390710	Dz 5mg/kg	9.08894	10.9304	1	Ent_CamK2_04_S05	Ent_CamK2_04	0.881633
0.65	9410716	Dz 5mg/kg	7.08232	10.9151	1	Ent_CamK2_04_S05	Ent_CamK2_04	0.542914
0.65	8561355	NaCl	6.68505	12.2866	1	Ent_CamK2_04_S06	Ent_CamK2_04	0.475856
0.95	8581361	NaCl	9.75192	14.7057	1	Ent_CamK2_04_S06	Ent_CamK2_04	0.993544
0.8	8597368	NaCl	9.67502	14.0293	1	Ent_CamK2_04_S06	Ent_CamK2_04	0.980563
0.75	8621375	NaCl	9.1009	14.9497	1	Ent_CamK2_04_S06	Ent_CamK2_04	0.883651
0.75	8637382	NaCl	8.5501	11.9961	1	Ent_CamK2_04_S06	Ent_CamK2_04	0.790675
0.7	8661389	NaCl	6.70948	10.5774	1	Ent_CamK2_04_S06	Ent_CamK2_04	0.479979
0.75	8685396	NaCl		13.7528	1	Ent_CamK2_04_S06	Ent_CamK2_04
0.95	8705403	NaCl	9.49939	15.2814	1	Ent_CamK2_04_S06	Ent_CamK2_04	0.950916
0.65	8725410	NaCl	8.48783	12.5641	1	Ent_CamK2_04_S06	Ent_CamK2_04	0.780165
0.5	8749417	NaCl	7.50529		1	Ent_CamK2_04_S06	Ent_CamK2_04	0.614311
0.55	8769423	NaCl	7.20256	12.3187	1	Ent_CamK2_04_S06	Ent_CamK2_04	0.563212
0.9	8785430	NaCl	9.87854	17.6494	1	Ent_CamK2_04_S06	Ent_CamK2_04	1.01492
0.5	8801437	NaCl	6.52083	8.41723	1	Ent_CamK2_04_S06	Ent_CamK2_04	0.448134
0.85	8821444	NaCl			1	Ent_CamK2_04_S06	Ent_CamK2_04
1	8845451	NaCl	9.69245	16.829	1	Ent_CamK2_04_S06	Ent_CamK2_04	0.983505
0.75	8865457	NaCl	7.62866	11.2819	1	Ent_CamK2_04_S06	Ent_CamK2_04	0.635137
1	8889464	NaCl	9.92873	14.0915	1	Ent_CamK2_04_S06	Ent_CamK2_04	1.02339
0.8	8905471	NaCl	7.7484	14.137	1	Ent_CamK2_04_S06	Ent_CamK2_04	0.655349
0.55	8925478	NaCl	8.04368	10.6312	1	Ent_CamK2_04_S06	Ent_CamK2_04	0.705192
0.5	8949485	NaCl			1	Ent_CamK2_04_S06	Ent_CamK2_04
0.6	8965492	NaCl	9.018	13.9358	1	Ent_CamK2_04_S06	Ent_CamK2_04	0.869658
0.75	8981498	NaCl	8.74839	11.9906	1	Ent_CamK2_04_S06	Ent_CamK2_04	0.824148
0.6	9005505	NaCl	6.98597	11.4373	1	Ent_CamK2_04_S06	Ent_CamK2_04	0.526651
0.7	9029512	NaCl	9.16359	14.3298	1	Ent_CamK2_04_S06	Ent_CamK2_04	0.894233
0.7	9045519	NaCl	9.5856	13.3289	1	Ent_CamK2_04_S06	Ent_CamK2_04	0.965468
0.7	9065526	NaCl	7.7002	10.9544	1	Ent_CamK2_04_S06	Ent_CamK2_04	0.647212
0.9	9089533	NaCl	9.50417	12.8781	1	Ent_CamK2_04_S06	Ent_CamK2_04	0.951724
0.7	9109540	NaCl	8.31684	12.3147	1	Ent_CamK2_04_S06	Ent_CamK2_04	0.751302
0.85	9129547	NaCl	10.548	15.9051	1	Ent_CamK2_04_S06	Ent_CamK2_04	1.12792
0.95	9149554	NaCl	8.9141	17.207	1	Ent_CamK2_04_S06	Ent_CamK2_04	0.852119
0.55	9173561	NaCl	7.42905	10.4093	1	Ent_CamK2_04_S06	Ent_CamK2_04	0.601442
1	9197568	NaCl	9.36414	14.7099	1	Ent_CamK2_04_S06	Ent_CamK2_04	0.928087
0.5	9217574	NaCl		7.39864	1	Ent_CamK2_04_S06	Ent_CamK2_04
0.85	9233581	NaCl	9.90592	15.2351	1	Ent_CamK2_04_S06	Ent_CamK2_04	1.01954
0.85	9257588	NaCl	9.07695	15.1774	1	Ent_CamK2_04_S06	Ent_CamK2_04	0.879608
0.8	9273595	NaCl	9.46649	14.124	1	Ent_CamK2_04_S06	Ent_CamK2_04	0.945364
0.9	9293602	NaCl	9.40646	15.5374	1	Ent_CamK2_04_S06	Ent_CamK2_04	0.935231
0.75	9313609	NaCl	9.73961	14.4448	1	Ent_CamK2_04_S06	Ent_CamK2_04	0.991465
0.85	9337616	NaCl	7.88788	11.9565	1	Ent_CamK2_04_S06	Ent_CamK2_04	0.678894
0.8	9357622	NaCl	9.86602	14.1417	1	Ent_CamK2_04_S06	Ent_CamK2_04	1.0128
0.55	9381629	NaCl	8.515	10.3841	1	Ent_CamK2_04_S06	Ent_CamK2_04	0.784752
0.5	9397636	NaCl	8.40965	8.2777	1	Ent_CamK2_04_S06	Ent_CamK2_04	0.766969
0.55	9413643	NaCl	9.16744	12.8056	1	Ent_CamK2_04_S06	Ent_CamK2_04	0.894882
0.6	9429649	NaCl	9.52488		1	Ent_CamK2_04_S06	Ent_CamK2_04	0.955219
0.6	9449656	NaCl	8.77835	12.7832	1	Ent_CamK2_04_S06	Ent_CamK2_04	0.829205
0.6	9469663	NaCl	7.34137	10.0482	1	Ent_CamK2_04_S06	Ent_CamK2_04	0.586643
0.75	9489670	NaCl	8.61745	13.5287	1	Ent_CamK2_04_S06	Ent_CamK2_04	0.802045
0.9	9513677	NaCl	8.41778	13.9377	1	Ent_CamK2_04_S06	Ent_CamK2_04	0.768341
0.65	9533684	NaCl			1	Ent_CamK2_04_S06	Ent_CamK2_04
0.75	9549691	NaCl		16.5986	1	Ent_CamK2_04_S06	Ent_CamK2_04
0.8	9565697	NaCl	8.37377	12.9781	1	Ent_CamK2_04_S06	Ent_CamK2_04	0.760912
0.95	9585704	NaCl	10.5783	16.8301	1	Ent_CamK2_04_S06	Ent_CamK2_04	1.13303
0.65	9609711	NaCl	7.7563	11.4891	1	Ent_CamK2_04_S06	Ent_CamK2_04	0.656682
0.75	9625718	NaCl	8.59661	13.393	1	Ent_CamK2_04_S06	Ent_CamK2_04	0.798528
0.75	9649725	NaCl	8.63164	12.9197	1	Ent_CamK2_04_S06	Ent_CamK2_04	0.804439
1	9673732	NaCl	8.94951	15.5281	1	Ent_CamK2_04_S06	Ent_CamK2_04	0.858097
1	9689739	NaCl	11.016	15.3192	1	Ent_CamK2_04_S06	Ent_CamK2_04	1.20692
0.9	9713746	NaCl	9.47309	13.7391	1	Ent_CamK2_04_S06	Ent_CamK2_04	0.946477
0.65	9729752	NaCl	6.33146	10.5573	1	Ent_CamK2_04_S06	Ent_CamK2_04	0.41617
0.95	9745759	NaCl	8.75942	14.7329	1	Ent_CamK2_04_S06	Ent_CamK2_04	0.82601
0.5	8437900	Dz 5mg/kg	8.25658	7.88653	2	Ent_CamK2_04_S08	Ent_CamK2_04	0.696279
0.5	8457907	Dz 5mg/kg	5.77104	9.65329	2	Ent_CamK2_04_S08	Ent_CamK2_04	0.202757
0.75	8473914	Dz 5mg/kg	10.7823	14.3833	2	Ent_CamK2_04_S08	Ent_CamK2_04	1.19778
1	8493921	Dz 5mg/kg	7.29006	13.0807	2	Ent_CamK2_04_S08	Ent_CamK2_04	0.50437
0.65	8513928	Dz 5mg/kg	8.15724	12.4136	2	Ent_CamK2_04_S08	Ent_CamK2_04	0.676556
1	8533934	Dz 5mg/kg	9.05414	11.9396	2	Ent_CamK2_04_S08	Ent_CamK2_04	0.854641
0.6	8557941	Dz 5mg/kg	5.70093	8.3447	2	Ent_CamK2_04_S08	Ent_CamK2_04	0.188837
0.9	8577948	Dz 5mg/kg	7.94409	12.796	2	Ent_CamK2_04_S08	Ent_CamK2_04	0.634233
0.85	8601955	Dz 5mg/kg	9.20863	16.1636	2	Ent_CamK2_04_S08	Ent_CamK2_04	0.885316
0.8	8625962	Dz 5mg/kg	7.9674	13.2576	2	Ent_CamK2_04_S08	Ent_CamK2_04	0.638861
0.9	8645969	Dz 5mg/kg	7.66908	12.2977	2	Ent_CamK2_04_S08	Ent_CamK2_04	0.579628
1	8665976	Dz 5mg/kg	8.75394	15.3802	2	Ent_CamK2_04_S08	Ent_CamK2_04	0.795035
0.6	8681983	Dz 5mg/kg		12.357	2	Ent_CamK2_04_S08	Ent_CamK2_04
0.9	8697989	Dz 5mg/kg	7.63178	11.7157	2	Ent_CamK2_04_S08	Ent_CamK2_04	0.572221
0.65	8713996	Dz 5mg/kg	7.71098	11.1075	2	Ent_CamK2_04_S08	Ent_CamK2_04	0.587947
0.75	8738003	Dz 5mg/kg	8.43396	12.2324	2	Ent_CamK2_04_S08	Ent_CamK2_04	0.7315
0.55	8762010	Dz 5mg/kg	6.34301	9.27383	2	Ent_CamK2_04_S08	Ent_CamK2_04	0.316327
0.75	8778017	Dz 5mg/kg	8.51134	12.2049	2	Ent_CamK2_04_S08	Ent_CamK2_04	0.746865
0.9	8802024	Dz 5mg/kg	7.39638	12.1921	2	Ent_CamK2_04_S08	Ent_CamK2_04	0.52548
0.95	8818031	Dz 5mg/kg	9.36019	13.9015	2	Ent_CamK2_04_S08	Ent_CamK2_04	0.915409
0.8	8842038	Dz 5mg/kg	8.00842	12.4087	2	Ent_CamK2_04_S08	Ent_CamK2_04	0.647006
0.5	8862044	Dz 5mg/kg	5.47509	6.74902	2	Ent_CamK2_04_S08	Ent_CamK2_04	0.143994
0.95	8878051	Dz 5mg/kg	8.57158	10.974	2	Ent_CamK2_04_S08	Ent_CamK2_04	0.758826
0.85	8902058	Dz 5mg/kg	7.41732	13.7144	2	Ent_CamK2_04_S08	Ent_CamK2_04	0.529638
0.65	8922065	Dz 5mg/kg	6.38612	11.2146	2	Ent_CamK2_04_S08	Ent_CamK2_04	0.324886
0.65	8938072	Dz 5mg/kg	7.66193	10.5154	2	Ent_CamK2_04_S08	Ent_CamK2_04	0.578209
0.8	8958078	Dz 5mg/kg	6.25496	11.2201	2	Ent_CamK2_04_S08	Ent_CamK2_04	0.298844
0.8	8982086	Dz 5mg/kg		13.9158	2	Ent_CamK2_04_S08	Ent_CamK2_04
0.95	9006093	Dz 5mg/kg		13.5558	2	Ent_CamK2_04_S08	Ent_CamK2_04
0.8	9022099	Dz 5mg/kg	8.27584	11.1916	2	Ent_CamK2_04_S08	Ent_CamK2_04	0.700104
0.75	9046106	Dz 5mg/kg	7.80341	12.6172	2	Ent_CamK2_04_S08	Ent_CamK2_04	0.6063
0.75	9066113	Dz 5mg/kg	8.77762	11.3456	2	Ent_CamK2_04_S08	Ent_CamK2_04	0.799737
0.7	9086120	Dz 5mg/kg	9.03778	11.1268	2	Ent_CamK2_04_S08	Ent_CamK2_04	0.851393
0.75	9110127	Dz 5mg/kg	6.02413	10.1899	2	Ent_CamK2_04_S08	Ent_CamK2_04	0.253011
0.95	9126134	Dz 5mg/kg			2	Ent_CamK2_04_S08	Ent_CamK2_04
0.6	9150141	Dz 5mg/kg	7.38891	8.95552	2	Ent_CamK2_04_S08	Ent_CamK2_04	0.523999
0.7	9166147	Dz 5mg/kg	5.7419	8.95499	2	Ent_CamK2_04_S08	Ent_CamK2_04	0.196971
0.75	9182154	Dz 5mg/kg	9.84584	11.2145	2	Ent_CamK2_04_S08	Ent_CamK2_04	1.01184
0.6	9202161	Dz 5mg/kg	8.7012	10.1214	2	Ent_CamK2_04_S08	Ent_CamK2_04	0.784563
1	9218168	Dz 5mg/kg	7.46082	12.505	2	Ent_CamK2_04_S08	Ent_CamK2_04	0.538276
0.55	9242175	Dz 5mg/kg	7.47116	10.8029	2	Ent_CamK2_04_S08	Ent_CamK2_04	0.540328
0.7	9266182	Dz 5mg/kg	7.55001	13.3581	2	Ent_CamK2_04_S08	Ent_CamK2_04	0.555986
0.5	9290189	Dz 5mg/kg	5.79426	7.33721	2	Ent_CamK2_04_S08	Ent_CamK2_04	0.207368
0.55	9310195	Dz 5mg/kg	8.00449	12.6636	2	Ent_CamK2_04_S08	Ent_CamK2_04	0.646226
0.85	9330202	Dz 5mg/kg		16.6519	2	Ent_CamK2_04_S08	Ent_CamK2_04
0.75	9346209	Dz 5mg/kg	9.55251	13.334	2	Ent_CamK2_04_S08	Ent_CamK2_04	0.953596
0.9	9366216	Dz 5mg/kg	9.61466	12.0772	2	Ent_CamK2_04_S08	Ent_CamK2_04	0.965936
0.65	9390223	Dz 5mg/kg	8.16483	12.5009	2	Ent_CamK2_04_S08	Ent_CamK2_04	0.678063
0.7	9414230	Dz 5mg/kg	8.01424	10.7023	2	Ent_CamK2_04_S08	Ent_CamK2_04	0.648162
0.75	9434237	Dz 5mg/kg	6.17991	9.15707	2	Ent_CamK2_04_S08	Ent_CamK2_04	0.283943
0.85	9458244	Dz 5mg/kg	8.23205	12.3317	2	Ent_CamK2_04_S08	Ent_CamK2_04	0.691409
0.6	9474250	Dz 5mg/kg	6.98953	9.92663	2	Ent_CamK2_04_S08	Ent_CamK2_04	0.444698
0.55	9494257	Dz 5mg/kg	6.44336	8.96894	2	Ent_CamK2_04_S08	Ent_CamK2_04	0.336252
0.85	9510264	Dz 5mg/kg	9.8558	12.6213	2	Ent_CamK2_04_S08	Ent_CamK2_04	1.01382
0.7	9526271	Dz 5mg/kg	6.88951	11.1269	2	Ent_CamK2_04_S08	Ent_CamK2_04	0.424838
0.5	9542277	Dz 5mg/kg	5.39543	5.93624	2	Ent_CamK2_04_S08	Ent_CamK2_04	0.128178
1	9558284	Dz 5mg/kg	9.71688	14.7838	2	Ent_CamK2_04_S08	Ent_CamK2_04	0.986233
0.55	9578291	Dz 5mg/kg	5.99045	8.92096	2	Ent_CamK2_04_S08	Ent_CamK2_04	0.246324
0.75	9598298	Dz 5mg/kg	7.26528	10.6022	2	Ent_CamK2_04_S08	Ent_CamK2_04	0.499449
0.95	9622305	Dz 5mg/kg	10.3999	13.705	2	Ent_CamK2_04_S08	Ent_CamK2_04	1.12186
0.5	8568416	NaCl	6.06163	8.22687	2	Ent_CamK2_04_S09	Ent_CamK2_04	0.260457
0.5	8584422	NaCl	6.80718	10.536	2	Ent_CamK2_04_S09	Ent_CamK2_04	0.408492
0.55	8608429	NaCl	9.27123	11.1795	2	Ent_CamK2_04_S09	Ent_CamK2_04	0.897746
0.65	8624436	NaCl	9.55725	12.7773	2	Ent_CamK2_04_S09	Ent_CamK2_04	0.954539
0.45	8648443	NaCl	5.97649		2	Ent_CamK2_04_S09	Ent_CamK2_04	0.243551
0.9	8664450	NaCl	7.82809	12.3166	2	Ent_CamK2_04_S09	Ent_CamK2_04	0.6112
0.65	8680456	NaCl	8.25196	11.6173	2	Ent_CamK2_04_S09	Ent_CamK2_04	0.695363
0.8	8704463	NaCl	9.025	14.655	2	Ent_CamK2_04_S09	Ent_CamK2_04	0.848856
0.7	8720470	NaCl	6.28485	11.7396	2	Ent_CamK2_04_S09	Ent_CamK2_04	0.304779
[truncated: 6,241 more rows]

## Sheet: Data_3_D1D2
34.4894	34.2097	33.0686	31.3681	32.4192	35.3834	33.6194	24.3445	18.2259	18.2745	18.1063	19.7844	20.4701	16.4619	9.47295	2.59739	2.34191	4.72002	3.94045	3.4583	3.07899	-0.0572038	-5.62045	-7.60113	-2.69379	1.66489	0.987897	-0.770375	-0.589757	0.847441	3.97209	7.2292	6.82172	6.23851	6.34399	5.08429	4.21903	4.01594	5.64734	4.33934	-0.358179	-2.90093	-2.9636	0.56481	2.97511	3.20573	4.57691	4.25928	4.64352	6.37626
[truncated: 59 more rows]
[truncated: 5,000 more columns]

[truncated: 16 more sheets: Data_4_C1C2C3, Data_4_C4C5C6C7, Data_4_D1D2D3, Data_4_D4D5D6D7, Data_5_A, Data_5_B, Data_5_D, Data_6_A, Data_6_B, Data_6_C, Data_6_D, Data_6_EF, Data_6_G, Data_6_HI, Data_7_F, Data_7_G]
